# Supplementary material for: Muscle functions as a connective tissue and source of extracellular matrix in planarians
Source: Nat Commun. 2019 Apr 8;10:1592. doi: 10.1038/s41467-019-09539-6 (PMC6453901; doi:10.1038/s41467-019-09539-6)
Supplement: Supplementary file 4 — Supplementary Data 1 [file 41467_2019_9539_MOESM4_ESM.xlsx]

## Sheet: Sheet1
Supplementary Data 1. Planarian matrisome
gene_name	contig_id	Matrisome_category	ECM_confidence	notes	bestInterpro	bestInterpro_desc	bestInterpro_ECMcat	ECMdomain_Count	tblastx_Hsap_name	tblastx_Hsap_NabaCat	tblastx_Hsap_Eval	tblastx_Hsap_refseq	representative_contig	SMESG	CDS	length	signalP_D	signalP	tmhmm_numTM	tmhmm_TMloc	predGPI_FPrate	predGPI	Interpro_loc	Interpro_Eval	Interpro_domain	Interpro_ID	Interpro_desc	Fincher_celltype	Fincher_cluster	Fincher_AUC	Fincher_logFoldEnrichment	Fincher_numCells	Fincher_avgExp	v6_link	contig_id
col4-1	dd_Smed_v4_1579_0_1	Core_collagen	high		IPR001442	C4-collagenIV	CoreM	20	COL4A1	Core_collagen	1.2e-64	XP_011519350.1	yes	SMESG000071508.1	MKLVLGLIVAVFWIIISLVQDSESAAAICNRSNCTECSCNGLLGPKGEMGFGGHEGKPGFRGVKGDRGPPGALGEKGNEGYKGDQGPKGMIGDKGVQGNSGINGKKGAPGLKGPKGYTGEEGCCGKPGKKGAAGLQGYDGMQGIPGMQGEKGRKGPKGFSLPQEGVLPAERGDKGAKGFSGLKGEIGEFGDVGEPGNKGMIGYQGDKGDIGELGFKGEKGEPVKMISLDKSRGEIGDKGDKGYSFTTHLTRTTNEVMIKGQKGIRGPPGPDGDMGDNGAKGYEGRAGSKGAEGLKGIRGDLGPIGKHGKPGENGSPGKPGIDGIPGQRGPPGPEGYQGPEGDIGAAGNSGLKGYKGLKGDTIDISGNVTGVRGDRGEKGEKGIDGDRGIPGDEGSRGDS…	1768	0.82	Y	0	NA	0.394	N	53-107; 171-222; 305-359; 370-412; 420-474; 619-670; 724-780; 832-889; 929-983; 1112-1165; 1220-1273; 1388-1442; 1446-1501; 1532-1758	7.20E-07;6.90E-08;2.00E-08;1.40E-06;1.90E-06;1.30E-07;7.70E-09;1.60E-09;7.20E-09;2.30E-08;1.80E-08;2.00E-06;2.20E-06;9.70E-84	PF01391;PF01391;PF01391;PF01391;PF01391;PF01391;PF01391;PF01391;PF01391;PF01391;PF01391;PF01391;PF01391;G3DSA:2.170.240.10	IPR008160;IPR008160;IPR008160;IPR008160;IPR008160;IPR008160;IPR008160;IPR008160;IPR008160;IPR008160;IPR008160;IPR008160;IPR008160;IPR036954	Collagen triple helix repeat;Collagen triple helix repeat;Collagen triple helix repeat;Collagen triple helix repeat;Collagen triple helix repeat;Collagen triple helix repeat;Collagen triple helix repeat;Collagen triple helix repeat;Collagen triple helix repeat;Collagen triple helix repeat;Collagen triple helix repeat;Collagen triple helix repeat;Collagen triple helix repeat;Collagen IV, non-colla…	Muscle	13	0.966	2.57	14893	2.576	http://planmine.mpi-cbg.de/planmine/portal.do?class=Contig&externalids=dd_Smed_v6_1579_0_1	dd_Smed_v4_1579_0_1
col4-2	dd_Smed_v4_2197_0_1	Core_collagen	high		IPR001442	C4-collagenIV	CoreM	27	COL24A1	Core_collagen	1.01e-60	NP_690850.2	yes	SMESG000021729.1	MIVTVLNSVKKSQLTWLLLLSFVLLASSQWTGRKNCNTVCTQNTCRCVGIPGPKGDYGRIGNPGPIGPKGYTGNMGELGARGLVGDSGSNGQDGLPGDRGESGDYGIPGIHGDPGDIGLFGDRGDVGLPGCNGTNGEKGNDGLAGKMGLSGDKGVKGDKGYIGEPGDFFQAKKGEKGFAGDEGSSGEKGEKGFIGKRGMDGDQGDKGIRGDVGDQGPIGMSGEPGDQPKGIAQKGEKGFPGPIGDAGTDCKLFVLKGKTPPDQRGDSGEKGEGGQKGKTGLKGITGEPGLDGAVGDRGQKGDTGNVGNRGTPGPKGQPGSKGAKGIRGSDGVIGFKGVEGQKGIQGKQGKDGNRGSKGEVGEAGGSGKCIGNIQGPQGPFGDKGDKGNQGIPGYQGNLG…	1772	0.866	Y	0	NA	0.043	N	109-166; 174-226; 310-368; 374-424; 553-611; 622-680; 730-787; 834-892; 930-984; 1114-1168; 1218-1273; 1321-1374; 1533-1765	2.10E-08;1.60E-07;5.50E-08;1.20E-06;1.60E-08;5.90E-09;1.00E-09;1.60E-09;2.00E-08;2.00E-07;8.20E-08;5.90E-08;9.00E-81	PF01391;PF01391;PF01391;PF01391;PF01391;PF01391;PF01391;PF01391;PF01391;PF01391;PF01391;PF01391;G3DSA:2.170.240.10	IPR008160;IPR008160;IPR008160;IPR008160;IPR008160;IPR008160;IPR008160;IPR008160;IPR008160;IPR008160;IPR008160;IPR008160;IPR036954	Collagen triple helix repeat;Collagen triple helix repeat;Collagen triple helix repeat;Collagen triple helix repeat;Collagen triple helix repeat;Collagen triple helix repeat;Collagen triple helix repeat;Collagen triple helix repeat;Collagen triple helix repeat;Collagen triple helix repeat;Collagen triple helix repeat;Collagen triple helix repeat;Collagen IV, non-collagenous domain superfamily	Muscle	13	0.966	2.71	10375	2.786	http://planmine.mpi-cbg.de/planmine/portal.do?class=Contig&externalids=dd_Smed_v6_2197_0_1	dd_Smed_v4_2197_0_1
col4-3	dd_Smed_v4_2337_0_1	Core_collagen	high		IPR001442	C4-collagenIV	CoreM	20	COL4A1	Core_collagen	5.13e-48	XP_011519350.1	yes	SMESG000016766.1	MRSILLCIFGQSIILFLILLNLSIVPVELKTEDKNSTNKSEKCLNICTSDRCKCVGIKGTRGPPGIRGVRGPIGLKGNRGIPGVSGPKGGRGLSGKSGKPGIKGEQGFPGEMGHNGTDGQQGFMGYRGPVGLKGDIGCDGEPGTVGIDGKNGTHGTPGKIGDKGDEGDRGPNGTFSIGTRGDNGERGINGTQGINGTKGERGPKGFEGTMGVNGTKGSKGRIGEKGLKGKEANKPKIQEGDKGEKGMSGKDGENCTDTGRSSNFYKGSNGLSGKEGSKGEKGERGIQGEIGIPGKLGKNGTDGEKGLEGIPGDRGLKGIKGDDGLPGEKGTPGRPGEQGEQGKIGDKGDRGLTGKNMERGERGDKGTASIINCTDADYDKGAKGYKGSKGYVGEIGSKG…	1772	0.85	Y	1	5-27;	0.627	N	62-120; 178-230; 267-324; 740-796; 880-935; 941-994; 1088-1139; 1228-1283; 1543-1772	2.10E-07;1.70E-07;1.20E-08;9.80E-07;6.20E-07;1.80E-08;8.80E-07;1.40E-07;1.20E-75	PF01391;PF01391;PF01391;PF01391;PF01391;PF01391;PF01391;PF01391;G3DSA:2.170.240.10	IPR008160;IPR008160;IPR008160;IPR008160;IPR008160;IPR008160;IPR008160;IPR008160;IPR036954	Collagen triple helix repeat;Collagen triple helix repeat;Collagen triple helix repeat;Collagen triple helix repeat;Collagen triple helix repeat;Collagen triple helix repeat;Collagen triple helix repeat;Collagen triple helix repeat;Collagen IV, non-collagenous domain superfamily	Muscle	13	0.961	2.66	10130	2.882	http://planmine.mpi-cbg.de/planmine/portal.do?class=Contig&externalids=dd_Smed_v6_2337_0_1	dd_Smed_v4_2337_0_1
col4-4	dd_Smed_v4_2500_0_1	Core_collagen	high		IPR001442	C4-collagenIV	CoreM	20	COL24A1	Core_collagen	5.65e-73	NP_690850.2	yes	SMESG000066546.1	MKSMPLLPKFKNSYHYLLLLIMVSQSYYAQDSDPDPFKCLRICTPDKCQCFGNKGRQGFPGPRGYQGVSGDKGDVGQFGMPGPKGYKGFTGAIGPQGRKGERGIPGSPGYPGKMGEMGFPGIRGDIGEKGLTGCDGQQGDFGNPGMNGLVGRTGQPGERGDDGDRGLSIIPKYGLKGNKGIRGLLGRYGRKGEKGFKGIKGYSGIFGIKGNKGYVGPMGRRGPKGDSLGTVIIQSEKGSKGDKGLKGQSGIPCKGFQIEGRMYGRVGSDGPIGDKGIKGEKGLMGEIGQSGIDGARGLNGEKGLPGEAGPRGERGDRGNPGFPGDPGASGADGTRGRQGERGPKGVHGISGADGPRGSRGDKGPSGSLLSCPGRKGEKGFFGIPGIKGDIGNKGYQGHD…	1770	0.628	Y	0	NA	0.043	N	55-112; 174-226; 264-321; 372-420; 726-783; 833-887; 1113-1169; 1172-1227; 1279-1336; 1531-1767	2.70E-09;6.20E-08;1.90E-09;2.90E-07;9.10E-09;1.00E-08;7.50E-08;1.70E-08;1.10E-06;1.60E-77	PF01391;PF01391;PF01391;PF01391;PF01391;PF01391;PF01391;PF01391;PF01391;G3DSA:2.170.240.10	IPR008160;IPR008160;IPR008160;IPR008160;IPR008160;IPR008160;IPR008160;IPR008160;IPR008160;IPR036954	Collagen triple helix repeat;Collagen triple helix repeat;Collagen triple helix repeat;Collagen triple helix repeat;Collagen triple helix repeat;Collagen triple helix repeat;Collagen triple helix repeat;Collagen triple helix repeat;Collagen triple helix repeat;Collagen IV, non-collagenous domain superfamily	Muscle	14	0.895	2.54	7183	1.991	http://planmine.mpi-cbg.de/planmine/portal.do?class=Contig&externalids=dd_Smed_v6_2500_0_1	dd_Smed_v4_2500_0_1
col4-5	dd_Smed_v4_7811_0_1	Core_collagen	high		IPR001442	C4-collagenIV	CoreM	21	COL4A1	Core_collagen	1.03e-43	XP_011519350.1	yes	SMESG000002557.1	MKTMFRFTLSFAVLLSFGINQISFSNASNCRERCDGSSCRCIPKDGQKGDNGKRGRDGVKGRRGFTGDIGMFGSQGIQGDIGKLGIVGESGDHGLSGIIGINGEDGDSGEPGSKGSIGDTGLKGCNGTKGEKGNEGLIGKQGLNGKIGYKGIKGEIGDPGDSQTKEKGFMGDVGETGSPGLQGERGLQGKPGDNGETGDHGSQGIQGDRGMPGIPGDSGFVNNNLQIKGFKGKSGIPGEPGSNCYLAYLNGTRSNKNGDYGDKGFQGQKGLPGRKGIQGIYGIDGNIGNYGPKGDPGFRGKIGPKGNTGSHGAKGRKGVSGIDGYLGSKGKIGYKGQRGTAGIDGNRGLKGDRGEPGDNTDCTKMKEGMIGEIGVQGEKGNNGGTGLMGKKGNKGFRGN…	1763	0.708	Y	0	NA	0.06	N	103-161; 167-219; 300-358; 475-530; 546-604; 617-673; 767-821; 826-884; 970-1027; 1103-1161; 1165-1219; 1269-1328; 1526-1761	8.70E-10;5.20E-09;1.60E-08;5.30E-07;1.20E-07;1.70E-07;1.60E-08;3.20E-08;7.60E-09;2.60E-08;4.30E-08;2.10E-06;1.40E-72	PF01391;PF01391;PF01391;PF01391;PF01391;PF01391;PF01391;PF01391;PF01391;PF01391;PF01391;PF01391;G3DSA:2.170.240.10	IPR008160;IPR008160;IPR008160;IPR008160;IPR008160;IPR008160;IPR008160;IPR008160;IPR008160;IPR008160;IPR008160;IPR008160;IPR036954	Collagen triple helix repeat;Collagen triple helix repeat;Collagen triple helix repeat;Collagen triple helix repeat;Collagen triple helix repeat;Collagen triple helix repeat;Collagen triple helix repeat;Collagen triple helix repeat;Collagen triple helix repeat;Collagen triple helix repeat;Collagen triple helix repeat;Collagen triple helix repeat;Collagen IV, non-collagenous domain superfamily	Muscle	13	0.932	2.68	6894	2.098	http://planmine.mpi-cbg.de/planmine/portal.do?class=Contig&externalids=dd_Smed_v6_7811_0_1	dd_Smed_v4_7811_0_1
colF-1	dd_Smed_v4_1070_0_1	Core_collagen	high		IPR000885	COLFI	CoreM	7	COL2A1	Core_collagen	6.57e-30	XP_016874320.1	yes	SMESG000038928.1	MIKNWIITLFIQILLVSLISAEPLRRLKRQSGVKGPDPQGRSMSLPGPRGPIGEQGPPGPPGPPGKPGPTGPLGPDGVPGKDGPQGVLGLIGPTGINGKPGVDGSIGAPGPVGPDGPSGPTGPVGMPGNQGPDGPSGSKGPVGEKGPDGPQGNPGDIGVLGLPGPPGHKGAPGPSGRQGPQGPRGLQGVDGLPGQPGPLGPQGVPGPPGMMGPTGVKGYAGKQGVLGSSGDPGSPGVNGAPGPIGQPGIMGSRGKDGPIGIKGENGPLGLLGPQGLSGPPGLQGSLGPPGPQGSKGNEGKIGPVGPAGSPGSPGLIGEIGERGENGPFGNPGPQGPRGLRGSAGPKGVSGPVGPPGMPGNPGIDGMPGIRGLKGKDGDPGSLGAMGPPGRQGVSGRDGP…	1292	0.924	Y	0	NA	0.604	N	47-104; 267-324; 527-584; 651-705; 1014-1065; 1093-1291	8.10E-08;2.20E-07;2.40E-07;1.30E-06;7.00E-08;3.80E-39	PF01391;PF01391;PF01391;PF01391;PF01391;PF01410	IPR008160;IPR008160;IPR008160;IPR008160;IPR008160;IPR000885	Collagen triple helix repeat;Collagen triple helix repeat;Collagen triple helix repeat;Collagen triple helix repeat;Collagen triple helix repeat;Fibrillar collagen, C-terminal	Muscle	14	0.953	2.81	5384	2.181	http://planmine.mpi-cbg.de/planmine/portal.do?class=Contig&externalids=dd_Smed_v6_1070_0_1	dd_Smed_v4_1070_0_1
colF-2	dd_Smed_v4_702_0_1	Core_collagen	high	Witchley 2013	IPR000885	COLFI	CoreM	7	COL1A2	Core_collagen	1.08e-33	NP_000080.2	yes	SMESG000031448.1	MFKNSIFSGAILLILIYVDFSYGQFRTLNEATGPIGIRGNPGKRGKIGPDGDPGSSGPPGPPGKDGLRGAPGPNGPAGGAGPDGKSGVTGNTGPPGSRGEQGPPGPVGKEGLTGPNGYSGPSGEKGDSGSIGEQGDPGDIGPQGPAGPLGPPGQSGPTGPQGTVGERGPHGPDGVVGPPGPEGRMGSPGSPGRPGELGKKGEGGDEGLKGGKGENGKTGINGKSGKPGIRGPIGPVGINGKQGRKGELGDIGLTGPQGLIGPRGVRGTVGNPGDNGPKGSQGDQGPIGLEGKPGPFGPKGQKGDRGRPGPQGETGPLGPGGPIGPDGAKGSRGEIGPNGSPGTPGPNGKPGATGPPGTPGHPGNAGPGGQAGPIGRPGPNGAPGPRGEIGPNGPDGKSG…	1285	0.799	Y	0	NA	0.698	N	33-90; 573-626; 637-694; 1077-1284	1.70E-07;3.50E-07;2.50E-07;3.70E-48	PF01391;PF01391;PF01391;PF01410	IPR008160;IPR008160;IPR008160;IPR000885	Collagen triple helix repeat;Collagen triple helix repeat;Collagen triple helix repeat;Fibrillar collagen, C-terminal	Muscle	14	0.966	2.98	6325	2.251	http://planmine.mpi-cbg.de/planmine/portal.do?class=Contig&externalids=dd_Smed_v6_702_0_1	dd_Smed_v4_702_0_1
colF-3	dd_Smed_v4_649_0_1	Core_collagen	high	dd_649 contig contains two proteins. dd_649_cds2	IPR000885	COLFI	CoreM	22	COL2A1	Core_collagen	1.38e-36	XP_016874320.1	yes	SMESG000026651.1	MIEKFMINLSLVFVLLIVLISADSLNRIRRQSDDEFTFGGAGEETTEGPTLPPGVKGPAPFAGSQYIPGPQGDPGVRGPPGPPGPKGPPGPTGTPGRTGTSGSDGPPGPPGPPGDNGQDGKPGKNGDPGPQGPTGEPGINGPTGPTGVPGMKGPLGVKGDKGQRGRMGKDGILGPRGNLGPQGPTGAPGRRGTVGSPGPVGNAGHPGVQGISGRPGNQGEPGMQGPPGLPGLRGPEGEKGSQGGLGIKGSIGQDGYPGSDGKRGAPGEHGDPGKAGIDGPSGVKGDPGKTGNPGRSGRRGPRGPRGNRGIIGELGSKGDIGPMGPSGSPGLRGNPGVIGSLGSQGFPGARGPQGILGSPGPRGRTGSKGSQGTIGIAGVPGTPGKDGKAGQVGIPGKNG…	1318	0.907	Y	1	5-22;	0.909	N	186-243; 321-378; 504-562; 567-622; 673-727; 1030-1086; 1114-1317	3.60E-08;1.90E-08;5.80E-08;3.30E-08;5.80E-07;3.10E-08;1.50E-46	PF01391;PF01391;PF01391;PF01391;PF01391;PF01391;PF01410	IPR008160;IPR008160;IPR008160;IPR008160;IPR008160;IPR008160;IPR000885	Collagen triple helix repeat;Collagen triple helix repeat;Collagen triple helix repeat;Collagen triple helix repeat;Collagen triple helix repeat;Collagen triple helix repeat;Fibrillar collagen, C-terminal	Muscle	14	0.948	2.6	8912	1.903	http://planmine.mpi-cbg.de/planmine/portal.do?class=Contig&externalids=dd_Smed_v6_649_0_1	dd_Smed_v4_649_0_1
colF-4	dd_Smed_v4_649_0_1	Core_collagen	high	dd_649_cds1 (rev. comp.) Nterm vWC	IPR000885	COLFI	CoreM	22	COL2A1	Core_collagen	1.38e-36	XP_016874320.1	yes	SMESG000026649.1	MISNSFNRRGFIISITILAIAITSIDAQGCITSEGDKVEPNQEVKLRNRPCMTCKCDPNTLQISCMLDGCPPKSCGEDEVQLTEPGSCCPTCIKKQRKLRDYPAAVTREYTKEMTTVTTTTEAPKIIAPQNVRSSKKGLPGPPGPPGPPGPPGDPGIDGLNGDPGDPGRPGKPPQDVKKIAARSRSVKGPGGRSVSTYQEVQLTMGRSGEPGQPGLTGQIGIKGPVGSVGAPGNQGPPGLPGSRGPPGILGEDGRPGPPGPDGFKGALGRQGPLGPDGEPGYKGPIGAPGIPGKPGDIGLKGVSGNPGPKGPIGKPGAKGPIGLRGLRGESGPRGPPGSIGKTGIPGNDGNGGTPGDPGPQGLPGPQGFQGIVGPKGNVGPLGPKGEPGFQGNRGGRGS…	1531	0.804	Y	0	NA	0.36	N	28-93; 206-262; 602-659; 790-845; 971-1029; 1079-1136; 1166-1221; 1269-1495	8.624;3.90E-08;2.40E-09;8.00E-07;4.40E-07;9.10E-08;3.40E-08;2.60E-46	PS50184;PF01391;PF01391;PF01391;PF01391;PF01391;PF01391;PF01410	IPR001007;IPR008160;IPR008160;IPR008160;IPR008160;IPR008160;IPR008160;IPR000885	VWFC domain;Collagen triple helix repeat;Collagen triple helix repeat;Collagen triple helix repeat;Collagen triple helix repeat;Collagen triple helix repeat;Collagen triple helix repeat;Fibrillar collagen, C-terminal	Muscle	14	0.948	2.6	8912	1.903	http://planmine.mpi-cbg.de/planmine/portal.do?class=Contig&externalids=dd_Smed_v6_649_0_1	dd_Smed_v4_649_0_1
colF-5	dd_Smed_v4_740_0_1	Core_collagen	high		IPR000885	COLFI	CoreM	10	COL2A1	Core_collagen	2.42e-32	XP_016874320.1	yes	SMESG000024244.1	MDIKTFLFIFFILSAAQAEPLSRLKRQAEGEFTFGGAGEEEPETTEAPMETLPPSVKGPAPLTGNRYVAGPAGLQGPDGPEGRPGPKGPNGLTGPQGKPGKDGKPGPIGPVGPQGPNGRMGRSGRNGAGGPQGPTGKPGLMGSQGPQGMNGPKGPNGEQGPKGDAGPPGGKGPKGPIGELGAAGPIGLPGIRGDLGSQGPIGSHGPEGEPGVGGRIGFPGADGITGVSGMPGVIGPTGTKGDRGIQGKKGGEGVDGAPGIDGKDGSVGDPGAPGEHGSNGIPGSKGSQGGTGPQGIIGNAGATGRPGLDGMIGIQGVKGDSGPQGLNGRSGIIGSVGPPGSLGPIGNPGNRGDPGRIGTPGTRGIPGTKGSQGPNGPPGINGSPGADGRDGLPGIDGAN…	1317	0.849	Y	0	NA	0.855	N	70-127; 611-665; 677-734; 1028-1086; 1115-1316	3.10E-07;1.70E-07;6.20E-07;3.70E-08;3.80E-40	PF01391;PF01391;PF01391;PF01391;PF01410	IPR008160;IPR008160;IPR008160;IPR008160;IPR000885	Collagen triple helix repeat;Collagen triple helix repeat;Collagen triple helix repeat;Collagen triple helix repeat;Fibrillar collagen, C-terminal	Muscle	14	0.95	2.82	7992	2.167	http://planmine.mpi-cbg.de/planmine/portal.do?class=Contig&externalids=dd_Smed_v6_740_0_1	dd_Smed_v4_740_0_1
colF-6	dd_Smed_v4_832_0_1	Core_collagen	high		IPR000885	COLFI	CoreM	7	COL1A2	Core_collagen	1.29e-35	NP_000080.2	yes	SMESG000028920.1	MKIDPILCSIYFLVVIGTVLAEPMRRLKRQATTPKPTQMPFEDPPVAPDYNPVAEGPDPNIEKRKLLGPKGPPGEVGPPGPPGLQGPIGKPGPDGPQGLPGVDGIRGPPGFPGQPGLDGKIGQDGDPGSVGNPGFPGVQGPPGPLGPQGKPGPQGQVGKIGKMGDIGPDGAIGGKGDVGISGVVGAPGPKGPPGEAGSAGPLGPIGPPGNNGRAGVSGSKGPSGPNGSPGVTGPPGLKGDEGSLGRRGSTGNPGAPGQDGSAGPVGPKGPEGVVGKNGGPGRKGEPGPLGIPGPRGPSGSIGRTGRVGIQGPPGAKGSSGTQGPQGNIGIIGSSGEPGEEGNRGDTGAVGDPGKSGPIGLRGSPGIKGDQGRGGQPGITGNPGLDGTFGKPGPAGKDGD…	1309	0.598	Y	1	7-24;	0.36	N	68-123; 605-663; 676-734; 1033-1088; 1107-1308	4.10E-09;5.90E-08;1.80E-08;1.50E-07;1.40E-39	PF01391;PF01391;PF01391;PF01391;PF01410	IPR008160;IPR008160;IPR008160;IPR008160;IPR000885	Collagen triple helix repeat;Collagen triple helix repeat;Collagen triple helix repeat;Collagen triple helix repeat;Fibrillar collagen, C-terminal	Muscle	14	0.96	2.9	6185	2.247	http://planmine.mpi-cbg.de/planmine/portal.do?class=Contig&externalids=dd_Smed_v6_832_0_1	dd_Smed_v4_832_0_1
colF-7	dd_Smed_v4_840_0_1	Core_collagen	high		IPR000885	COLFI	CoreM	8	COL1A2	Core_collagen	4.08e-37	NP_000080.2	yes	SMESG000045473.1	MWNSIFFSLLFVLCVSINARAEEKLNRLKRQATSPNQAKGSQGPRGDPGPMGKPGPPGDPGALGPIGPPGRDGARGKSGKPGASGIPGKDGTPGSHGVVGPIGPRGEPGLAGSIGPEGGTGPQGNRGLTGDKGDIGLAGLKGSNGEPGLQGPQGLRGPAGRVGPAGIQGPTGERGKQGTDGVPGSLGPQGAIGPPGQSGIPGEIGNKGIRGESGIKGAKGDSGNPGLAGKTGPSGSLGPPGYPGVDGRPGVRGEAGIVGPQGPVGKVGQRGQRGPSGNPGLSGPKGSQGEEGPIGIEGKQGSAGPKGQKGDPGRPGETGDEGPRGERGVVGPAGNKGSRGESGPDGSPGNPGTDGIPGKDGLHGNPGSQGEVGSRGSPGAMGKLGLNGAPGPRGENGVF…	1294	0.892	Y	0	NA	0.252	N	39-95; 141-197; 577-633; 652-709; 1006-1059; 1087-1293	7.10E-09;8.50E-08;8.50E-08;5.40E-08;4.80E-08;1.10E-46	PF01391;PF01391;PF01391;PF01391;PF01391;PF01410	IPR008160;IPR008160;IPR008160;IPR008160;IPR008160;IPR000885	Collagen triple helix repeat;Collagen triple helix repeat;Collagen triple helix repeat;Collagen triple helix repeat;Collagen triple helix repeat;Fibrillar collagen, C-terminal	Muscle	14	0.924	2.54	6133	2.008	http://planmine.mpi-cbg.de/planmine/portal.do?class=Contig&externalids=dd_Smed_v6_840_0_1	dd_Smed_v4_840_0_1
colF-8	dd_Smed_v4_402_0_1	Core_collagen	high	TSPNterm domain	IPR000885	COLFI	CoreM	6	COL11A1	Core_collagen	1.76e-35	XP_016855826.1	yes	SMESG000016282.1	MGGIIKPNNVFGMYILFVLFSLAVQSVTSRIHLSHNRTSSHGDILQFIKIAQRPFIQTQTGMCSMPGSKLGYIVGPEANLHLKSSFIFKAEKLLGSFSILLTAKVDRLSSDTIFSVNDINGHLNLAFKIGRKTVLHFREPGGITQTIEFKTQLDDLSWHRVALSVTVNAIKLFVDCQMAEVIPLTREIDEILVSGEMELLGQGYTGVIQDLFIVPGQEAAYRQCEIYTQDCPGLHDIMMNQQPDDSNTGNKGRIGDMGEPGEKGNAGKNGGIGLSGGRGAPGPQGQVFIIPLNLGTGGNDVARQANFRNSLINHMMVMKGVRGKRGPTGSPGPDGSLGGFGFKGENGPPGDTGFQGPRGLSGPQGRRGGSGRSGNDGERGDSGLPGIKGKDGKPGDSGP…	1622	0.732	Y	1	7-29;	0.06	N	71-231; 319-375; 1383-1621	6.07E-19;9.40E-07;3.40E-52	SSF49899;PF01391;PF01410	IPR013320;IPR008160;IPR000885	Concanavalin A-like lectin/glucanase domain superfamily;Collagen triple helix repeat;Fibrillar collagen, C-terminal	Muscle	14	0.976	3.16	7054	2.353	http://planmine.mpi-cbg.de/planmine/portal.do?class=Contig&externalids=dd_Smed_v6_402_0_1	dd_Smed_v4_402_0_1
colF-9	dd_Smed_v4_701_0_1	Core_collagen	high	TSPNterm domain	IPR000885	COLFI	CoreM	7	COL24A1	Core_collagen	6.9e-34	XP_016856416.1	yes	SMESG000077782.1	MLNITSLKRGVLISRISLVSILLILYLSSTQALSYRDGVVDLLTAVQISDKNIGTTAEEPFCGNSRRKAFRYESGNSLMAKSDVLFQGKFPKEFSILITAKSEALDSQDVFSIRNKNNNIILAVTYGRQITLRYRDPSSTSFMNLPFEFDLTDGQWHRIAFSVDKSSVSLLIDCQFIGSMKLNRTSDPLDISGGFLYVLQDHNGDASFTGILDSLLLVGGASEAFKQCQIYNPDCNNDFNDVMMNQGPVKKEETGGQQGPPGPKGPKGPKGQEGKNGRDGLPGTPGVPGAPGHIFVLPIPDSEENSNRRVAQFRTSIKRTASLLKGNRGPQGMTGLPGFQGPIGYRGVKGDPGSNGDAGFIGPRGLRGMRGIPGPPGRSGTDGERGSNGLTGPKGRSGD…	1623	0.568	Y	1	12-34;	0.675	N	38-235; 326-384; 593-651; 812-870; 950-1008; 1280-1338; 1369-1622	1.58E-27;1.50E-09;8.00E-08;8.80E-09;7.10E-09;1.80E-06;3.60E-30	SSF49899;PF01391;PF01391;PF01391;PF01391;PF01391;PF01410	IPR013320;IPR008160;IPR008160;IPR008160;IPR008160;IPR008160;IPR000885	Concanavalin A-like lectin/glucanase domain superfamily;Collagen triple helix repeat;Collagen triple helix repeat;Collagen triple helix repeat;Collagen triple helix repeat;Collagen triple helix repeat;Fibrillar collagen, C-terminal	Muscle	14	0.961	2.97	6572	2.293	http://planmine.mpi-cbg.de/planmine/portal.do?class=Contig&externalids=dd_Smed_v6_701_0_1	dd_Smed_v4_701_0_1
colF-10	dd_Smed_v4_9565_0_1	Core_collagen	high	Lacks clear Nterm. May have Nterminal weak LamG or Lectin-related domains.	IPR000885	COLFI	CoreM	4	COL21A1	Core_collagen	3.74e-33	NP_001305680.1	yes	SMESG000077977.1	MTTQSSMGTSLNFKSTDIFSFSKPEIAPFLLTDSQLKYFTTNSYNCGTETLFLLTKNDISVGKSVDPIFLDASHSMSIEGFIIEFYLLITQDSFTIKDSVPIISLSSRLSNEIKLDIQIVQGNVLKLSAVQNSFPTDILFSDIKLSLTKWTKVSIQVSVIEITAKVNCNQTQTFQNDALAEWLLMSRLNIILNSENIHFLGYIANILISPLLINHNGLVTNECSLMICLVKDFKNDLSIIRIETGILSEYSVSLHETKLEVSYITCENKNIFTVMVNQTDSTKMLNPISLQSDLLVEKYISFYIDLTQTRYKLTSENPLLSLFNYDKSASALIELSANSIIIIISDGNRLFNFDFKVPKLETGWNKIEIAIVSDKIGLRINCQEIEFIRNQELKDIKRY…	1198	0.124	N	0	NA	0.675	N	474-517; 521-576; 842-895; 936-1113	3.20E-07;2.80E-08;3.80E-08;1.80E-14	PF01391;PF01391;PF01391;PF01410	IPR008160;IPR008160;IPR008160;IPR000885	Collagen triple helix repeat;Collagen triple helix repeat;Collagen triple helix repeat;Fibrillar collagen, C-terminal	Muscle	14	0.64	1.46	2851	1.576	http://planmine.mpi-cbg.de/planmine/portal.do?class=Contig&externalids=dd_Smed_v6_9565_0_1	dd_Smed_v4_9565_0_1
colF-11	dd_Smed_v4_8075_0_1	Core_collagen	high	TSPNterm domain	IPR000885	COLFI	CoreM	6	COL24A1	Core_collagen	1.03e-98	XP_016856414.1	yes	SMESG000041598.1	MRQKTILGIFLLYLCEFHVSLSYNQQKITQGSIDILSAVELSKHSFAIRQPGICKTKNSKPGYTILSSNKLKINIDQIPMDTNKNSGLPTEFSILLTVRIQQFYTEEIFHIRDLEDEVIFSIKLGENIIIQYKMLGEVKNVIRFISKIDDGKWHNVAFGIERSYIKLYVDCKEVETQTWDYDQKYFSKSGKLIFAEKGLISVIESFWIVLGVEAAFKHCEYFTRNCDHPLVKMINEEENYETSTQPIIEPGPIGDVGDPGDKGIAGANAMHGIPGKPGNRGPPGEIFILPINLGISSPNALQARFRQSLMEHILLMKGVRGKRGPTGETGSLGYMGEYGLKGDMGMMGDSGQMGPRGIRGDPGSVGSPGDSGQNGERGDPGPLGLPGLDGTPGHSGHIG…	1620	0.756	Y	0	NA	0.927	N	79-191; 318-375; 855-913; 1212-1270; 1275-1329; 1380-1619	7.92E-15;3.10E-08;7.10E-09;2.20E-06;8.70E-09;3.80E-41	SSF49899;PF01391;PF01391;PF01391;PF01391;PF01410	IPR013320;IPR008160;IPR008160;IPR008160;IPR008160;IPR000885	Concanavalin A-like lectin/glucanase domain superfamily;Collagen triple helix repeat;Collagen triple helix repeat;Collagen triple helix repeat;Collagen triple helix repeat;Fibrillar collagen, C-terminal	Muscle	13	0.835	2.52	6021	1.747	http://planmine.mpi-cbg.de/planmine/portal.do?class=Contig&externalids=dd_Smed_v6_8075_0_1	dd_Smed_v4_8075_0_1
mp-1	dd_Smed_v4_6811_0_1	Core_collagen	high	SIP in dd_Smed_v4_13518_0_1	NA	NA	NA	NA	COL18A1	Core_collagen	3.66e-10	NP_085059.2	yes	SMESG000075164.1	MLKVYFILGLFVNFTNICQSVQDKEWDLLYLLKKENNIHLSDDITLSLSGSTNYSQFILAAKQIFSQNNLPSTFVVYIKVQLKTLTISPMTIFSLRDPNNKARFQMKLRMIPGFIKKTELNVVLNPVSSNGIEVNVNFTLPFIHTDIWTFGMLFKSSKITLYAVCDDINRTFGYQTMQIPSGLGKMLFSEGAVMHLFSDDHQTDLLEGEIYEITFANFFRKLNQICNQGGIEGSGGHEKQKIERKSPGNHLLVTEKMDEDDTTTLSTTTETLSTTNFRSVTSSRKSEREQTLIKQIEREKNVTGEKDQVLEFSMNDMDSSKSDGKIFNQSLQSLTIKTDNKKNITFNIPINHRKEFSEVSNMSLIKKTSMNLETSSSVKKTTIKQNALNTTTLYTSTST…	1480	0.616	Y	0	NA	0.867	N	1291-1476	2.5e-25	G3DSA:3.10.100.10	IPR016186	C-type lectin-like/link domain superfamily	Muscle	14	0.669	1.93	3665	1.792	http://planmine.mpi-cbg.de/planmine/portal.do?class=Contig&externalids=dd_Smed_v6_6811_0_1	dd_Smed_v4_6811_0_1
mp-2	dd_Smed_v4_9030_0_1	Core_collagen	high	lacks SIP	IPR008160	Collagen	CoreM	1	COL18A1	Core_collagen	1.23e-13	NP_569712.2	yes	SMESG000071152.1	MSSYIKVPRNNYPIEYYPKFSNNNSDGRMKIDKWNKGEKGDKGNQGDKGDKGIAGSPGKPGKSEPCPISNCNLLKGEKGSPGIQGQCSTSTCLSIKGEKGDVGPIGPQGERGFMGEQGKSQQIYEDVIRKVVIEQLLIPDVQNLFKREKGEVGQATNCNCESSLTVSPKLRGLPGSPGKDGMGLDRIVNYGYGAIIVKSRDDLDRIGYYLSPGSLVLVINQENGSGMKKDPILMIKVTDNPNIWRQLNAFLGEEQFLPSSNTFKRIPVQKPNPDNILHNQKKLYFILLPEPWRGNIRVSEANHLCQKFAADNSYIGIFQAFLEDQSRNLKSLMPAKYWHSWQIVNKNEETLFFSWSQMFNGYSRKPGVPLLTFEGHDVLDIDPWRSKFMWVGGALDIYQ…	455	0.107	N	0	NA	0.942	N	275-454	2.9e-30	G3DSA:3.10.100.10	IPR016186	C-type lectin-like/link domain superfamily	Muscle	14	0.602	0.78	2404	1.565	http://planmine.mpi-cbg.de/planmine/portal.do?class=Contig&externalids=dd_Smed_v6_9030_0_1	dd_Smed_v4_9030_0_1
mp-3	dd_Smed_v4_3516_1_1	Core_collagen	high	SIP in dd_Smed_v4_14517_0_1	NA	NA	NA	NA	COL15A1	Core_collagen	6.93e-09	NP_001846.3	yes	SMESG000081921.1	MNQLNLVLILLYFSIIFGIVQNSVTIEHRKEWNLLTMIEEKYKIGLSATDSDFLLNLTSKEHGFQFPAQTIFPKLKIVSNAFIYIKFFPISTAFTILKIRDPLNKVRLDIRGYQQLGHFKQFRLVIVYSPISNIENRFKNYMELTIPFLNSAWTLGVLIENKKITVYTSCDDIFKPYGYHQVSNTYPVNQQLFYSGTTLYLLNNGEINGNKEIFEGTVSEFVLTNKNNLNEYMCRKEEMLEGSGSQTKKWKPKYIGNYVITSSTIETTSFPSTFTTSTTGSTLTTTKNYQSTTSTQQKTTSATSITTYQPKTTTESTTILQPTTTTESTTTLQPTTSTESTTTSQPATTTESTTTLQPTTSTESNTTSQPTTSTESTTILQPTTSTESTTTSQPTTSTE…	944	0.658	Y	1	7-26;	0.06	N	808-930	8e-21	PF06482	IPR010515	Collagenase NC10/endostatin	Muscle	13	0.635	1.34	8952	1.612	http://planmine.mpi-cbg.de/planmine/portal.do?class=Contig&externalids=dd_Smed_v6_3516_0_1	dd_Smed_v4_3516_1_1
agrin	dd_Smed_v4_3649_0_1	Core_glycoprotein	high	named by domain architecture, reciprocal blast	IPR001791	LamG	CoreM	14	AGRN	Core_glycoprotein	1.9e-85	NP_001292204.1	yes	SMESG000028865.1	MMLLVLLLFLGFQRNVLSTDCDLSNQFNQKIESSDLIIVGRVLNLANSEVIVSVIRILKGFDLINEVKKISHENDYHLILVRKIKYIINCKISIKSGEDFIMYLKKTEQNNFFELNYAKEFGNGLFEKRISVFLNGATSKQVQNDDPCSKLNCKFGAQCQKWPGNPPTAVCHCSNTQCQAGQKEISVCGSDGIFYDSHCLMKRQECFLQKSIQVSPNHICGRKEAQQDGISKSNEQFCQHQSCPPYATCVTNPYPYCKCPNDKCDSSSSQICGTDEITYTNICEMKKVSCKANRFIEQQYVGRCDICKFVKCEFNGICEMMEDGLGTICKCPNPDELCTKNIKVPVCGSDDVTYQSECHLKIESCKKKISLTVMYKGKCQTKIQSDICSNIQCHYGAKC…	1541	0.902	Y	0	NA	0.323	N	152-220; 242-304; 330-379; 388-457; 483-532; 560-607; 610-678; 683-736; 757-802; 824-1045; 1098-1295; 1330-1528	8.32E-07;2.63E-09;4.90E-15;1.94E-09;2.63E-11;3.90E-10;7.07E-13;5.27E-12;2.70E-11;8.13E-24;1.34E-20;1.29E-26	SSF100895;SSF100895;SM00280;SSF100895;SSF100895;SM00280;SSF100895;SSF100895;SM00180;SSF49899;SSF49899;SSF49899	IPR036058;IPR036058;IPR002350;IPR036058;IPR036058;IPR002350;IPR036058;IPR036058;IPR002049;IPR013320;IPR013320;IPR013320	Kazal domain superfamily;Kazal domain superfamily;Kazal domain;Kazal domain superfamily;Kazal domain superfamily;Kazal domain;Kazal domain superfamily;Kazal domain superfamily;Laminin EGF domain;Concanavalin A-like lectin/glucanase domain superfamily;Concanavalin A-like lectin/glucanase domain superfamily;Concanavalin A-like lectin/glucanase domain superfamily	Pharynx	37	0.823	2.26	3890	1.71	http://planmine.mpi-cbg.de/planmine/portal.do?class=Contig&externalids=dd_Smed_v6_3649_0_1	dd_Smed_v4_3649_0_1
agrin-like	dd_Smed_v4_26439_0_1	Core_glycoprotein	high	lowly expressed agrin homolog	NA	NA	NA	NA	AGRN	Core_glycoprotein	2.65e-12	NP_001292204.1	yes	SMESG000028859.1	MKDLFFLCLLVGFYSFIKSNCIVHHQLGIRPNPCLNHSCKYQAWCIPNSNFTSANCICYTSCFDVGDSTDSESVCGTNLKQYATVCHLRREACTLMIDIGIKYHGLCNPCSLVNCSHNMCSLDANRKPKCDCPSTCKDDPKDLLCGSSGKTYDNLCLLNLDKCQTGQHIYIVNKGPCQFENNPCNGVKCPDPYQYCRIDNNGKSTCECPKEPCPKIVQPVCGNDKVTYESICNLTRTACLTKKPLWIIYNGICNEEPRCKEQEKECPSYQICKSDLVQTKCECPTCPQSGLGESVCGTDGKTYKSECHMRMHACETNSIALKIANIGTCDKCKNKKCSFYSICQMNRFLEPQCICPTDCVYVRRPVCGSDDRTYENECFLKVKSCAENRLITAVSEGPC…	1248	0.746	Y	0	NA	0.604	N	71-108; 123-177; 205-254; 282-329; 332-400; 405-458; 479-524; 546-767; 820-1002; 1037-1235	3.68E-06;1.66E-10;2.36E-11;3.90E-10;5.41E-13;4.30E-12;2.00E-11;1.69E-23;2.56E-22;8.55E-27	SSF100895;SSF100895;SSF100895;SM00280;SSF100895;SSF100895;SM00180;SSF49899;SSF49899;SSF49899	IPR036058;IPR036058;IPR036058;IPR002350;IPR036058;IPR036058;IPR002049;IPR013320;IPR013320;IPR013320	Kazal domain superfamily;Kazal domain superfamily;Kazal domain superfamily;Kazal domain;Kazal domain superfamily;Kazal domain superfamily;Laminin EGF domain;Concanavalin A-like lectin/glucanase domain superfamily;Concanavalin A-like lectin/glucanase domain superfamily;Concanavalin A-like lectin/glucanase domain superfamily	NA	NA	NA	NA	429	1.349	http://planmine.mpi-cbg.de/planmine/portal.do?class=Contig&externalids=dd_Smed_v6_26439_0_1	dd_Smed_v4_26439_0_1
egflam	dd_Smed_v4_10946_0_1	Core_glycoprotein	high	named by reciprocal blast, domain architecture (lacks Fn3)	IPR001791	LamG	Core_SF	11	EGFLAM	Core_glycoprotein	2.63e-48	NP_877950.1	yes	SMESG000079944.1	MRLLFCHLSLSVLSIPLFIITESLSISNPNAKQKLYDGECTDSFIQCQHVCIPNPTNLRKFHCTCRNGYYIQNDGHSCSESPPKELEMNFEINSGPIIEKNENSILKVSSTVKKSTKKIVTRQKRYTDSKSKTVKPGVSLLKGFCSSTSCKNGGVCQTLKSNTNDYLISCVCRLGFEGVTCEKATTGLKFPKFLNGYLAFPERILNEINFRLSLIVRTSNDSQADALIAFKQSLKGNNFILGLEQNQFIFRIETLKKQRKYRHQTKVNRSNNKWYKIEIERKNDEAKITIDNVESTIPLTELTLNEDNRYIENKNETIFMSTNFICDYCLYLGGHPQLIETLRRNENLFGLIENSYIGCMRNFKIDEVEIDMRRMPFYGKAVDGLGIDDCSVGLCETKS…	846	0.774	Y	0	NA	0.182	N	39-79; 170-380; 420-623; 642-841	0.014;2.18E-21;1.16E-39;7.44E-13	SM00181;SSF49899;SSF49899;SSF49899	IPR000742;IPR013320;IPR013320;IPR013320	EGF-like domain;Concanavalin A-like lectin/glucanase domain superfamily;Concanavalin A-like lectin/glucanase domain superfamily;Concanavalin A-like lectin/glucanase domain superfamily	Neural	33	0.705	1.72	3636	2.009	http://planmine.mpi-cbg.de/planmine/portal.do?class=Contig&externalids=dd_Smed_v6_10946_0_1	dd_Smed_v4_10946_0_1
hmcn-1	dd_Smed_v4_1161_0_1	Core_glycoprotein	high	named by domain architecture, reciprocal blast	IPR000884	TSP1	Core_SF	17	HMCN1	Core_glycoprotein	0	NP_114141.2	yes	SMESG000021248.1	MTSIQYLLLTILYSVIVIDGAQYREVIGSSDPSTGISLAIVFDSTGSMGNDLKQVKRGSRRILNNHLQKGYKKFIKDFVLVQVHDPDVGPAKKTTSAKTFTKYLDYVFTQGGGDCPEMTISGIEMALEASRPHSLIYVFTDSSAKDYEITPRVLNLIQKKQSQVVFVLTGFCNSTEEIGFQVYKQIATISSGQIYILGKGDVKEFMKIIERAVETVKVHILQEESSNFGSKTYSFPIDSHITQFTIQVTNFKANESIKVAIRDPEGRELTESNGLIRLLKSVKTVYFASKENPAPGMWTLEVTTKSSNHSVRITGASEVDFLPGFSTIPEPSNDRTSRQPIKGAKNYLMANVTGNFLPGTIEWLYIMSVNGSSIIQLPANQTENQIYISQYPFEIPVDG…	4136	0.689	Y	0	NA	0.909	N	36-215; 531-627; 628-729; 735-814; 818-911; 913-1011; 1012-1102; 1103-1199; 1287-1388; 1398-1470; 1492-1575; 1581-1656; 1749-1842; 1857-1945; 2041-2136; 2137-2237; 2344-2430; 2437-2520; 2522-2620; 2714-2807; 2903-2975; 2977-3071; 3072-3120; 3124-3180; 3183-3238; 3239-3295; 3296-3352; 3357-3411; 3422-3597; 3639-3793; 3926-3968; 3969-4006	1.21E-10;1.30E-12;4.30E-17;5.60E-16;4.18E-16;9.30E-18;8.50E-20;4.00E-16;2.70E-16;1.81E-14;1.82E-19;1.6;7.00E-19;9.68E-20;1.90E-16;9.10E-20;1.60E-15;6.70E-16;2.08E-18;1.53E-17;8.40E-15;5.17E-22;1.80E-08;2.00E-16;1.80E-16;2.10E-17;4.60E-17;1.70E-05;7.50E-15;1.73E-13;3.00E-11;5.70E-06	SSF53300;G3DSA:2.60.40.10;G3DSA:2.60.40.10;G3DSA:2.60.40.10;SSF48726;G3DSA:2.60.40.10;G3DSA:2.60.40.10;G3DSA:2.60.40.10;G3DSA:2.60.40.10;SSF48726;SSF48726;SM00409;G3DSA:2.60.40.10;SSF48726;G3DSA:2.60.40.10;G3DSA:2.60.40.10;G3DSA:2.60.40.10;G3DSA:2.60.40.10;SSF48726;SSF48726;G3DSA:2.60.40.10;SSF48726;PF00090;G3DSA:2.20.100.10;G3DSA:2.20.100.10;G3DSA:2.20.100.10;G3DSA:2.20.100.10;G3DSA:2.20.100.10;…	IPR036465;IPR013783;IPR013783;IPR013783;IPR036179;IPR013783;IPR013783;IPR013783;IPR013783;IPR036179;IPR036179;IPR003599;IPR013783;IPR036179;IPR013783;IPR013783;IPR013783;IPR013783;IPR036179;IPR036179;IPR013783;IPR036179;IPR000884;IPR036383;IPR036383;IPR036383;IPR036383;IPR036383;IPR006605;IPR009030;IPR001881;IPR001881	von Willebrand factor A-like domain superfamily;Immunoglobulin-like fold;Immunoglobulin-like fold;Immunoglobulin-like fold;Immunoglobulin-like domain superfamily;Immunoglobulin-like fold;Immunoglobulin-like fold;Immunoglobulin-like fold;Immunoglobulin-like fold;Immunoglobulin-like domain superfamily;Immunoglobulin-like domain superfamily;Immunoglobulin subtype;Immunoglobulin-like fold;Immunoglobu…	Muscle	14	0.82	1.95	8338	1.817	http://planmine.mpi-cbg.de/planmine/portal.do?class=Contig&externalids=dd_Smed_v6_1161_0_1	dd_Smed_v4_1161_0_1
ipb7	dd_Smed_v4_4437_0_1	Core_glycoprotein	high	named by reciprocal blast	IPR000867	IB	CoreM	2	IGFBP7	Core_glycoprotein	1.24e-20	NP_001240764.1	yes	SMESG000033854.1	MKFQLTLISVISLITLAVVSAKDMDCLHCELDKCPPAGVCNAGLVRDKCGCCEVCGLEEGQLCSDYSAKNSKIWHGFCGDNMECIKRNDIDSVKYESQSVCVCQLKGLICGSDGITYTPCQFAAASMKLKINQKHDGPCQTRPKIISFSDSQNVVQGSKHTILCEVQGFPIPNVQWFYTAPGATEPQALPGDSEEMSISVRGGPEKMRLTAFLQITDFQLKHEGNYECLATGVDGFATKKITLVYQKNSSLEL*	253	0.915	Y	0	NA	0.807	N	22-240	1.1e-60	PTHR14186	IPR011390	Insulin-like growth factor binding protein-related protein (IGFBP-rP), MAC25	Muscle	14	0.68	1.27	1688	1.766	http://planmine.mpi-cbg.de/planmine/portal.do?class=Contig&externalids=dd_Smed_v6_4437_0_1	dd_Smed_v4_4437_0_1
laminin subunit alpha (lamA)	dd_Smed_v4_7924_0_1	Core_glycoprotein	high	Scimone 2017 tree	IPR008211	LamNT	CoreM	20	LAMA2	Core_glycoprotein	0	XP_016866342.1	yes	SMESG000056016.1	MRIFIIFILLIVHKAHSQDDEPEILSVNVDGLLMENAKITSSATCGTGGPEIFCRLVDEIAIQRLINPDSHVLCDVCDNRNETKRHPIEFAKSDDDNLWWQSPSMAQGLKYQNVNVTIDLKQVYQIVYILLKMGDSPRPGNWILERSLDGEIYMPWIFFAETPYSCYNLFQRQYPDLKLTTNAKPSSLADDEMFCTTYYSQPKSLNSGEIIISLINGRKSIMNEEYLSIKSVPQTLINFLSARYIRFRFLKHLTLAADLMTHKGYLEQSIYNRYYYSLRNIEIGGKCICNNHADKCDKVIENGISVAKCNCKHNTCGSNCETCCPLFNQRPWKPVAVCEECNCNRKSNECSYNQTVATLQLSVNKMGRMEGGGVCINCQENTEGINCEKCIKGFYRPWN…	3245	0.847	Y	0	NA	0.72	N	61-311; 341-408; 411-463; 466-517; 582-706; 753-800; 803-855; 858-901; 904-948; 951-996; 999-1043; 1046-1093; 1138-1180; 1184-1235; 1510-1555; 1558-1604; 1613-1656; 2191-2369; 2868-3036; 3069-3210	7.50E-66;6.60E-08;0.0011;6.599;1.70E-18;4.20E-09;6.50E-08;2.10E-07;3.30E-07;7.10E-07;1.70E-04;6.20E-05;5.80E-08;2.60E-07;3.50E-06;1.30E-04;1.40E-07;7.62E-10;3.56E-10;2.26E-07	G3DSA:2.60.120.1490;SM00180;SM00180;PS50027;PF00052;SM00180;SM00180;SM00180;SM00180;SM00180;PF00053;PF00053;PF00053;SM00180;SM00180;PF00053;SM00180;SSF49899;SSF49899;SSF49899	IPR038684;IPR002049;IPR002049;IPR002049;IPR000034;IPR002049;IPR002049;IPR002049;IPR002049;IPR002049;IPR002049;IPR002049;IPR002049;IPR002049;IPR002049;IPR002049;IPR002049;IPR013320;IPR013320;IPR013320	Laminin, N-terminal domain superfamily;Laminin EGF domain;Laminin EGF domain;Laminin EGF domain;Laminin IV;Laminin EGF domain;Laminin EGF domain;Laminin EGF domain;Laminin EGF domain;Laminin EGF domain;Laminin EGF domain;Laminin EGF domain;Laminin EGF domain;Laminin EGF domain;Laminin EGF domain;Laminin EGF domain;Laminin EGF domain;Concanavalin A-like lectin/glucanase domain superfamily;Concanav…	Intestine	43	0.823	2.59	15833	1.722	http://planmine.mpi-cbg.de/planmine/portal.do?class=Contig&externalids=dd_Smed_v6_7924_0_1	dd_Smed_v4_7924_0_1
laminin subunit beta (lamB)	dd_Smed_v4_6093_0_1	Core_glycoprotein	high	Scimone 2017 tree	IPR008211	LamNT	CoreM	9	LAMB1	Core_glycoprotein	0	XP_016867690.1	yes	SMESG000062589.1	MTLNHVFIIFVARYILEIESDNVCRKTICNPRAGDLLIGRESFLRASSTCGLTNSERYCVVTTSDSGRKSKCTICDSKNPYQRFSSTHSHRIENVVSRLPQDPFRWWQSMSGVHNVSIEISFESEFQFTFTHLRFKTYRPAAMYIERSKDYGRTWNKYAYFSDNCPRDFPSIPERKRSNINEVLCTSEFSSIIPSEGGTVLFSADTSDWVNNDVYWNKKRNDVTAITNIRVQFVRLHTFGDWKVDDNPNIRNKYYYAISEWIIRGRCSCYGHASKCKAKEGQVQVKEMVYGVCDCQHNTKGQHCEKCKDFYNDSPWLPADKNSTNECRKCECNSHSSSCHFDPVVYQQSRKMSGGVCDNCQHNTESKNCERCKSGYYRNIAVAINSSQTCLKCHCDSLG…	1689	0.509	Y	0	NA	0.964	N	14-269; 330-390; 393-450; 453-502; 505-543; 704-749; 752-795; 798-838; 846-901; 904-953; 956-1005; 1008-1056; 1059-1100	2.00E-78;4.60E-09;2.80E-11;1.60E-07;2.60E-06;3.20E-09;3.70E-12;8.00E-06;4.80E-05;2.00E-07;1.80E-10;3.70E-08;1.70E-05	G3DSA:2.60.120.1490;SM00180;SM00180;PF00053;PF00053;SM00180;SM00180;PF00053;SM00180;SM00180;SM00180;PF00053;PF00053	IPR038684;IPR002049;IPR002049;IPR002049;IPR002049;IPR002049;IPR002049;IPR002049;IPR002049;IPR002049;IPR002049;IPR002049;IPR002049	Laminin, N-terminal domain superfamily;Laminin EGF domain;Laminin EGF domain;Laminin EGF domain;Laminin EGF domain;Laminin EGF domain;Laminin EGF domain;Laminin EGF domain;Laminin EGF domain;Laminin EGF domain;Laminin EGF domain;Laminin EGF domain;Laminin EGF domain	Intestine	43	0.95	2.7	4626	1.444	http://planmine.mpi-cbg.de/planmine/portal.do?class=Contig&externalids=dd_Smed_v6_6093_0_1	dd_Smed_v4_6093_0_1
laminin subunit gamma (lamC)	dd_Smed_v4_7359_0_1	Core_glycoprotein	high	Scimone 2017 tree	IPR008211	LamNT	CoreM	8	LAMC1	Core_glycoprotein	0	NP_002284.3	yes	SMESG000019909.1	MIGLVLKSVILLAIFITLNGDENNNNNNHNGETGCVDSSGQPQICYPPFQNFASAGRKVIATNTCGVRGRQKYCIGLSSAEMRSRCAYCDKNNVNERHSPDFLTDQNPNNWWQSETWADNRELFNRESINLTIDLGKQFHVTFLHLQFKSPRPSAMVLYKKYDNNSPWQPWQYFASDCLNFFNIPYVKGYIVKRHDEVLCTEDFSSLNEFYNGIVMFATIYGRPGSDNFFANQKLMDWATASQIRIELRKMHTFGEQNDEEELLMTYFYAIKNLQIAGRCWCNGHGNECRKSTGEGLEPQLYCVCHPSHHTVGQSCEKCDNFYQDRPWKAASTSNANTCQRCNCNGNSESCIFNDELYIKSGNISGGLCLNCKGNTKGPHCEECTEGFYKNPDQPNRCI…	1632	0.825	Y	0	NA	0.182	N	22-305; 342-398; 401-445; 448-499; 571-700; 718-740; 753-799; 802-848; 855-905; 908-956; 959-1004; 1007-1052	1.30E-82;7.70E-08;6.30E-08;1.20E-09;9.80E-16;6.40E-04;3.00E-10;0.0021;5.80E-09;1.30E-09;6.50E-13;1.60E-06	G3DSA:2.60.120.1490;SM00180;SM00180;SM00180;PF00052;PF00053;SM00180;PF00053;SM00180;PF00053;SM00180;SM00180	IPR038684;IPR002049;IPR002049;IPR002049;IPR000034;IPR002049;IPR002049;IPR002049;IPR002049;IPR002049;IPR002049;IPR002049	Laminin, N-terminal domain superfamily;Laminin EGF domain;Laminin EGF domain;Laminin EGF domain;Laminin IV;Laminin EGF domain;Laminin EGF domain;Laminin EGF domain;Laminin EGF domain;Laminin EGF domain;Laminin EGF domain;Laminin EGF domain	Intestine	43	0.82	2.06	3057	1.42	http://planmine.mpi-cbg.de/planmine/portal.do?class=Contig&externalids=dd_Smed_v6_7359_0_1	dd_Smed_v4_7359_0_1
nell2	dd_Smed_v4_11653_0_1	Core_glycoprotein	high	named by domain architecture, reciprocal blast, weak SIP	IPR001881	EGF_CA	Core_SF	6	NELL2	Core_glycoprotein	3.99e-64	XP_016874830.1	yes	SMESG000066109.1	MLFNSGFIICTFIYVSNNIYGKEIDLIANIGNLPKSYVQNFNLRHERFPVKTLNLTDNKQRDLQLIKTVSKEILDFFTTRKDFSLCIELRQDQAKYGTVFSITDGKNTRLWEISISLKKEEIRIIYSLSLSFGSLKKKIQYSLLETQWHILCLEHLIKKQLILVKSDCFNEVRNIIMYPLNYKMLKSNDVRIYIGQRSPTKSYFQGVIKRMTLSTKANYSVEFCAPPKRKPIISSKVSNLNIESIENRLNLLEREVTDLKMKLLESNSKLSELEKCKCLPVCASSSGENRQLFEKWQENNNCQNCSCTEYGTKCVQEQCPELDCLHKVFVEGKCCPRCGKSCHHQMEIYSHAQNFTASCKACYCNDGSLNCRTINAGFGCPKLNCSRSEQIKIPGSCCK…	817	0.325	N	0	NA	0.773	N	70-216; 282-338; 342-401; 440-482; 484-514; 517-547; 549-587; 599-632; 699-745	9.50E-10;0.0036;3.90E-07;8.60E-11;7.2;0.19;9.50E-11;0.0035;0.92	SSF49899;SM00214;PF00093;SM00179;SM00181;SM00181;PF07645;PF07645;SM00214	IPR013320;IPR001007;IPR001007;IPR001881;IPR000742;IPR000742;IPR001881;IPR001881;IPR001007	Concanavalin A-like lectin/glucanase domain superfamily;VWFC domain;VWFC domain;EGF-like calcium-binding domain;EGF-like domain;EGF-like domain;EGF-like calcium-binding domain;EGF-like calcium-binding domain;VWFC domain	Muscle	13	0.543	0.61	3730	1.543	http://planmine.mpi-cbg.de/planmine/portal.do?class=Contig&externalids=dd_Smed_v6_11653_0_1	dd_Smed_v4_11653_0_1
netrin-1	dd_Smed_v4_9795_0_1	Core_glycoprotein	high	Scimone 2017 tree	IPR008211	LamNT	CoreM	7	NTN1	Core_glycoprotein	8.12e-105	NP_004813.2	yes	SMESG000006806.1	MNQSLRNGICPFVIFAILIQCQAQHWLHGGSNSLCYSEGKAFRCVPPFTNIIENMIPDEITSTCGQNKKQWICVDHINCHSCMKDTHSINYLTDQHLNNNITFWASDFVNHGDNVNITFSFGKLFEIYYISLVLIPLLEPDSIIISKSIDNGTSWTEWHYFSKDCYRSFGIQPMDFNHYSDSKITESTVDQSLTCTSIPDSKLGNLVNSPSVLAFTTNNPNFFSHASDQYNSWMSATNIRITLRKSETNFLNSHLDGFTYPPHLKQYFNRIYRKNNYSSILPVNRKLKQKKRNSPSVLKISDFFALADISIGGRCQCYGHAGRCLKNPVDNTYHCDCQHNTAGKDCEMCREGFVDKRWSVATVNSAAECKRCNCNLHSKKCEFNEKLYIVSNKQSGGVC…	669	0.729	Y	0	NA	0.789	N	29-276; 280-337; 372-422; 435-483; 498-649	3.30E-39;4.60E-10;2.40E-06;7.70E-08;1.80E-15	G3DSA:2.60.120.1490;G3DSA:2.60.120.1490;PF00053;SM00180;SSF50242	IPR038684;IPR038684;IPR002049;IPR002049;IPR008993	Laminin, N-terminal domain superfamily;Laminin, N-terminal domain superfamily;Laminin EGF domain;Laminin EGF domain;Tissue inhibitor of metalloproteinases-like, OB-fold	Pharynx	27	0.696	0.95	6880	1.615	http://planmine.mpi-cbg.de/planmine/portal.do?class=Contig&externalids=dd_Smed_v6_9795_0_1	dd_Smed_v4_9795_0_1
netrin-2	dd_Smed_v4_14852_0_1	Core_glycoprotein	high	Scimone 2017 tree	IPR008211	LamNT	CoreM	4	NTN1	Core_glycoprotein	1.12e-121	NP_004813.2	yes	SMESG000050895.1	MIFIRTIAILNLSVWIHSVKVIFESQSSPCYLNGRPQQCLPSFTNIIENVKAETTSTCGTNGPEQICRNWYDKTTAEARQYCSICDAKHRSYPPSHITDRHIPKNQTCWFSGPLQENPGQNEVNITVSLKKSFEVYYIALQICGTLPDSIAIYKSLDFGVSWKPWQFFSQDCYRAFKMPTTNEQNSQITPANIHEVLCVELKAPERYNDYGQAETVLPFSTIYGRPSGPPWSQDLVEWMTMTDLRISLMRFTPEKSTPYRLKELYYHTESLPQAPPNLVNHKTEPIVHFGLSDLAVGGRCKCNGHANRCLIDDNDEIKCDCHHNTEGQECERCKSNYLDRPWQRATRQNANVCKLCQCYNHSDKCMFSMSMYKQTRGQHGGVCLECKHNTEGHACDECA…	684	0.612	Y	0	NA	0.652	N	16-321; 356-416; 419-467; 479-619	8.20E-70;1.20E-06;3.50E-12;1.35E-17	G3DSA:2.60.120.1490;PF00053;SM00180;SSF50242	IPR038684;IPR002049;IPR002049;IPR008993	Laminin, N-terminal domain superfamily;Laminin EGF domain;Laminin EGF domain;Tissue inhibitor of metalloproteinases-like, OB-fold	Pharynx	37	0.617	1.49	1436	1.561	http://planmine.mpi-cbg.de/planmine/portal.do?class=Contig&externalids=dd_Smed_v6_14852_0_1	dd_Smed_v4_14852_0_1
netrin-3	dd_Smed_v4_18181_0_1	Core_glycoprotein	high	Scimone 2017 tree	IPR008993	TIMP-like	CoreM	3	NTN1	Core_glycoprotein	1.49e-102	NP_004813.2	yes	SMESG000069610.1	MCRYIFTVYFSMFYKFVLSQLHMNNLTPSPCYAHGSAYQCMPPFTNIVENMIPKIETLCKKKEVCPIKSPRDNLITDYHLTHNQTCWKSVPLQANHVNITFSFAKRFEVYYISLTPCESGIPNAIAFYKSNNFGITWKPWHYLATNCLSMFNMKETTIPSLQFNDFRIQRREQAARCFPLKLSLTDNEPVVAFNTVLEGAYENVGDSSLIDWMSASDIRITLFKFDNPKPKKSNIFRFARNSPKKILSISDISIGGRCKCNGHANACNKNPITNKIECVCQHNTEGQDCEKCKKNYLDLPWARATVNSPAQCKKCECNLHSSNCYFSQDLYILRKQITGGVCTNCQHNTAGVRCHYCNDGYYRDWTKPLDHKFVCKKCTCHIIGAKFPDRCDKRTGQCL…	616	0.5	Y	0	NA	0.855	N	25-280; 315-365; 378-426; 436-586	1.60E-44;4.00E-07;1.70E-11;3.14E-13	G3DSA:2.60.120.1490;PF00053;SM00180;SSF50242	IPR038684;IPR002049;IPR002049;IPR008993	Laminin, N-terminal domain superfamily;Laminin EGF domain;Laminin EGF domain;Tissue inhibitor of metalloproteinases-like, OB-fold	NA	NA	NA	NA	786	1.39	http://planmine.mpi-cbg.de/planmine/portal.do?class=Contig&externalids=dd_Smed_v6_18181_0_1	dd_Smed_v4_18181_0_1
netrin-4	dd_Smed_v4_8504_0_1	Core_glycoprotein	high	Scimone 2017 tree	IPR008211	LamNT	CoreM	4	NTN1	Core_glycoprotein	5.69e-104	NP_004813.2	yes	SMESG000076695.1	MNCFLFNSILLLGFSFYFSVAISVLYENKQTTCEFHGKDYYCTPPFINIAQRAKITVTSSCGEILPDDICPHWKYYSSNHFRDCSICDNDRKNSIYSIKSLTDPLNQFNHTCWFSGPVYNQHGLNHVNISIAFKKNFEVFYVALQFCSELPDSITIYKSHDNGKKWIPWQYYSKNCQKAFNLPPTQEFPIQEGLEYSLSPTCFDLNQKQKDGNLGQAESILPFSSTIGRKMNDTLIKWITITDLRITLSRFDDQMSSYFDYGKYFLLKHRRGRDILNMSTFSVNDKSMSKVYYGVSDLSVGGRCQCYGHSNKCIINNDGNIVCDCKHNTEGADCDKCKEGFHDLQWERASKLNPFSCKRCQCNLHSQHCKFEKNVYMKTGQKSGGVCRKCQHNTAGNQC…	676	0.833	Y	1	5-27;	0.463	N	19-325; 360-410; 423-471; 501-635	4.20E-57;2.20E-06;2.40E-11;1.73E-17	G3DSA:2.60.120.1490;PF00053;SM00180;SSF50242	IPR038684;IPR002049;IPR002049;IPR008993	Laminin, N-terminal domain superfamily;Laminin EGF domain;Laminin EGF domain;Tissue inhibitor of metalloproteinases-like, OB-fold	Muscle	14	0.57	0.72	2197	1.568	http://planmine.mpi-cbg.de/planmine/portal.do?class=Contig&externalids=dd_Smed_v6_8504_0_1	dd_Smed_v4_8504_0_1
netrin-5	dd_Smed_v4_9737_0_1	Core_glycoprotein	high	Scimone 2017 tree	IPR008211	LamNT	CoreM	4	NTN1	Core_glycoprotein	9.78e-97	NP_004813.2	yes	SMESG000006779.1	MNSTNILLILLNIIWKLTIIKGFSSCFSESGRAKFCEPDFINVAQNATFEVTSTCGQKGSTDRICRNWYTSSGLNEGKCLKCDDRIPELSRNISLVFDRNIQGHETVWVSGRIPKFSGIHSINITINLNKLYEVYYIIVEFAGQLPDSMVLYKRDKNGKTWLPWNYFSSSCKKSFKMKRSKPLHIQQRSFNKISPACFSFKHSVQNITSNIKVLPFNPMTGRTSLLPNSRLIKEWVSVTDIMISLLTDGSKKRNKSPYDHLSISDITIGARSQCYGHAKSLIKKNGTTVCDCLHKTAGPDCSQCLKTHNDQPWKIIFPSEPAGNICERCFCNNHAEECKFDEKIYKNSSGKHGSRCLHCLHHTTGPHCNSCSPGYYRNRAFPINHPQVCQKCGCHPYGS…	607	0.79	Y	0	NA	0.36	N	17-292; 329-389; 392-440; 451-582	3.00E-55;1.10E-06;9.00E-09;4.32E-16	G3DSA:2.60.120.1490;PF00053;SM00180;SSF50242	IPR038684;IPR002049;IPR002049;IPR008993	Laminin, N-terminal domain superfamily;Laminin EGF domain;Laminin EGF domain;Tissue inhibitor of metalloproteinases-like, OB-fold	Muscle	13	0.658	1.55	1834	1.615	http://planmine.mpi-cbg.de/planmine/portal.do?class=Contig&externalids=dd_Smed_v6_9737_0_1	dd_Smed_v4_9737_0_1
nidogen (nid)	dd_Smed_v4_6585_0_1	Core_glycoprotein	high	named by domain architecture	IPR001881	EGF_CA	Core_SF	4	TNXB	Core_glycoprotein	2.05e-14	NP_061978.6	yes	SMESG000017299.1	MAPILRIQSLLFISIIYLFLCTIHSKPGEYSYLIPGRNAFHVKLLEPTAFSRRIYKDIWIYKNGFVTVGNPLENENYPNLVERTVQPFESIAGYNIIAVFIMEYQMVAESMVRVRQYYPNSIEYETMKLLKSIELKIKEVHGKNVRTPFERMLEIEWIKMKPVGVDNNKKNTFRLFILSTTIQTFCVIHYMKVESSIYKLNGTTFPYQSGLSSYTEMKFILPLYNVTKTNNPLQESTNIGIENFWVITMGDTSYNVDLGWLPQKNINLESSSRENKVTKSQEKVRKDSLKEHSKYQQPSASFKIFKYPTNIFTENTSSTQKVTELPITFSSSEKFDQITSSMISITTSEKSNRKKTKSSISLSNQMNDNTIKTRLMTRISVKPKELLLSLDSAIGKNIP…	1944	0.677	Y	0	NA	0.72	N	706-741; 1028-1073; 1116-1150; 1286-1321; 1328-1415; 1489-1523; 1528-1567; 1606-1941	0.12;27;1.2;0.043;4.70E-08;57;0.96;2.00E-27	SM00181;SM00181;SM00179;SM00179;G3DSA:2.60.40.10;SM00181;SM00181;G3DSA:2.120.10.30	IPR000742;IPR000742;IPR001881;IPR001881;IPR013783;IPR000742;IPR000742;IPR011042	EGF-like domain;EGF-like domain;EGF-like calcium-binding domain;EGF-like calcium-binding domain;Immunoglobulin-like fold;EGF-like domain;EGF-like domain;Six-bladed beta-propeller, TolB-like	Muscle	13	0.595	1.52	10268	1.596	http://planmine.mpi-cbg.de/planmine/portal.do?class=Contig&externalids=dd_Smed_v6_6585_0_1	dd_Smed_v4_6585_0_1
perlecan (plc)	dd_Smed_v4_6915_0_1	Core_glycoprotein	high	named by domain architecture	NA	NA	NA	NA	HSPG2	Core_proteoglycan	2.27e-61	XP_011539620.1	yes	SMESG000055070.1	MSSINPIFILTLLTIINSLNGIERFRVFSVKTSDQLFTHVMIRCPLAWSEDDTITFLGEYSGIIIPIPNFGESKDSTIVDVASEKTLTTYYCTVKHKADGSEESVKFYFDKENKYQDIQQLAYSWTPVEIINTELDQPLTITCNTTKPNIKTIWFGPDLLQFNHTENTLTINSVKVTDLGSYFCADELNIIETILLAKRIIVKLPTVEYNALSRKTVQSTNFPTSPLGESLQYLTNRGFTTTRRVIWEQPIGLVLLNQGRSFYVFVFTPQYLNDEFFNQVTDRSDPNFQYSNKVLFHSLEMAKKTFSVNIYPNNVSVFEDMPVEFLCNNTFNYGSLWTFKNLASNVETNLSKDAVIRHNSFNSTVNINSVKPFHAGTYYCDAKKDVASAVLNVLPKPTL…	5514	0.652	Y	0	NA	0.36	N	129-185; 393-475; 496-517; 525-566; 585-606; 619-696; 814-922; 1424-1523; 1818-1909; 1937-2020; 2348-2443; 3210-3299; 3304-3414; 5087-5504	6.98E-06;1.01E-07;1.40E-10;2.84E-11;1.40E-10;4.27E-11;2.00E-06;4.20E-10;1.40E-05;34;8.502;6.941;7.214;1.35E-07	SSF48726;SSF48726;PR00261;cd00112;PR00261;SSF48726;PF00052;G3DSA:2.60.40.10;G3DSA:2.60.40.10;SM00409;PS50835;PS50835;PS50835;SSF48726	IPR036179;IPR036179;IPR002172;IPR002172;IPR002172;IPR036179;IPR000034;IPR013783;IPR013783;IPR003599;IPR007110;IPR007110;IPR007110;IPR036179	Immunoglobulin-like domain superfamily;Immunoglobulin-like domain superfamily;Low-density lipoprotein (LDL) receptor class A repeat;Low-density lipoprotein (LDL) receptor class A repeat;Low-density lipoprotein (LDL) receptor class A repeat;Immunoglobulin-like domain superfamily;Laminin IV;Immunoglobulin-like fold;Immunoglobulin-like fold;Immunoglobulin subtype;Immunoglobulin-like domain;Immunoglo…	Muscle	7	0.842	2.01	9402	2.026	http://planmine.mpi-cbg.de/planmine/portal.do?class=Contig&externalids=dd_Smed_v6_6915_0_1	dd_Smed_v4_6915_0_1
pharynx muscle-1 (phmus-1)	dd_Smed_v4_8356_0_1	Core_glycoprotein	high	similar to IgLdl but with LamB - laminin (Adler 2014)	IPR000034	LamB	CoreM	1	HSPG2	Core_proteoglycan	4.1e-47	NP_005520.4	yes	SMESG000075928.1	MSFNKVIPLFIFQFLISQTFGFQPTRNVSVNIKNSTFSPSRIHFVCPYIRPDGDIIKYYKYVENNLVLIKEQNTSDGIVIKLKQLKDLGKYECSVLSKDKTIRNSTLNIFDRSIIESPKLFVYKVADVVYVQQMNGTVELDCGSLEEESVNWFRPPQYHIYSGHKYKIDKIDIYSYGTYYCSRGEINKYSVEVKKIILVKNMIQTKEKPIDEEVTYIEALYSTSKKIRYRSPNVISNGDIVSWEHPPGTILLDYDRDFYMKSIYENLTTIYYRINRYGDPSINKIGKLLISIKRSDDIAMDVPTPLKYGSEMKIDCLTLDGEDGDDVKVIWKKDDVVIHNGNTLTISSFKKDAFGKYSCEIIRGDQERKIRFVNLWPQQKIETKIEMTPDPGQYYLYHS…	1155	0.714	Y	0	NA	0.493	N	133-188; 307-361; 390-483; 588-663; 686-707; 732-753; 774-795; 803-884; 1005-1127	5.3;4.24E-05;1.90E-06;1.36E-06;1.40E-14;1.40E-14;1.40E-14;7.36E-13;2.70E-11	SM00408;SSF48726;G3DSA:2.60.40.10;SSF48726;PR00261;PR00261;PR00261;SSF48726;PF00052	IPR003598;IPR036179;IPR013783;IPR036179;IPR002172;IPR002172;IPR002172;IPR036179;IPR000034	Immunoglobulin subtype 2;Immunoglobulin-like domain superfamily;Immunoglobulin-like fold;Immunoglobulin-like domain superfamily;Low-density lipoprotein (LDL) receptor class A repeat;Low-density lipoprotein (LDL) receptor class A repeat;Low-density lipoprotein (LDL) receptor class A repeat;Immunoglobulin-like domain superfamily;Laminin IV	Muscle	13	0.926	3.03	3407	2.146	http://planmine.mpi-cbg.de/planmine/portal.do?class=Contig&externalids=dd_Smed_v6_8356_0_1	dd_Smed_v4_8356_0_1
sbspon	dd_Smed_v4_5786_0_1	Core_glycoprotein	high	named by domain architecture, reciprocal blast	IPR000884	TSP1	CoreM	2	SBSPON	Core_glycoprotein	2.2e-14	NP_694957.3	yes	SMESG000022577.1	MNQIINSTGKNFTFILIFVAALLQISAENLSCQNRCCKGQNSSCVSHDSVGNKKCYCDAFCYRSKDCCHDFKQFCRTSQKVNCVLSNWTPWTKCTRNCGQGFQFRSRKIIFPPKNNGRKCDSLRDVKTCHNVLCPVQKFGNRKRKLTQHSKMTSSVAQLLPDSGIKADIYKHYNHKYDIRQHLYRNSLHQLNITEQSDTPYCAFYKIIFTFGSCDNFQKLKKIDRANWSQHFLFLQKDRKICTTCYSENKYKELSNQCQGTGLLYKPTRWRAIRSDNCHGYFKLIHKRKNCSCPTNSFIMI*	301	0.852	Y	0	NA	0.493	N	13-301	6.7e-50	PTHR20920	IPR039942	Somatomedin-B and thrombospondin type-1 domain-containing protein	Intestine	43	0.745	1.97	900	1.451	http://planmine.mpi-cbg.de/planmine/portal.do?class=Contig&externalids=dd_Smed_v6_5786_0_1	dd_Smed_v4_5786_0_1
slit-1	dd_Smed_v4_12111_0_1	Core_glycoprotein	high	Cebrià 2007	IPR001791	LamG	CoreM	25	SLIT3	Core_glycoprotein	0	NP_003053.1	yes	SMESG000068721.1	MIFIFKDITFKFLLVLLSSLYCFSSTIWINDPSDESEICPNGCQCENYSVECKHRLFPNVPVILQEKTTRLNLLGNRINVIRKSDFLKLNNLKVLQLSNNRITSIEPGAFDNLVNLIKLRLNRNLIQYLPDDLFSKLTKLQKLDLRDNQLQCINDNIFNKLGMLKYLLLEGNKIFWISEAISKLKHLKELRIHKNKLNCNCHLAWLNWFLKQKSNIIKPGAHSVLCSTPFRLSHIPISSLSSYEFQCASEDKANLENMCPSDKKVCSKKCNCSHDGIVKCVGKRLSNIPQDLPTNVVELDLKDNNITILQQGYLSKYKFLKKIILTRNGMVDIEPGAFLGLTQLTSIYLNENNLKTIRKNAFGGLVSLMFLYLQYNDIECLPKDTLESSKRLHLLHLSE…	1534	0.762	Y	0	NA	0.216	N	37-255; 263-482; 490-686; 711-903; 910-944; 949-984; 986-1022; 1028-1059; 1064-1100; 1158-1358; 1393-1430; 1437-1532	7.10E-50;1.80E-54;2.40E-45;6.00E-49;0.019;1.70E-04;5.10E-08;2.10E-06;1.20E-06;7.52E-32;0.0025;0.0024	G3DSA:3.80.10.10;G3DSA:3.80.10.10;G3DSA:3.80.10.10;G3DSA:3.80.10.10;SM00181;SM00181;SM00179;PF00008;SM00179;SSF49899;SM00181;SM00041	IPR032675;IPR032675;IPR032675;IPR032675;IPR000742;IPR000742;IPR001881;IPR000742;IPR001881;IPR013320;IPR000742;IPR006207	Leucine-rich repeat domain superfamily;Leucine-rich repeat domain superfamily;Leucine-rich repeat domain superfamily;Leucine-rich repeat domain superfamily;EGF-like domain;EGF-like domain;EGF-like calcium-binding domain;EGF-like domain;EGF-like calcium-binding domain;Concanavalin A-like lectin/glucanase domain superfamily;EGF-like domain;Cystine knot, C-terminal	Muscle	13	0.528	0.37	2417	1.457	http://planmine.mpi-cbg.de/planmine/portal.do?class=Contig&externalids=dd_Smed_v6_12111_0_1	dd_Smed_v4_12111_0_1
sparc	dd_Smed_v4_1021_0_1	Core_glycoprotein	high	named by reciprocal best blast	NA	NA	NA	NA	SPARCL1	Core_glycoprotein	0.002	NP_001278905.1	yes	SMESG000024280.1	MKYLIIIGALFVVAVTSQKVLETSPAAQDKCANVQCKDGEVCDAGKCKCMEQCPEEWNNYPRQLCVDGKTYRHECDLWRNKCYCTKSDSRCGGAEFGSHKPTDSIVVQYFDACRDLAAQCDWPSEEASFHARLAIWFKDLYSQKWSVASGKSDDLSLLSPLSLKTRASTTTLFNAPTSSPYGVHGGYLSFWFCEMDKNNNGNLDRTEIALLSQLLNPSTPCLNTFLSKCGSGTISLSAWNSCFKVPKAEEMPCTNFS*	257	0.78	Y	0	NA	0.698	N	16-248	6.7e-41	PTHR13866	IPR037641	SPARC	Muscle	14	0.888	2.37	2911	2.086	http://planmine.mpi-cbg.de/planmine/portal.do?class=Contig&externalids=dd_Smed_v6_1021_0_1	dd_Smed_v4_1021_0_1
spon1	dd_Smed_v4_2400_0_1	Core_glycoprotein	high	named by domain architecture, reciprocal blast	IPR000884	TSP1	CoreM	4	SPON1	Core_glycoprotein	1.64e-60	NP_006099.2	yes	SMESG000009946.1	MKIYILIWNILWMLLCLHWMIQESFAMNTRTNCFKMHKKTYQKVMMKDGEFRIVIRDMKGKMADRFEPGESYRIILNNAMYGMDFRDFSIFAAYEMEDSLQMESHKMIPDEGLGHFIINKKFGLVDYKCPNRMHGNDNMFLTYVESTWIAPYNPINCIRFEAQVVKFDFMVYESIGRLVKVICPTKMYKMISEENKNMKISKPFDEMTPMVKECCACGVASYKVTFMGLWSKKTHPKDWPKQKSMVHWTNLIGATHTGDYFIYYNGGQASQAVQSICSYGDSTVLKQQFAEETIKPHLKSYFNTSGMWNEDEIEQSRSGFISVNRTHHFFSFLTMMGPSPDWCTGVAAVDMCMNDCTWKDDFTMDLFPFDAGIKNGFTYFPENSDRQDIPDPIRTINTT…	819	0.911	Y	1	5-22;	0.741	N	47-166; 204-404; 480-536; 539-599; 603-660; 690-754; 765-814	2.00E-06;4.70E-61;9.50E-11;4.00E-06;3.60E-14;4.40E-15;1.80E-13	PF02014;G3DSA:2.60.40.2130;G3DSA:2.20.100.10;G3DSA:2.20.100.10;G3DSA:4.10.410.10;SSF57362;G3DSA:2.20.100.10	IPR002861;IPR038678;IPR036383;IPR036383;IPR036880;IPR036880;IPR036383	Reeler domain;Spondin, N-terminal domain superfamily;Thrombospondin type-1 (TSP1) repeat superfamily;Thrombospondin type-1 (TSP1) repeat superfamily;Pancreatic trypsin inhibitor Kunitz domain superfamily;Pancreatic trypsin inhibitor Kunitz domain superfamily;Thrombospondin type-1 (TSP1) repeat superfamily	Cathepsin+	10	0.736	1.66	2085	1.69	http://planmine.mpi-cbg.de/planmine/portal.do?class=Contig&externalids=dd_Smed_v6_2400_0_1	dd_Smed_v4_2400_0_1
val4	dd_Smed_v4_2512_0_1	Core_glycoprotein	high	Clambers and Hoffman, 2012	IPR000562	FN2	CoreM	1	GLIPR1L1	NA	1.51e-32	NP_689992.1	yes	SMESG000017125.1	MATLLKILLISSILFLIQTTALLTDEEKKLIVDVHNNYRAKLVQGEVPNQPVACDMKMLTWDDALAKTAQTWADACKLGHDTNSVRKTAEFKFVGQNYGASWNIQNIMDAWFIEHKNYDYTLLTCSGVCGHYTQMIWANTTKIGCAATDCSAPEKNFKYGMTFVCNYGEAGNWNNYKPYITCETGKCSLCAEGTTCNSQKLCAKDCIFPFSFKGQWYNECVPDSRKWCSFDRMYSGSWKYC*	241	0.789	Y	0	NA	0.154	N	16-202; 206-241	1.60E-52;1.90E-09	G3DSA:3.40.33.10;PF00040	IPR035940;IPR000562	CAP superfamily;Fibronectin type II domain	NA	NA	NA	NA	543	1.333	http://planmine.mpi-cbg.de/planmine/portal.do?class=Contig&externalids=dd_Smed_v6_2512_0_1	dd_Smed_v4_2512_0_1
val8	dd_Smed_v4_1141_0_1	Core_glycoprotein	high	scp, fn2 Clambers and Hoffman, 2012	IPR000562	FN2	CoreM	1	PI16	NA	2.13e-11	XP_016865919.1	yes	SMESG000004631.1	MINFQVAFLFAIACSVAQCQYAYRPKTENGEFCMIPFEYQGKIFHDCTTEGDSKAWCRPASDKWGYCSNTSDFSKCQVAAPTSSISDVKLILDLLNNIRMKEPALRMSKIRWNTELAQRAQYMSNQCRLGSDNTNLCTSASPMGQISYATMSSEKQSLKWTQFILEFYNQKSGYNYDTNTCTSKYCNGYKQLVNARTTEIGCAVSNCKKGETFADYYFCNFYPPIYQHRPYEKGETKCDSCYKLDDNYLYRCTKDLCEICDSQSSDCQGKEVLKLAIEAGLCEDLEPGFCELNASVCPNIDLLPDEYKVMMTSKCKKTCKLC*	322	0.79	Y	0	NA	0.216	N	24-68; 73-234	1.90E-10;1.10E-31	G3DSA:2.10.10.10;SSF55797	IPR036943;IPR035940	Fibronectin type II domain superfamily;CAP superfamily	NA	NA	NA	NA	546	1.432	http://planmine.mpi-cbg.de/planmine/portal.do?class=Contig&externalids=dd_Smed_v6_1141_0_1	dd_Smed_v4_1141_0_1
dd_10_1 (COLEC10)	dd_Smed_v4_10_1_1	Core_glycoprotein	high		IPR001304	CLECT	CoreM	1	COLEC10	ECMaff	5.65e-07	NP_001311024.1	yes	SMESG000028261.1	MLHLIATLAIVFILQNCEGLTESQLKIIPKKVNYETATCLCIEENMRLVKVEDKNTDQMVYNFANKNNLGRYWMDGNDKKETGKWVYNRGCKMTYTNWHQGEPNNPGVENCLEGARYPKGLWNNIVCDRENAVICYKDDSDDDII*	145	0.823	Y	0	NA	0.014	N	22-138	7.7e-24	SSF56436	IPR016187	C-type lectin fold	Intestine	19	0.604	2.78	1020	1.743	http://planmine.mpi-cbg.de/planmine/portal.do?class=Contig&externalids=dd_Smed_v6_10_0_1	dd_Smed_v4_10_1_1
dd_10142 (FBN2)	dd_Smed_v4_10142_0_1	Core_glycoprotein	high		IPR001881	EGF_CA	Core_SF	5	FBN2	Core_glycoprotein	2.34e-35	XP_016864717.1	yes	SMESG000081553.1	MIFLIFLFYFDTILWNHIVVASICDYSDNGEPLCCSGWIKNVYGDCVKSECDYDCGYGRCVGLNVCECYDKTIRTETCPQNNQKLCTNNCSNKGQCQNGKCICESGYFGEDCNTAIISTCYVKIDRGLCKSTPENLQLSKEECCSIFQVAWGNPCVFCDRNYCPKGFTQKENRCDDIDECQFKSICLNGECINEKGSFRCQCPPDHYLDENTMSCQYRRDQCQLYGSSCGIFGKCVPTSDGQYTCICIKPYSVSFNGKSCIKKTNYNVCNYFKKLCLPYGECQPYGLSYYCSCPSGFHQSEDKKSCIVNSNSDICQSPEIAERCRGGSCVSEGKGYRCLCNGEYQGYNNDQECVRYGTSEPLVSRYCSKSEYYSLCEGGSCVDLNNDYYCQCSEGFYAT…	1141	0.777	Y	0	NA	0.855	N	82-113; 162-408; 425-611; 621-1048	8.722;2.70E-58;2.70E-58;2.70E-58	PS50026;PTHR24039;PTHR24039;PTHR24039	IPR000742;IPR011398;IPR011398;IPR011398	EGF-like domain;Fibrillin;Fibrillin;Fibrillin	Muscle	13	0.657	1.74	2954	1.653	http://planmine.mpi-cbg.de/planmine/portal.do?class=Contig&externalids=dd_Smed_v6_10142_0_1	dd_Smed_v4_10142_0_1
dd_101649 (COLEC)	dd_Smed_v4_101649_0_1	Core_glycoprotein	high		IPR001304	CLECT	CoreM	1	COLEC10	ECMaff	0.011	NP_001311024.1	yes	SMESG000064019.1	MKLLILIIYVHQLLCLGQNCTDPFKLFDSICVYASDIQLSYCKSWEKCNEDGGRLVIEKDIPTINKLITFNQNIKYYISLNDLVNERYANKSGWVFSDGQEIKNINLWAGTQPDVNNNYQDCVTISNGKLHNCKCTLENNFICVMESVKEIKSRKFLIKTEGIFNDDSKFECFDYVKVDNIYDCITKYEL*	190	0.744	Y	0	NA	0.091	N	7-146	1.35e-18	SSF56436	IPR016187	C-type lectin fold	NA	NA	NA	NA	164	1.494	http://planmine.mpi-cbg.de/planmine/portal.do?class=Contig&externalids=dd_Smed_v6_101649_0_1	dd_Smed_v4_101649_0_1
dd_1024 (TG)	dd_Smed_v4_1024_0_1	Core_glycoprotein	high		IPR000716	TY	CoreM	2	TG	NA	8.21e-09	XP_016869284.1	yes	SMESG000016977.1	MNKTILSLITIMNLLLINKVYGTCQDSSDCNNDLICIGNECSENPLNTQCFNKLNKARKGGLLGAPIPKCDSNGDFLPVQCTGSKCYCVDREGNNIRNYAAHINEFANMDCKCAREQNDYFLTGLIGKMFSCTTNGSYSSVQCNGSVCFCADYNGKAVAGKPIVNIGQIQSLRCN*	175	0.829	Y	0	NA	0.323	N	48-113; 131-164	3.66E-13;3.53E-08	SSF57610;SSF57610	IPR036857;IPR036857	Thyroglobulin type-1 superfamily;Thyroglobulin type-1 superfamily	Epidermal	24	0.641	1.01	4135	1.514	http://planmine.mpi-cbg.de/planmine/portal.do?class=Contig&externalids=dd_Smed_v6_1024_0_1	dd_Smed_v4_1024_0_1
dd_10389 (IB)	dd_Smed_v4_10389_0_1	Core_glycoprotein	high		IPR000867	IB	CoreM	1	IGFBP2	Core_glycoprotein	0.015	NP_000588.2	yes	SMESG000020133.1	MKLIYCVLWICCFISTNGFWCPPCFQQECPKNDLNCRLENTVSDRCNCCNVCGITEGEICTSISSSRCANGLRCVTNFGCRYQYYLPTEIMVRGRCEKEKPKEPNTPDHCYKIEFLMKQVP*	121	0.876	Y	0	NA	0.575	N	19-87	2.04e-09	SSF57184	IPR009030	Growth factor receptor cysteine-rich domain superfamily	Neural	9	0.586	0.84	593	1.722	http://planmine.mpi-cbg.de/planmine/portal.do?class=Contig&externalids=dd_Smed_v6_10389_0_1	dd_Smed_v4_10389_0_1
dd_1071 (VIT)	dd_Smed_v4_1071_0_1	Core_glycoprotein	high		IPR002035	VWA	CoreM	1	VIT	Core_glycoprotein	5.28e-17	XP_011531208.1	yes	SMESG000033673.1	MKIEFLLSVCLIFVTIIKCENFENSLEFQILKELTQEDKKCIKTAGEVIFILDGSTSVGPDNFNKEKDFATQIVNRLVIGNNLTRVALITYNSVPQLVFNVDKYNNSKDVNREILKAEFTEGITVVGDALNMVLTDIESKTRRSTGKVIILISDGKRNGGMDPILVAKQLKALSYMLITIGLDKETDENSMIAISDKKNFYLIKDFDSLPKIVSIIVQKTCTGFHISKCSPPIVKKGPCVNKEQINVITTFYYYNGKCVSENRKLTVKCLGPKDCPDPYYQKTSCGSANYSFILFHNFSRVNDLCRTETVNLKKYSCGCSKPEESVLKVVYGKECENGYKKRMLLYYEFSQFKCSETYLNLEPVKCDTLCNGTALVTSPCVNGKRNNTIYTKVFTNNKC…	1349	0.748	Y	0	NA	0.154	N	32-228	1.6e-40	G3DSA:3.40.50.410	IPR036465	von Willebrand factor A-like domain superfamily	Pharynx	37	0.983	4.34	4598	1.999	http://planmine.mpi-cbg.de/planmine/portal.do?class=Contig&externalids=dd_Smed_v6_1071_0_1	dd_Smed_v4_1071_0_1
dd_10716 (NOTCH1)	dd_Smed_v4_10716_0_1	Core_glycoprotein	high	egf repeat, fibrillin-like	IPR001881	EGF_CA	Core_SF	17	NOTCH1	NA	1.39e-56	XP_011517019.2	yes	SMESG000077889.1	MNQVVKIFIIVLINLEFYLIDSFNRNDYFKSGKNQKILSDRNRFFKFDLVQFPVDNNPTPTPTKTETGYRNFVFTKRKIANSNFQSKNPPPTEYVWDEIGKYWTYKLRHHQSYPDFNFNEFPNSPCKPPFCLPRRCDQIDCGQSNCITNSRPCARNNQDCSMEQKRVLFGSEVVCLNKPAIDNCVPDCGEHGICVKSRCYCETGWFGERCVILEPELCKQRKLLFCVHGCSFDKRKLDFSCICGIKETQNNCLELRTCSKGCQNGGTCFQGRCQCTEGFEGDQCQLEINSCSRGQMGNRTCEHICVNEGENNFQCKCQSGFQLDNDGKSCIKEECSKFGTTEVVSGNCKCKQGWKGKFCNDDVDECLFPVCQQICVNTIGSYQCSCREGFTLLSNGKCA…	943	0.63	Y	0	NA	0.493	N	183-211; 257-285; 287-331; 362-403; 419-546; 572-611; 641-771; 781-916	11;0.051;4.00E-04;3.60E-11;1.18E-10;3.30E-10;8.47E-12;1.11E-12	SM00181;SM00181;SM00179;SM00179;SSF57184;SM00179;SSF57184;SSF57184	IPR000742;IPR000742;IPR001881;IPR001881;IPR009030;IPR001881;IPR009030;IPR009030	EGF-like domain;EGF-like domain;EGF-like calcium-binding domain;EGF-like calcium-binding domain;Growth factor receptor cysteine-rich domain superfamily;EGF-like calcium-binding domain;Growth factor receptor cysteine-rich domain superfamily;Growth factor receptor cysteine-rich domain superfamily	Muscle	13	0.579	0.61	1526	1.499	http://planmine.mpi-cbg.de/planmine/portal.do?class=Contig&externalids=dd_Smed_v6_10716_0_1	dd_Smed_v4_10716_0_1
dd_1088 (TGFBI)	dd_Smed_v4_1088_0_1	Core_glycoprotein	high	fasciclin repeats	IPR000782	FAS1	CoreM	2	TGFBI	Core_glycoprotein	9.66e-22	NP_000349.1	yes	SMESG000036036.1	MKSLILIIFVFVFLQNKSSAQNNVIYDTQVSNARYAEPDEQGYRYCAHWKLADGTTLYSSCDPFAFKRCGKTLEFGYDCCVGFQKLGPPSFETNPYGNQVCAKTIPQWKSCPDVLSLFPGSSRFAVMMKSPEMMSETPNQDFTIFAPDQVNNNELSKIYPTSGQGSNDPVFYHVVKGRFYASDLRNNQELISVYQNQKLKVTKYSFGVICIDCVELTKADLECKNGVIHFIRKPLVPRSGTSFDRNNLLDALKSDPETSSFANDIPSSLQRELQNTRSKIWYTVLAVKNENWRAIKNKYFGTELEKIVRNHVISKLYCSAALYKSVREITTSSGERISVECSTENNAEMRYVSDLCGSKSKFVSQDNMAANGVYHIIEKPLIPLSAMSFNDILNNPKCA…	764	0.882	Y	0	NA	0.216	N	94-238; 247-386; 544-697	6.02E-17;1.40E-13;6.28E-12	SSF82153;G3DSA:2.30.180.10;SSF82153	IPR036378;IPR036378;IPR036378	FAS1 domain superfamily;FAS1 domain superfamily;FAS1 domain superfamily	Intestine	30	0.735	1.73	2052	1.572	http://planmine.mpi-cbg.de/planmine/portal.do?class=Contig&externalids=dd_Smed_v6_1088_0_1	dd_Smed_v4_1088_0_1
dd_11192	dd_Smed_v4_11192_0_1	Core_glycoprotein	high	Cterm unknown. Nterm TM	IPR003961	FN3	CoreM	3	DCC	NA	0.002	XP_016881058.1	yes	SMESG000005237.1	MKLKINILFICLIFVIILIQYSFGFIVNFSQRNTNLSVIINVTGIEPQNAFYVKVSESFCFTSNLISFNSHNLSDTGQRLEKNCTLVNYLNGNIVNGQVYATFNICCIVSGQMYEISINYANSTWRESANITAFSKSPPVQNLNGTSKWGVNNLLIEWDRPSAIGGTILAYLVTIGGQLNDSVCIKRWLLSCSDCQESAQAIGQSLQDPSVRNCSQINNASSFVSTADKHLSLATNDSDVKPATSYLVIATALNEFGWGDAQSISLLTDQFISGPVTNVTVNSSFPSFPLSITWAPPGVANGEIVQYFIWVQNTNNECVLTMSLNCTDCKTNLSVPPMPDNSTDNCYTINGLNFNSTNKSFSMTINDGKIL	371	0.381	N	1	5-27;	0.129	N	153-353	7.86e-14	SSF49265	IPR036116	Fibronectin type III superfamily	NA	NA	NA	NA	441	1.406	http://planmine.mpi-cbg.de/planmine/portal.do?class=Contig&externalids=dd_Smed_v6_11192_0_1	dd_Smed_v4_11192_0_1
dd_1155 (CLEC17A)	dd_Smed_v4_1155_0_1	Core_glycoprotein	high		IPR001304	CLECT	CoreM	2	CLEC17A	ECMaff	6.69e-14	XP_016882280.1	yes	SMESG000028600.1	MSYLIIITLILVPSVLIEAAYKQHPKCVFPFKYQGRVYDDCVVKDAGAPWCSEDAEYKGLFHYCNNNEGDTQESNGAFLSAQKKLAENSEILKNKSFISGDSCETCGTQFYITESSMTQLSKISDDNNRHIDYLLNVENENFKDALGISFNDIKDYLNCPSGWYKLYQSECFHFKPNLNLNDARRYCEERGSQLASVNNLEENNLFTMKAKQLYENEGAIMLGYTDAESEGNWQWLDENETKFTNWNGGEPNGGTTESCLMVYLSTGKWNDIPCYVKMNAVCRGHILYVKNL*	292	0.833	Y	0	NA	0.741	N	26-64; 133-283	9.30E-12;3.50E-31	G3DSA:2.10.10.10;G3DSA:3.10.100.10	IPR036943;IPR016186	Fibronectin type II domain superfamily;C-type lectin-like/link domain superfamily	NA	NA	NA	NA	551	1.344	http://planmine.mpi-cbg.de/planmine/portal.do?class=Contig&externalids=dd_Smed_v6_1155_0_1	dd_Smed_v4_1155_0_1
dd_11622 (SBSPON)	dd_Smed_v4_11622_0_1	Core_glycoprotein	high		IPR000884	TSP1	CoreM	2	SBSPON	Core_glycoprotein	5.3e-07	NP_694957.3	yes	SMESG000079236.1	MNWYLLIALSLPAFRLIFGSCWIKSENRLTCCQGKNHTCHGFDKIGSKWAGRQIKCFCDEHCVKSKDCCSDYKRLCSTKAINCILSNWGQWSPCSVDCGAGVQTRFRKVIIPQQHNGRTCDHTEQARFCHNNSCSILRRVAKVKTKRHSKSKRRPKKLRTEIHLIPKLERNIDTRKLISNRFGRNGKIYMADLSSRNNADPKRNVYCATYQITNSTSSCKVWKDLSKLEQIYWKSHSERLNNGQRVCLTCSSHSDNNYKCFEGNKLNNLNKWTAVRSDNCYGQFRMIETPKTCHCPNGSLSYHVV*	305	0.798	Y	0	NA	0.899	N	15-302	8.1e-43	PTHR20920	IPR039942	Somatomedin-B and thrombospondin type-1 domain-containing protein	Neural	20	0.589	0.59	1489	1.619	http://planmine.mpi-cbg.de/planmine/portal.do?class=Contig&externalids=dd_Smed_v6_11622_0_1	dd_Smed_v4_11622_0_1
dd_12201 (KAL1)	dd_Smed_v4_12201_0_1	Core_glycoprotein	high	fn3	IPR003961	FN3	CoreM	6	ANOS1	Core_glycoprotein	2.87e-23	NP_000207.2	yes	SMESG000067656.1	MNLFLLFSLLIRSIDSMLIIDDQVHEIAAARCYSKCLQIFIQFKSTFPMSQTGPENFTRSPAKDQGTRLASFVDETAHHLLVTKQDILSCLNDTKTGCSKQCIQSCSMVGDCICQPSDIGCMLACQFRKKINKESSPDECPAMSSLDETTMKNLNSQCPKNCKTKSDCHPNQLCCPVESCDMICLQIERRKLNYPKYKPVPTKLNTSVNIEFDWSQTFKPFLNKDSPLIFILQTRSCLCHKFNDKYATPWQTLIRTHKLRVELDTFDKGTIYQFRLAAVQHNGSDGFGPISDNLPTVISRPPPPLPPENVIDYKWQITDENKFRVEIKWSKSVDPFWRSYEFQVSWMVDHGVAQPDGEPLSSLTQYSKTLPGNEDRCTIDGLKPATTYKVQIVVKVFWP…	741	0.824	Y	0	NA	0.89	N	230-394; 503-672	2.40E-09;5.64E-05	SSF49265;SSF49265	IPR036116;IPR036116	Fibronectin type III superfamily;Fibronectin type III superfamily	Cathepsin+	28	0.558	0.39	2375	1.62	http://planmine.mpi-cbg.de/planmine/portal.do?class=Contig&externalids=dd_Smed_v6_12201_0_1	dd_Smed_v4_12201_0_1
dd_12352	dd_Smed_v4_12352_0_1	Core_glycoprotein	high	no collagen domain	NA	NA	NA	NA	ASPN	Core_proteoglycan	1.2	NP_001180264.1	yes	SMESG000046841.1	MINVFINSSKFLLFVFQITTAQNALLSRGRPTFAANVIDNQPYWSSDKAVDGNYDGNMVDGHCYHSKELNSTKWWLIILDSLSVVTRVVIYSRTECCTQRTSLLSFYVSYTNSTSLSTNSNDFTNVSYYPGSPPPGEFITTLNFTRLYARTLAISKPFAEQPFNLCELEVYGYPFIKTMPMTFKYLRALSIYDSLGNIGTFPVLSNLDSAMICLQEAKCISFSVQFSVKCFIYAHIGGEFCA*	242	0.647	Y	0	NA	0.741	N	17-174	3.9e-24	G3DSA:2.60.120.260	IPR008979	Galactose-binding-like domain superfamily	Neural	20	0.684	2.66	920	2.524	http://planmine.mpi-cbg.de/planmine/portal.do?class=Contig&externalids=dd_Smed_v6_12352_0_1	dd_Smed_v4_12352_0_1
dd_12445 (COLEC10)	dd_Smed_v4_12445_0_1	Core_glycoprotein	high		IPR001304	CLECT	CoreM	2	COLEC10	ECMaff	1.3e-09	NP_001311024.1	yes	SMESG000008789.1	MNFLLVLGCFAHLILSSLVQAILLENQLVALPNKLNKKDALNFCKSQSLNLVKIQDDATNILVLKFALKRNLGSYWIDGSDENHEGQWTYSDGTKLTYNKWNKFEPNNLLGEHCIHSLIYLNGVWNDIDCRRNLAVICYKSLLTSKLMSTTTTIVTKPTKSVTQTKSSLESISIFLTFERLNYNEAVELCSSDSLDLIRIEDEEVDMHVYKMVSAKKLGFYWINGMYSPTKSTWLDSKGNPIKYRNFKIETGNKVESNKNCIEGMFYGNETWHQASCESKNLVICMENKILKNP*	294	0.915	Y	1	2-24;	0.129	N	32-144; 176-286	6.47E-28;1.37E-16	SSF56436;SSF56436	IPR016187;IPR016187	C-type lectin fold;C-type lectin fold	NA	NA	NA	NA	326	1.34	http://planmine.mpi-cbg.de/planmine/portal.do?class=Contig&externalids=dd_Smed_v6_12445_0_1	dd_Smed_v4_12445_0_1
dd_12472 (DLL2)	dd_Smed_v4_12472_0_1	Core_glycoprotein	high	egf domain only no blast hit	IPR000742	EGF	Core_SF	1	DLL4	NA	8.87e-15	NP_061947.1	yes	SMESG000041500.1	MNRNEIVTFVSIFLVMMISTGDSVEYFIYMPNTIVSNSVHNVPVYLSHPPAIISFSYPSKFNPIQRFLLIETLNDVSLEIFNSNISATVLSIQITLSTCGSIEDCYTNQTLQVLTSKTYQIPLSKKSHLIQLATSKGCYSSNEKLLISVIIIRIEEILNRKFSNVYRIEWENGRFVPKTRLYSKLKPKSEILKLTLSDTNNITIKSWSKNSQDKSFNVEYILPKDSVSGTWKIAYQLSNTNQQDFHEFELRSEDEKPVNAKMNISIKYNGDITIMTRNIQFFVCAEYSKFRSVKGKLSGTICLKYPEEELTTERPCLMFESYMNGSSKCVWIETSTDGLQLKNISYSQRLSRLIISVDIIDEYSKKNHLYHYMGPTLKNSKYKISFLSSPYFKSMLPYY…	1734	0.734	Y	1	7-29;	0.741	N	382-475; 588-616; 617-647	3.40E-05;3.3;0.067	G3DSA:2.60.40.10;SM00181;SM00181	IPR013783;IPR000742;IPR000742	Immunoglobulin-like fold;EGF-like domain;EGF-like domain	Cathepsin+	31	0.779	1.74	4160	1.647	http://planmine.mpi-cbg.de/planmine/portal.do?class=Contig&externalids=dd_Smed_v6_12472_0_1	dd_Smed_v4_12472_0_1
dd_13292 (NID2)	dd_Smed_v4_13292_0_1	Core_glycoprotein	high		IPR000716	TY	CoreM	4	NID2	Core_glycoprotein	2.67e-06	XP_005267463.1	yes	SMESG000016995.1	MIKVFIVISIICFGFSYKLEEGVPCDGQTDQCNYGLKCTKICVEDTNASDCFKKHLDVRRKIKKHFIGMPLPKCELDGQYEPMQCLGSVCYCADEVGVQISGYVTPVEKSADKNCKCARKKRQIEKTRNVGVIIHCDILGNYSPVQCVGSVCFCVDKNGVQIASIPAVNIANVSKIKCSK*	180	0.681	Y	0	NA	0.604	N	34-116; 132-169	5.23E-14;4.32E-10	SSF57610;SSF57610	IPR036857;IPR036857	Thyroglobulin type-1 superfamily;Thyroglobulin type-1 superfamily	NA	NA	NA	NA	3830	1.527	http://planmine.mpi-cbg.de/planmine/portal.do?class=Contig&externalids=dd_Smed_v6_13292_0_1	dd_Smed_v4_13292_0_1
dd_1330 (NID2)	dd_Smed_v4_1330_0_1	Core_glycoprotein	high		IPR000716	TY	CoreM	2	NID2	Core_glycoprotein	1.83e-07	XP_005267463.1	yes	SMESG000016994.1	MLKIFVISLLTSCVFCEVLEESQLCLNEEDKCNYGLFCNEICEEDEEAPDCFKKHLDVRRKLANKVIGIRLPNCEENGDYKPVQCLGSVCHCVDKHGERIEGFSSPIYKSTNKTCKCAKDRDEYQKLRLIGRYFGCDNQGNYERTQCHGSVCFCADENGKKTSGSPTVNIGQLDQLKCE*	179	0.866	Y	0	NA	0.604	N	33-105; 135-171	3.53E-15;7.72E-10	SSF57610;SSF57610	IPR036857;IPR036857	Thyroglobulin type-1 superfamily;Thyroglobulin type-1 superfamily	NA	NA	NA	NA	955	1.53	http://planmine.mpi-cbg.de/planmine/portal.do?class=Contig&externalids=dd_Smed_v6_1330_0_1	dd_Smed_v4_1330_0_1
dd_1489 (MRC1)	dd_Smed_v4_1489_0_1	Core_glycoprotein	high		IPR001304	CLECT	CoreM	3	MRC1	NA	4.32e-16	NP_002429.1	yes	SMESG000034284.1	MTKIALLFSLIFGFLEASIVNKPATCTFPFQYKGATYNECIKFDSQYYWCSVYEIYNGTFTYCQEDKTDQITDQHFYELMKKSQEAVSRLDKLQQNLNNKNGQCSQCIEIMKTISTAITDQSAIYMDQNKRLLGLRAQHSKLEKVVDQIKQHYQKRRCKQSPTGIEYIGRVSMTASGFQCQNWSSQFPNKHEYVESDRYSDNDIKIARNFCRNPSGEIVPWCYITNSKSQKSWEHCVIPECDIDCRINEREESGLPLCDAYPTSQCPSGSLFFNNYCYKKYETPLNYQDAEKKCADNGGHLVSIQSQSENVFVAKTVYPGTDAFYIGLNDIQTEGQYKWTDSKATNYMKFYAGEPNNYGNEDCIQMGRYPAQREAWNDISCESRTGFVCKFKPIPLE*	397	0.883	Y	0	NA	0.627	N	25-67; 92-247; 259-394	3.43E-10;1.70E-24;1.20E-40	SSF57440;G3DSA:2.40.20.10;SSF56436	IPR013806;IPR038178;IPR016187	Kringle-like fold;Kringle superfamily;C-type lectin fold	NA	NA	NA	NA	407	1.33	http://planmine.mpi-cbg.de/planmine/portal.do?class=Contig&externalids=dd_Smed_v6_1489_0_1	dd_Smed_v4_1489_0_1
dd_1505 (TGFBI)	dd_Smed_v4_1505_0_1	Core_glycoprotein	high	Fasciclin repeats	IPR000782	FAS1	CoreM	4	TGFBI	Core_glycoprotein	3.69e-25	NP_000349.1	yes	SMESG000070985.1	MFAGFYILSVLLIVVNAQVNPKYPRYTPVAKELAQPFKEPNLCAFLKPSQGLLPYSFWTCGVPFKQTYCESETTFEYQCCPGFTKSPLVDNQCSEVESVWKIIPVHLKDYSVPKFAKLLEKHSQIKDLFEENGRDTYTVLAPYSDDAMKLGEFDLSNVGGFPHPITMHIGKNRMYSNQFVNGATFKTLSDDHKLKVTTYSNGLVFIDCRALVNPDHEAKNGVIHYISGPITPHVGSGYQRKTVLQAMQNDPLTNSFYNDIQSELREMLDQESDGQWLTVFAPSNTAWEAAKSKYGSKISLLVKNHILNRMICAQAITKKATSLGPSLANEYLGVDCSSDKSRSILDACGNKARIIKEDLVSGNGVVQIIDSVLVPTSAMSAKDAVSCLSTGDSKSDVSS…	680	0.876	Y	0	NA	0.548	N	111-232; 241-376; 512-676	1.96E-14;3.92E-18;7.19E-08	SSF82153;SSF82153;SSF82153	IPR036378;IPR036378;IPR036378	FAS1 domain superfamily;FAS1 domain superfamily;FAS1 domain superfamily	Intestine	30	0.764	1.96	2536	1.802	http://planmine.mpi-cbg.de/planmine/portal.do?class=Contig&externalids=dd_Smed_v6_1505_0_1	dd_Smed_v4_1505_0_1
dd_1530 (PI16)	dd_Smed_v4_1530_0_1	Core_glycoprotein	high	scp fn2	IPR000562	FN2	CoreM	1	PI16	NA	1.59e-07	XP_016865919.1	yes	SMESG000004630.1	MIKFTNLILLSLCSLIFANSPYRPKTDKGDFCKIPFEKNGKVYHDCGTDRGKKPWCQNSKGSVGHCANVQDFSKCKVSQPKVTVKEVESILEIVNNIRSKEPALRMAKIRWNTELALTAQYLSDQCKIKSSNPNLCSSALPMGQISFMTMSSSPQPKKWNQFIQDVFNQKPSYNFDKNKCKSKNCNGYKQLVNAKTTDIGCGVTSCNRPGEYIDYYYCHFFTPAYLDRPYEKGNKGCNTCNLLNEKYVFKCNNNLCEIVDSPPSKFKG*	268	0.861	Y	0	NA	0.522	N	32-57; 74-261	7.70E-06;4.40E-29	PF00040;G3DSA:3.40.33.10	IPR000562;IPR035940	Fibronectin type II domain;CAP superfamily	NA	NA	NA	NA	459	1.647	http://planmine.mpi-cbg.de/planmine/portal.do?class=Contig&externalids=dd_Smed_v6_1530_0_1	dd_Smed_v4_1530_0_1
dd_1636 (ZAN)	dd_Smed_v4_1636_0_1	Core_glycoprotein	high	includes dd_416	IPR001846	VWD	CoreM	1	ZAN	NA	2.63e-34	XP_016868070.1	yes	SMESG000040791.1	MLNKWLNLLITLVILNEYSITKVQGMCMAPKIIKGPCENGIRIVTTIKYLEVLRKCKPIESKTTESCGRKKKRFCKCSALGDPHYKTYDGQVFHFYGSCRYTFSKYKSVQDPCSFNIEVQNGYKSDDKTFPYTKSVIIHMFGQIYELGQGKTLKVNDNPTRIPYEKDKKVKISQSRDILQFVAPKCLIRVGFDGDANAYVQVSTRYSGQMNGLCGNCNGKHDDLKTKDGTDVSRRKNKYSLVGNSYNVSTTGKACAPAKEVSYEDLCDKNWLQYFKAKKFCGGLIEEDSPFKECENKGHIVLKQFYENCLIDLCSKTKKPKRWQKARCELFSGLADVCSDNGVAVLDWRKILVCPLKCGKNSHLSVNAKLCPETCENYFFGTKNPCYESSSKEGCNCNK…	4044	0.668	Y	0	NA	0.06	N	77-230; 353-416; 419-457; 462-496; 3739-3775; 3830-3865	6.10E-26;2.78E-07;1.80E-07;1.1;0.85;6.892	PF00094;SSF57567;SM00254;PF01549;PF01549;PS51670	IPR001846;IPR036084;IPR003582;IPR003582;IPR003582;IPR003582	von Willebrand factor, type D domain;Serine protease inhibitor-like superfamily;ShKT domain;ShKT domain;ShKT domain;ShKT domain	NA	NA	NA	NA	3472	1.428	http://planmine.mpi-cbg.de/planmine/portal.do?class=Contig&externalids=dd_Smed_v6_1636_0_1	dd_Smed_v4_1636_0_1
dd_1676 (POSTN)	dd_Smed_v4_1676_0_1	Core_glycoprotein	high	fasciclin repeats	IPR000782	FAS1	CoreM	3	POSTN	Core_glycoprotein	0.28	NP_001273596.1	yes	SMESG000040594.1	MFMITKILLFFFAIQTISCQGLLSAMLANPTISKFTNLINGVQELKDYCNNLAMVIFVPSDAVMNAFSLTGINTVNLVKSHMYQSNLPKSSSPIVGTTSNWTNYENVIPRAPPNFYRMVSIGNLNTFFMYVRGSQFYVNEALLISPNNVITNSTQVYHVIDKVLNSSFSGGFMRYLKSNTSLSKTMAYWTLLKDAADKGNLPDSSFFKSVFLQFTAAFPGTMLVPSNAAWDAVGDLTSYSNVTTLASAMSRFYIPDVVIFLNGSSVSFLAGFNAAPQTSPTGLVPGVITADLQVSVQNFTGRIIRSNIPMAYGVIHIIDNAFATPVTLNSYLSNYNKLFVNKINELGLSSYLDGSYTIMAMDDTTVAKLTGNVTQALLNSFIKNPSVLTDKPQQTAGGL…	640	0.911	Y	1	7-29;	0.012	N	18-165; 204-325; 478-537	8.63E-05;5.60E-07;6.15E-06	SSF82153;G3DSA:2.30.180.10;SSF82153	IPR036378;IPR036378;IPR036378	FAS1 domain superfamily;FAS1 domain superfamily;FAS1 domain superfamily	Pharynx	37	0.64	0.88	1991	1.487	http://planmine.mpi-cbg.de/planmine/portal.do?class=Contig&externalids=dd_Smed_v6_1676_0_1	dd_Smed_v4_1676_0_1
dd_1748 (FBN2)	dd_Smed_v4_1748_0_1	Core_glycoprotein	high		IPR002035	VWA	Core_SF	10	FBN2	Core_glycoprotein	5.21e-34	NP_001990.2	yes	SMESG000034758.1	MIINNCIWLLITVTFTGILQTESRLYYDLKRFPRIADTQYFMSSSGEIRIKRQSDVTSSLEVVDPYCTIGDLDGKVCNEYLPMNKDKSCPSDSIPKKNRCVRFRNPRCPSRYTNVDGKCILDRGCDLKEYDQIGRNCYEKCQWSHRRYYSNLCISEKPGCPLQFRWNGTDHCILSECPTLLDQTEDGLYCQTRCPPYFEKINSSTCESNRTICPIGYDKEGTYCIQKTCERGLLLNGFCLDTICKTNYEFDGKVCKKCLTSTHSYCSAMDWTCPMGLIEIGSGPHMQCVMICPKRYAQFGKSCYDISVTGCPEGYLHFEDNTCIEESKCPDGFEIFGTECVRKLTYVGFIINSKEVQLCPTDYIEYQGKCFKLTDNACPDGTLAIEDSHYCVSTCPQGF…	1617	0.688	Y	0	NA	0.129	N	783-850; 855-1038; 1371-1417	4.50E-73;4.50E-73;2.77E-07	PTHR44074;PTHR44074;SSF57440	IPR037287;IPR037287;IPR013806	Fibulin 3/4/5;Fibulin 3/4/5;Kringle-like fold	Cathepsin+	39	0.602	0.79	2853	1.375	http://planmine.mpi-cbg.de/planmine/portal.do?class=Contig&externalids=dd_Smed_v6_1748_0_1	dd_Smed_v4_1748_0_1
dd_18465 (CTGF)	dd_Smed_v4_18465_0_1	Core_glycoprotein	high		IPR001007	VWC	CoreM	3	CTGF	Core_glycoprotein	1.86e-34	NP_001892.1	yes	SMESG000036248.1	MFKNVCFYVIFLCHFMIKLDVSQDLISSQKNINCNKTCSQCYKELIYCPQFDECGCCQSCLRLIGEFCDAVNLCDHTRQLFCQIDESSNNGICKYMENLIKGSYEENNEKICIFNGMVYQSSVRFSVSCRHRCQCTDGLVSCQDLCQAIEQSVPPPISICPHGAELIPSSDNQCCREWSCKNDYLGVLSDQLVTFLRKRKIYNNINNNSNKLCNNKLQADTPWSKCSKKCGMGISTRTSTNNILCVNVTQKRFCMYRECPNKVEAIPKNLKIQQCTPTNRPANSSKIQIVLPNEGNENFSEIVCLSKRKFRPRFCGACFHCCEPVSSKTKRIEFECSDKINRIQMYEWIKICACSKKMCS*	360	0.651	Y	0	NA	0.182	N	36-96; 112-180; 196-265; 292-360	5.65E-05;1.30E-07;7.50E-06;0.0014	SSF57184;SM00214;G3DSA:2.20.100.10;SM00041	IPR009030;IPR001007;IPR036383;IPR006207	Growth factor receptor cysteine-rich domain superfamily;VWFC domain;Thrombospondin type-1 (TSP1) repeat superfamily;Cystine knot, C-terminal	Neural	18	0.588	0.74	962	1.686	http://planmine.mpi-cbg.de/planmine/portal.do?class=Contig&externalids=dd_Smed_v6_18465_0_1	dd_Smed_v4_18465_0_1
dd_1886 (FBN2)	dd_Smed_v4_1886_0_1	Core_glycoprotein	high	egf repeat, fibrillin-like	IPR017878	TB	Core_SF	13	FBN2	Core_glycoprotein	2.94e-50	XP_016864717.1	yes	SMESG000008188.1	MILSVGLLSIFGLFFAHLQTVHGESHICGVNENSFVCCSGYRLDSEGDCTIPICVNRCGRNGACVRPNTCQCSNGMIASSCDEEDQSNNAPSNNNENECRNNCNNGGTCVNGRCQCKPGFTGKSCSEIVNGECFLSLSRGVCMKHPYGLQLSKELCCGAFQVAWGDPCQRCELGRCEKGFIEIDGICQDINECQWPQICKSGKCINERGSFRCLCSSSYQFDPVQADCVQRKKKCEQIPNLCGPGMDCVSLSIYNHLCKCLPGYVKSLDGKSCSKQSANKYDMCRFYGPYVCHFGKCIADGYNYKCECNQGYIASSDGKSCKKTVDFCTRYNGVVCPNGKCVSLSNDYICQCDSGYTSSYDRKKCTSICDLYPRSLCPDGQCIPQPNNGYECRCLPGFA…	750	0.871	Y	0	NA	0.216	N	25-206; 432-475; 495-672	6.50E-71;8.10E-06;6.50E-71	PTHR24039;SM00179;PTHR24039	IPR011398;IPR001881;IPR011398	Fibrillin;EGF-like calcium-binding domain;Fibrillin	Pharynx	27	0.874	2.57	2253	1.669	http://planmine.mpi-cbg.de/planmine/portal.do?class=Contig&externalids=dd_Smed_v6_1886_0_1	dd_Smed_v4_1886_0_1
dd_20318 (VWDE)	dd_Smed_v4_20318_0_1	Core_glycoprotein	high		IPR000884	TSP1	Core_SF	5	VWDE	Core_glycoprotein	6.85e-46	XP_011513477.1	yes	SMESG000005380.1	MNSTPIIIVIFIVVLNFSLCCIELLNAQWSQMSIEERVERAEIVLVIRVIKKLQPSSKIIKFYSAECEIIDVLKGWQNFKRKPDEENGWITRKSIRIHGFGSALDCLSEPMEDEIYLFFGMFKIDSNLWASYFTSFGALENLNTDSYERSLSVLGLHHWDAWSVCSKKCETGIQLRKRNCVLITSCDYSWTYQYKFCNWQSCDNTILSHVGLLEKEIIDIKKTQIAIMRTILISILFKNQTQINSKIKDFFSLELIDENSLIVSISITHDAIINIKSGDGNNSSKFSLEKLQALKNEDLSFNVFINDSGIFVETFCIFRMFTIYNEKIRKFFSGSVQKLNLKVSKNVIIRVSTDSLETFKNTVCSNVFYDHSSNVLNASKIQQRSIPLSTVSPRSSWST…	687	0.805	Y	1	7-29;	0.522	N	34-119; 156-203; 391-440; 443-471; 474-503; 506-535; 538-567; 570-599; 602-629	1.41E-06;2.80E-07;9.40E-09;0.0025;0.13;0.16;0.0053;0.0089;53	SSF50242;SM00209;SM00209;SM00181;SM00181;SM00181;SM00181;SM00181;SM00181	IPR008993;IPR000884;IPR000884;IPR000742;IPR000742;IPR000742;IPR000742;IPR000742;IPR000742	Tissue inhibitor of metalloproteinases-like, OB-fold;Thrombospondin type-1 (TSP1) repeat;Thrombospondin type-1 (TSP1) repeat;EGF-like domain;EGF-like domain;EGF-like domain;EGF-like domain;EGF-like domain;EGF-like domain	NA	NA	NA	NA	797	1.346	http://planmine.mpi-cbg.de/planmine/portal.do?class=Contig&externalids=dd_Smed_v6_20318_0_1	dd_Smed_v4_20318_0_1
dd_210 (CRISPLD2)	dd_Smed_v4_210_1_1	Core_glycoprotein	high		NA	NA	NA	NA	CRISPLD2	Core_glycoprotein	5.78e-07	NP_113664.1	yes	SMESG000036363.1	MKLLFCGVISCLLATLAVGTPPEYKEFLLKAHNDLRRQIALGKTPNQPAAANMIEMVWDDALAGKSEEWAGKCIAGHDTYDDRALDKFMFVGQNMFAGSNYKEVVQGWYDEYKDYTYEGKGCSAVCGHYTQVAWAKSYAVGCAAVNCKEKTGGSFAYGWLFICNYGPAGNFNDEAPYEVGAACSKCPKGTSCKNNLCALDDPKGTLEFDEEKRRKRHKGHHKRHAGHHKRHAGHHKRHAGHH*	242	0.876	Y	0	NA	0.109	N	15-205	1.4e-60	G3DSA:3.40.33.10	IPR035940	CAP superfamily	Neural	36	0.809	2.34	308	1.873	http://planmine.mpi-cbg.de/planmine/portal.do?class=Contig&externalids=dd_Smed_v6_210_0_1	dd_Smed_v4_210_1_1
dd_2184	dd_Smed_v4_2184_0_1	Core_glycoprotein	high	domain only no blast hit	IPR004043	LCCL	CoreM	1	SLC29A2	NA	3.7	XP_016873127.1	yes	SMESG000049582.1	MKLLLLIIVLSAIGIICKDSEQDLWQIVSEELKEKRAIGLPKDLTLTGADFYEENLKFQTNPKSVSSSADSIQNDGKFNSENGIMFKPSETPIVLDVVLPRNKSNVCGLLIRPGKNGKDVIKTIEIIWKGSSKGPWNLVAVPTTGDLGFNLTISANNENKVLIIDPVPAEELKLILHADKEKGSSIRLSVMHNCQYSPTMKISDCLESFETNEKLQNSQTEGPVSVSCPTTCNSSSVCVGFKVYSTASPICWAAHQVFGSNGDGNYFLYVIPRVPFFKSEVDPTLNNGIFCRSSNQASPGITFSRVYYDYTNSESEKNPESSTKAN*	326	0.695	Y	0	NA	0.522	N	222-304	1.18e-06	SSF69848	IPR036609	LCCL domain superfamily	NA	NA	NA	NA	465	1.409	http://planmine.mpi-cbg.de/planmine/portal.do?class=Contig&externalids=dd_Smed_v6_2184_0_1	dd_Smed_v4_2184_0_1
dd_2187 (PI16)	dd_Smed_v4_2187_0_1	Core_glycoprotein	high	scp fn2, weak SIP	IPR000562	FN2	CoreM	1	PI16	NA	2.61e-17	XP_016865919.1	yes	SMESG000050443.1	MDNSLEIYWEMFEICFIVIAIFHGLVDLAQGQLTIYKAETTTGQRCTIPFVYKGKIYHDCITEGSDSPWCYVDKEFKKWEYCKPHPKEYDGCQIRNPNVTLEDVEEILRVHNKFRSKLPALRMKKLEWNSELAQIAQKAADKCAHVHIDVTLCGDREPVGQNLFYSYNDDDYPGLLSWTDIIGHWSGEEKNYDIDTHSCLPGKLCGHFTAVATDYTNLVGCGRNFCYGELLGKKRYSIQYYCNYYEPGNVGGQKPFIKSTGEKCKDCHLFNQNERFRCDEDQLCETCDSTMKDCMGMVDLKKMEASGNICVDTDINCQVNINLCAALKMKGFVPPPILEYVKNCKKTCGTCT*	352	0.478	Y	1	7-26;	0.652	N	39-82; 102-256	1.10E-12;4.97E-40	SM00059;SSF55797	IPR000562;IPR035940	Fibronectin type II domain;CAP superfamily	NA	NA	NA	NA	720	1.445	http://planmine.mpi-cbg.de/planmine/portal.do?class=Contig&externalids=dd_Smed_v6_2187_0_1	dd_Smed_v4_2187_0_1
dd_2225 (LCCL)	dd_Smed_v4_2225_0_1	Core_glycoprotein	high	LCCL	IPR004043	LCCL	CoreM	1	MRPL20	NA	1.06e-11	NP_060441.2	yes	SMESG000049718.1	MSRYSLSVFFILLFAVQFSRVEPHKDWLKWFKAFKLVKVEMLSGRTLGIHKNIPSSFDIVMNGLKYGIDPSILVDPVNHGPNKADLINGNGLTLKGNFLNPITLTVGLPVLKKQQNVCGLVITSLNDAGNEFIFNMRLMWQADSRIPWDLIANPTNGEYEYYLRMRPNLNTRVVIFDSIPALQFMLMLTTIPGKNVNFKLAFLRNCRYKNTINIVDCSEKIDSNPRFQNLPFEVPISIKCPVNCIRSWPCWGFKVYSTDSPICWAATQNFGRWGDGYYTVYKIQAAAAFNSELNPLLNHGVFCRKSILEYQAFTFDRKYYDMTKLDYRDTMGA*	333	0.793	Y	0	NA	0.36	N	234-268	1.01e-06	SSF69848	IPR036609	LCCL domain superfamily	Parapharyngeal	12	0.506	0.46	6424	1.452	http://planmine.mpi-cbg.de/planmine/portal.do?class=Contig&externalids=dd_Smed_v6_2225_0_1	dd_Smed_v4_2225_0_1
dd_25 (NID2)	dd_Smed_v4_25_0_1	Core_glycoprotein	high		IPR000716	TY	CoreM	2	NID2	Core_glycoprotein	1e-09	XP_005267463.1	yes	SMESG000016993.1	MLKIFVAFSLFCGIFSALLEEFEVCENNENVCNYGLSCDKVCKEDTEAPDCFKQHLAVRRRWKEHILGARAPSCEENGDYKALQCVGSVCYCSDINGVEISGFITPIHLSANKNCKCAKERDEYHKKHLIGRFFRCSELGNYEKAQCHGSVCYCADEDGKKVEGSQTVHIVDFDKLKCD*	179	0.76	Y	0	NA	0.154	N	51-117; 128-170	5.10E-13;6.28E-10	SSF57610;SSF57610	IPR036857;IPR036857	Thyroglobulin type-1 superfamily;Thyroglobulin type-1 superfamily	Neural	32	0.7	2.27	1141	1.667	http://planmine.mpi-cbg.de/planmine/portal.do?class=Contig&externalids=dd_Smed_v6_25_0_1	dd_Smed_v4_25_0_1
dd_2591 (MRC1)	dd_Smed_v4_2591_0_1	Core_glycoprotein	high		IPR001304	CLECT	CoreM	4	MRC1	NA	2.67e-21	NP_002429.1	yes	SMESG000056368.1	MSLTITLITLFVIFGKCKSEIDPNTLYVTKVVVTYNEALQKCKSRGMKLVQINSAEDNDVVNGFANQVIADSYWIDGNDQSREGQWMNSKGQELVYKNFAPNLPDGGIGENCINIFRLPSGLWNDYNCAVRIWAICQKDMESQGFSDHLEIEGNELIVSNTKLTFSDSQEYCSARGLKLIQVNSAMDNAIVHSFARETVSDLYWINANDIDKEGNWVDNDGRPLAHKNFAPGYPNGVRTKNCAEGYLHADGVWYDIPCDNKLWAICYKENLQPKSTYPNTLITSFERLTFNEAREYCKAQDMFMIQANSAAENALIHGFARRIVADLYWLDGSDAKTEGKWVNSDDVPLVHKGFHPGEPNGGRSENCLNGYLNLDGLWNDYPCNYKNLFGFCSTNPLQM…	528	0.782	Y	0	NA	0.463	N	22-140; 150-269; 283-389; 404-526	9.27E-28;1.54E-28;4.56E-23;1.52E-29	SSF56436;SSF56436;SSF56436;SSF56436	IPR016187;IPR016187;IPR016187;IPR016187	C-type lectin fold;C-type lectin fold;C-type lectin fold;C-type lectin fold	NA	NA	NA	NA	778	1.365	http://planmine.mpi-cbg.de/planmine/portal.do?class=Contig&externalids=dd_Smed_v6_2591_0_1	dd_Smed_v4_2591_0_1
dd_2649 (FBN2)	dd_Smed_v4_2649_0_1	Core_glycoprotein	high	vwd large mucin-related gene	IPR001846	VWD	Core_SF	78	FBN2	Core_glycoprotein	1.47e-141	NP_001990.2	yes	SMESG000076582.1	MELNVYLFINLLRLFILLNFSLQFSQSQCDVQLGNSCFTVSNIKQSFSNSENACFMQNGTLAILDSILKTNSIAQILGNQNMSEAFFGLTDRAQRGTYRWINDSVLLDEGEIRTNMWIEKNSESCIILSANSEWIRAPCNSENYFICETINGSLPNPPKRAWSQWLSMDDPSTADQILTVENIRKRYPFVCDSPDAVKCHVVGTEISSNETGDNFNMPCSENGLICLNSDQKSTSQCQFYQLTFSCPPEIDECGTPGLAKCDPNAQCINTYGSYKCVCETGYSGDGKTCYKINQCVAWGDPHYVSFDQVVHHFMGICSYRLTETCFTNQTLANGLIPFQITTANEHRGINAAVSFTKSVSLTVNNLTIELGENNILTIDQIELNPPQTKSLGNITIEII…	5992	0.811	Y	0	NA	0.182	N	12-149; 218-296; 495-569; 572-954; 970-1111; 1240-1755; 1932-3331; 3458-3602; 3704-3829; 3920-4162; 4229-4404; 4527-4674; 4757-4912; 5007-5092; 5204-5313; 5422-5978	2.97E-20;0;2.70E-19;0;1.28E-22;0;0;0;0;0;0;0;0;0;0;0	SSF56436;PTHR24039;SM00832;PTHR24039;SSF56436;PTHR24039;PTHR24039;PTHR24039;PTHR24039;PTHR24039;PTHR24039;PTHR24039;PTHR24039;PTHR24039;PTHR24039;PTHR24039	IPR016187;IPR011398;IPR014853;IPR011398;IPR016187;IPR011398;IPR011398;IPR011398;IPR011398;IPR011398;IPR011398;IPR011398;IPR011398;IPR011398;IPR011398;IPR011398	C-type lectin fold;Fibrillin;Uncharacterised domain, cysteine-rich;Fibrillin;C-type lectin fold;Fibrillin;Fibrillin;Fibrillin;Fibrillin;Fibrillin;Fibrillin;Fibrillin;Fibrillin;Fibrillin;Fibrillin;Fibrillin	Parapharyngeal	12	0.531	1.26	10812	1.595	http://planmine.mpi-cbg.de/planmine/portal.do?class=Contig&externalids=dd_Smed_v6_2649_0_1	dd_Smed_v4_2649_0_1
dd_2674 (vWA)	dd_Smed_v4_2674_0_1	Core_glycoprotein	high		IPR002035	VWA	CoreM	3	COL6A5	Core_collagen	1.03e-31	XP_011510923.1	yes	SMESG000043380.1	MINYLFLVVFIINIIFINGGKNVVEVDNYDCSKNRIEMAIVLDASSSIEPDHFKLAKQFIVDVIGDFVVGPDHSRFGMISFSDDAELLFTLTTHKTIEETKKAILDAKFLTGATAMGKAIQLAGTGILQESRTGIPKVILLITDGKNNKFPNAAQMGKLQKEAGVTIIGIGIGSEISPQELTEIASPGLYYQLDTYPSLIGLVKTLKASFCKKLENIQIDTCETEGDISFVIESQQKAGDLHKKQIELITHVLNRLEISEGKQRVAIVVENEGILVPLNTFSSRSEYTQYLKKGDFKVGSKISSGLVESGRLLAENRTDIPKLVVLMRTQKSENFENDVKAALALRNQGANVLTVAIGLNVDVSQLNELSTTRKTVIFKDFNFQVSFVNEIAENICQNL…	609	0.796	Y	0	NA	0.129	N	23-217; 218-401; 402-599	7.40E-44;3.20E-18;2.70E-52	G3DSA:3.40.50.410;G3DSA:3.40.50.410;G3DSA:3.40.50.410	IPR036465;IPR036465;IPR036465	von Willebrand factor A-like domain superfamily;von Willebrand factor A-like domain superfamily;von Willebrand factor A-like domain superfamily	NA	NA	NA	NA	758	1.353	http://planmine.mpi-cbg.de/planmine/portal.do?class=Contig&externalids=dd_Smed_v6_2674_0_1	dd_Smed_v4_2674_0_1
dd_26987 (TY)	dd_Smed_v4_26987_0_1	Core_glycoprotein	high		IPR000716	TY	CoreM	2	TG	NA	3.88e-09	XP_016869284.1	yes	SMESG000017039.1	MNYRPICVFILLVEATRGCEDSFDCRPPKVCMSGKCYANPLTTKCFQIYGKAIKSMADTLIPRCDSNGNYAPVQCQNGKCWCSNRDGITIHDYPDAKKKSHCKCARASIEFKQNSDGPITAFFCKTDGNYGDVQCKQTTCFCTDEDGVRMPGKATVDYEKRKTLLCKNN*	169	0.577	Y	0	NA	0.698	N	25-105; 124-157	3.66E-14;8.37E-08	SSF57610;SSF57610	IPR036857;IPR036857	Thyroglobulin type-1 superfamily;Thyroglobulin type-1 superfamily	NA	NA	NA	NA	172	1.388	http://planmine.mpi-cbg.de/planmine/portal.do?class=Contig&externalids=dd_Smed_v6_26987_0_1	dd_Smed_v4_26987_0_1
dd_2783 (HMCN1)	dd_Smed_v4_2783_0_1	Core_glycoprotein	high	tsp	IPR000884	TSP1	CoreM	4	HMCN1	Core_glycoprotein	8.43e-32	XP_016857926.1	yes	SMESG000024603.1	MPVDRIIRVSFLCICMICSVIGSIVACMTSHRVSPYIAIAPNEPVDGMWGSWTTWSKCSITCSSVDVQYGLMTRFRLCNSPPPQLGGKNCTGIFTETDNCFNSPCPVPIHGNWSEWSEWSACSKTCRLPQSAPLQVRSRLCNNPVPKDGGLKCDGESLNSRFCDYLPQCPIDGQWGEWYIAGPCESRDQKSCALGSQRYQRQCNKPSPNADGKPCEGIKEKLEDCWFFIGCPVTLQPPLNLHLTGNGSGLFNVSWSSVPYGKLASTYRIYKTIEDESNREIKTNYEDHNALPNKKITSMNYWAIIDLRNLLSLNTFQTLAVRMSSIDFWKEESSLSNPVRSKVRAVDGKWSSWSYWSDCSAKCHKENGYRTRNRDCNNPSPRDGGKPCNGNSEEKVSCY…	404	0.811	Y	1	7-29;	0.575	N	45-105; 110-168; 172-226; 346-402	1.40E-16;2.80E-15;3.90E-08;3.00E-16	G3DSA:2.20.100.10;G3DSA:2.20.100.10;G3DSA:2.20.100.10;G3DSA:2.20.100.10	IPR036383;IPR036383;IPR036383;IPR036383	Thrombospondin type-1 (TSP1) repeat superfamily;Thrombospondin type-1 (TSP1) repeat superfamily;Thrombospondin type-1 (TSP1) repeat superfamily;Thrombospondin type-1 (TSP1) repeat superfamily	Protonephridia	29	0.654	1.36	1449	1.547	http://planmine.mpi-cbg.de/planmine/portal.do?class=Contig&externalids=dd_Smed_v6_2783_0_1	dd_Smed_v4_2783_0_1
dd_2803 (vWA)	dd_Smed_v4_2803_0_1	Core_glycoprotein	high		IPR002035	VWA	CoreM	2	COL6A6	Core_collagen	2.36e-28	XP_011510734.1	yes	SMESG000024982.1	MNLFLAVLPILIGFFTFNVKTDDQNDQITSLTAACTFIIRDVLFILDGSQSISKDDFELAKKFTKDMMTIIKNSNTENRIAFIKFGDDAEIVFEFQTYTKLKQMLLDVTNTRNLYSSTGIGKALNLTLKEVYPTMRKEVEKLVVLFTDGTNNMYPAPYVYADKLKEANVQILTIGIGSDININELTRLASPGLSLQVESFTGLLKTQSQVVSHICPIPDPGLEKPCTLEQQDLVVILDSSNSISEEDYEQGKNFLVKFLSNFELGPEKNRVAMLSFSDEIRFDFGFTDYYKSDDMINKVKSLIKFGGATGIGKALREVDSKLISQQRPNVPFNILIITDGVNNMFPRPLEYANRLKMKGANIISLGIGEEINLKELKMISSEDKILTVETYGDLKKSLK…	415	0.646	Y	0	NA	0.182	N	31-219; 220-414	5.20E-40;2.10E-41	G3DSA:3.40.50.410;G3DSA:3.40.50.410	IPR036465;IPR036465	von Willebrand factor A-like domain superfamily;von Willebrand factor A-like domain superfamily	NA	NA	NA	NA	988	1.389	http://planmine.mpi-cbg.de/planmine/portal.do?class=Contig&externalids=dd_Smed_v6_2803_0_1	dd_Smed_v4_2803_0_1
dd_28427	dd_Smed_v4_28427_0_1	Core_glycoprotein	high		IPR000884	TSP1	CoreM	4	HMCN1	Core_glycoprotein	1.56e-31	XP_016857926.1	yes	SMESG000014728.1	MSTIVSCIYLIFTKIILFEKAKANYSVYLQVSSKPSSGSGATNYIILKGNLGYSPLTAINNFPNGTANPVILQDGQLAVIKDKFPKDYGYINTVTVGNYGDTLLMQSLNVFDNMRNLWSNMTFIYPIGYIQISSSTDFLYPVNGSWSDWLSWGGCSITCGSGTMVRQRTCTNPDPANGGLACNGSSTQWQACVNSTCPASSWSDWSSWSECSVTCDLGFQSRSRSCTDSNCDGNKYDFQICLNNFSCPIDGEWNVWSNWSTCSEPCGLNGTIQRTRECNNPFPSNGGVNCSGPSVDNQMCFNYSQNCQILGTNTTDTFSTRFPQGSTETQSNNCSFVPDQNYLNVIFQLKFLWKFNNEYLVKFSKWWCGVFRCNSS*	376	0.55	Y	0	NA	0.463	N	143-197; 201-242; 250-307	2.80E-16;3.92E-11;1.70E-14	G3DSA:2.20.100.10;SSF82895;G3DSA:2.20.100.10	IPR036383;IPR036383;IPR036383	Thrombospondin type-1 (TSP1) repeat superfamily;Thrombospondin type-1 (TSP1) repeat superfamily;Thrombospondin type-1 (TSP1) repeat superfamily	NA	NA	NA	NA	450	1.437	http://planmine.mpi-cbg.de/planmine/portal.do?class=Contig&externalids=dd_Smed_v6_28427_0_1	dd_Smed_v4_28427_0_1
dd_29918 (SEA)	dd_Smed_v4_29918_0_1	Core_glycoprotein	high		IPR000082	SEA	CoreM	1	NA	NA	NA	NA	yes	SMESG000059192.1	MIRGNFILLLFLIVFEGIANGFQTQIFQFNTGNNTINKHDTTEFSKNFYNKSSKIELKVTITYRNLIFNTSYTDPSSSVHISFRDNLVSTLTSSLTNRNLKIIRISIDNIRKGSVTADASVILVSTVGNFSGIRTNGTSENDVTVNITSKSTTLSSIESSSVSSSTSGTTSGTRMSESSTSKSSESTTGISSSDKTSATSSESPKPSSSQTTKSTESTSSTSQTSSVPVTDTSIKSTSQPETSSISRGKTSERSTTLSSIESSSVSSSTSGTTSGTRMSESSTSKSSESTTGISSSDKTSATSSESPKPSSSQTTKSIESTSSTSQTSSVPVTDTSIKSTSQPETSSISRGKTSERSTTLSSIESSSVSSSTSGTTSGTRMSESSTSKSSESTTGISSS…	5160	0.892	Y	1	5-27;	0.021	N	51-169	9.546	PS50024	IPR000082	SEA domain	NA	NA	NA	NA	443	1.503	http://planmine.mpi-cbg.de/planmine/portal.do?class=Contig&externalids=dd_Smed_v6_29918_0_1	dd_Smed_v4_29918_0_1
dd_3048 (IB)	dd_Smed_v4_3048_0_1	Core_glycoprotein	high		IPR000867	IB	CoreM	1	CRIM1	Core_glycoprotein	0.004	XP_011531203.1	yes	SMESG000020136.1	MLKSLIVFSIIGYCSSLSCIPCNEVKCNDANLNCPKSQFVKGICGCCNVCGLQEGKICTSFSICMKGTLCETAFGCRYRNTLPFYIPFKGVCVKEKENEEPIEPNCYNYKYVVSQIKYR*	119	0.813	Y	0	NA	0.428	N	17-96	9.26e-08	SSF57184	IPR009030	Growth factor receptor cysteine-rich domain superfamily	Neural	32	0.714	1.73	406	1.585	http://planmine.mpi-cbg.de/planmine/portal.do?class=Contig&externalids=dd_Smed_v6_3048_0_1	dd_Smed_v4_3048_0_1
dd_3183 (SSPO)	dd_Smed_v4_3183_0_1	Core_glycoprotein	high	partial dd_3183 large mucin-related	NA	NA	NA	NA	SSPO	Core_glycoprotein	0.000363	NP_940857.2	yes	SMESG000041532.1	MIQLKLLLLLFQFQIVFIKGDAESHYCGLIEKKACCLGWSGKKCNEPVCEKGCGPGKCIEPNICDCRETNRFGQQCERFGAEVASVSQNIELTDQAQCTYLNGRSYKTFDRVKTVQTNFTGNMVLVQDCMSRPPTYQIIVIPQESCVNKSSDDCEITIKFLFKDSIEATYLSSQGVKVGNISYSFPYSKAEFQISDRGHYVYVKGIKDLNIFYNKKGSIFVFAPVTMKKQVCGLCGLYDGNGDDKFETVDASMNPIETDLDFIKIWLSVSRENRMKPDPAIQMVNCDLNEMATCAKVVSIFGSKFEEICYAEFCQMKNQKNSCELMRDIAFLSSPDNIVSDWRYKLDCEEPNCPNKMIWSDCGNNCNNRCGFNNDDVDCSKVCTPGCYCRKDFFWYKNQ…	8296	0.793	Y	0	NA	0.015	N	33-2149; 8206-8287	2.90E-224;3.90E-06	PTHR11339:SF358;SM00041	IPR030119;IPR006207	SCO-spondin;Cystine knot, C-terminal	NA	NA	NA	NA	1229	1.4	http://planmine.mpi-cbg.de/planmine/portal.do?class=Contig&externalids=dd_Smed_v6_3183_0_1	dd_Smed_v4_3183_0_1
dd_3185 (SSPO)	dd_Smed_v4_3185_0_1	Core_glycoprotein	high	partial dd_17988 large mucin-related	IPR002919	NA	Core_SF	2	MUC6	ECMaff	1.8e-11	NP_005952.2	yes	SMESG000048406.1	MGVYFGPQVLVVIIGFCLTTNFQVSKGFLFTKSCSPDCVNGVCKDGRCSCSLGWQGNRCSDPICVGGCSNGGKCVAPNQCLCLDNYSGPNCNTLLIKSSQSDVSNYGAVTRVNNTMYSTYYECSVIYGHHIKTFDGNVFSYPLRGGYTLFMDCLGAAPLFYVYFNASYDCFDQKTQNDCSISMKITVGTQTIILFPKNEFALVKNNKTKIPFNSEGIIVSSVGSFIKIKGIDDLEILFDRDRNIYVYAPVTAEKKICGLCGYFNGIMSDDYRDFNQVIQKNVKTFVNSWIDRDPSDLNVYREREQYPCNALKLKNNDQYQKALTLCQDMVKNNLGRTCQSEVKIDKYLDMCQDEICECLQTQPENSTIENCYSTFCKIEEQYSYACTLKGIAVDWRSAT…	7238	0.541	Y	0	NA	0.021	N	49-604; 880-1585; 1785-1842; 1855-1919; 6835-6919; 6997-7056; 7063-7126; 7155-7237	1.20E-252;1.20E-252;0.017;1.6;1.20E-252;3.20E-05;0.065;0.0012	PTHR11339:SF358;PTHR11339:SF358;SM00214;SM00214;PTHR11339:SF358;SM00214;SM00214;SM00041	IPR030119;IPR030119;IPR001007;IPR001007;IPR030119;IPR001007;IPR001007;IPR006207	SCO-spondin;SCO-spondin;VWFC domain;VWFC domain;SCO-spondin;VWFC domain;VWFC domain;Cystine knot, C-terminal	NA	NA	NA	NA	1335	1.411	http://planmine.mpi-cbg.de/planmine/portal.do?class=Contig&externalids=dd_Smed_v6_3185_0_1	dd_Smed_v4_3185_0_1
dd_3193 (MRC1)	dd_Smed_v4_3193_0_1	Core_glycoprotein	high		IPR001304	CLECT	CoreM	22	MRC1	NA	2.82e-56	NP_002429.1	yes	SMESG000078340.1	MAFLEILFIIFSIFSANFLNGATILGKDVVFSGQKGTFQQAKELCQKSGYNVVRIDNDQFNVMIYNMAVKYKLGRYWIDGNDIQQDRNFVNSDGKRLTFSKFYPGEPNNYQNSEHCLQGLFYPNGLWNDINCNDINAIICSKDIQNTVSRFYEVTVSNKKLLIIPEKRTFVQAQALCHSKGLQLIKITDNNFNTQIYNLAVQYRIGRYWIDANDRQNEGNFVYTDGQKITFNKFAQGEPNNYQKNEHCVHGLYYPNALWNDFSCEDPSAVICYKETEPKISAEIELQSKYVIIFQEKTTFTEANKLCQAKGYNLIKIEDDQFNTQVYNLAIQYHAGRFWIDANDIKVEGTFEYVNGQRIKYHKFAKGEPNNYRNEDCVHGMFYKDGFWNDISCDDTNSV…	1556	0.709	Y	0	NA	0.675	N	14-142; 143-274; 275-404; 534-664; 665-791; 932-1041; 1043-1171; 1172-1294; 1305-1422; 1436-1543	1.20E-26;9.60E-28;2.20E-29;2.10E-27;1.30E-28;1.57E-27;1.70E-29;1.10E-29;3.15E-21;3.67E-21	G3DSA:3.10.100.10;G3DSA:3.10.100.10;G3DSA:3.10.100.10;G3DSA:3.10.100.10;G3DSA:3.10.100.10;SSF56436;G3DSA:3.10.100.10;G3DSA:3.10.100.10;SSF56436;SSF56436	IPR016186;IPR016186;IPR016186;IPR016186;IPR016186;IPR016187;IPR016186;IPR016186;IPR016187;IPR016187	C-type lectin-like/link domain superfamily;C-type lectin-like/link domain superfamily;C-type lectin-like/link domain superfamily;C-type lectin-like/link domain superfamily;C-type lectin-like/link domain superfamily;C-type lectin fold;C-type lectin-like/link domain superfamily;C-type lectin-like/link domain superfamily;C-type lectin fold;C-type lectin fold	Cathepsin+	17	0.522	0.43	3151	1.425	http://planmine.mpi-cbg.de/planmine/portal.do?class=Contig&externalids=dd_Smed_v6_3193_0_1	dd_Smed_v4_3193_0_1
dd_32483 (VCAN)	dd_Smed_v4_32483_0_1	Core_glycoprotein	high		IPR001304	CLECT	CoreM	1	VCAN	Core_proteoglycan	0.001	NP_004376.2	yes	SMESG000058775.1	MTFGVIIIFINIFLSYSITYKPCQQLQVYISTTQETYCNAWSKCFDIGGRLASESDISAVMDCNMLPNAHFYIGLNDLLFERYKNQTGWLFSDGSQLNDTSYWYNQEPNSMPSGEDCVVINTKLYDTRCKGKFNYFCIANSYDEIHTRFLKSYSTRPIFNNDVEVGCYDIVSARSVLECGTISLTKPYYRSFYFDKIQSDCVLVKYVDSTLPLSFNTSDRQWIGFY*	226	0.715	Y	0	NA	0.698	N	13-139	1.1e-15	G3DSA:3.10.100.10	IPR016186	C-type lectin-like/link domain superfamily	NA	NA	NA	NA	361	1.552	http://planmine.mpi-cbg.de/planmine/portal.do?class=Contig&externalids=dd_Smed_v6_32483_0_1	dd_Smed_v4_32483_0_1
dd_3266 (MRC1)	dd_Smed_v4_3266_0_1	Core_glycoprotein	high		IPR001304	CLECT	CoreM	4	MRC1	NA	4.79e-29	NP_002429.1	yes	SMESG000031111.1	MDIFRTIFLQTILNILWTTFIVHASIGEDQLIALPNKVNQPTAVQLCRQQGMNLIRIQDEQTNQIVYNFAVGRGLGQYWIDANDRVQERQFVYEDGNRITYSKWHRGEPNNYNNEDCVHGLFYQNGFWNDIKCDINNAVICYRERSQNSIDSITEDQLIALPNKANQQQAVQLCRNNGMNLVKVQDDQSNQLVFRFATNRGLGQYWLDGNDRVNEGYWMYEDGNRLSYTKWQPGEPNNYGNEDCIHGNYHPNGFWNDVSCNANCAVICYKRKSDFKIVNIRENQLVVLPGKVNQQTAVNMCKANGLQLVKVQNEQINQLVYDFAVRNNVGQYWMDANDNQQETVWVYDNGQRITYSKWHSGEPNNYGGENCLHGLFYQNGFWNDISCNSNNAVICYKDS…	537	0.745	Y	0	NA	0.182	N	10-143; 144-270; 284-402; 431-534	2.20E-29;6.80E-28;4.37E-26;3.85E-19	G3DSA:3.10.100.10;G3DSA:3.10.100.10;SSF56436;SSF56436	IPR016186;IPR016186;IPR016187;IPR016187	C-type lectin-like/link domain superfamily;C-type lectin-like/link domain superfamily;C-type lectin fold;C-type lectin fold	Muscle	16	0.559	0.48	983	1.418	http://planmine.mpi-cbg.de/planmine/portal.do?class=Contig&externalids=dd_Smed_v6_3266_0_1	dd_Smed_v4_3266_0_1
dd_33 (SFTPA1)	dd_Smed_v4_33_0_1	Core_glycoprotein	high	includes dd_79	IPR001304	CLECT	CoreM	1	SFTPA1	ECMaff	2.02e-05	NP_001158118.1	yes	SMESG000028264.1	MNFIILVALIGFIVTCDALGQLTEDQLVVLPHKYNYDEATRQCASKNLRLVKVNDIESNELLFNFAVKKRLGKYWIDGNNKQGTGRWVDSEGNMLSFTKWAPGEPNYLKTERCIEGLFFKDSSWNNIGCDSAKATICYDPSTDETPGLTESQLVVLRTKASYEVASCLCSVEGMKLVKIEDPASNTLVYNFAMRNKLGKYWMDGNDKKFTGRWTFNDGCKMTYTNWYRGEPNYPGVEQCLEGAYYPNGLWNNIKCSEQNAIICYKENSKHIKSRF*	275	0.892	Y	0	NA	0.109	N	30-142; 155-265	1.63E-22;2.97E-22	SSF56436;SSF56436	IPR016187;IPR016187	C-type lectin fold;C-type lectin fold	NA	NA	NA	NA	221	1.859	http://planmine.mpi-cbg.de/planmine/portal.do?class=Contig&externalids=dd_Smed_v6_33_0_1	dd_Smed_v4_33_0_1
dd_35076 (MUC19)	dd_Smed_v4_35076_0_1	Core_glycoprotein	high	partial dd_1647 large mucin-related. Splicing unclear	NA	NA	NA	NA	TNXB	Core_glycoprotein	1.97e-20	NP_061978.6	yes	SMESG000025547.1	MKLVQIFIWLVLSLSIQILAEDNNRFCGESFVREPFQACDDAKESLKDNDQLVTVGEQCQIKRYKRKCCNGWTGTDCQFPICQQLCKNGGRCIEPDRCQCDPKFSGADCSFRIADEKPCIQGCIRGKCKNGDCLCDSGYEGERCDRAFCQYGCGTGICVEPNVCQCPENFRGRNCETFFREPNTSNLKISDVINTKYKDYQLCSIMGGSYVTTFDGISIENPLRGSNILVIDCLSRKPSYRIFFNSSYNCPTKDFVNCDTSLMIETASESVTFLGLSNSSTNSNRNYISSIQHKNIGDFNQIKGIGELEILYDGKRNVFIFAPLTMKKSVCGLCGYFDGNSSLSSEFKNINGESIENVTEFMKYWKNPDPIDPNTYYTTGRDLCTGLNKDLVTTANNMC…	10292	0.896	Y	0	NA	0.216	N	59-753; 927-2062; 2211-2280; 2378-2447; 2543-2614; 2712-2781; 3056-3125; 3223-3292; 3828-3893; 4035-4117; 9900-10002; 10056-10115; 10122-10183; 10208-10292	2.40E-222;2.40E-222;5.9;6.2;8.623;4.8;7;5.8;4.8;6.604;2.40E-222;5.2;2.60E-08;5.70E-04	PTHR11339:SF358;PTHR11339:SF358;SM00740;SM00740;PS51178;SM00740;SM00740;SM00740;SM00214;PS51178;PTHR11339:SF358;SM00214;SM00214;SM00041	IPR030119;IPR030119;IPR005543;IPR005543;IPR005543;IPR005543;IPR005543;IPR005543;IPR001007;IPR005543;IPR030119;IPR001007;IPR001007;IPR006207	SCO-spondin;SCO-spondin;PASTA domain;PASTA domain;PASTA domain;PASTA domain;PASTA domain;PASTA domain;VWFC domain;PASTA domain;SCO-spondin;VWFC domain;VWFC domain;Cystine knot, C-terminal	NA	NA	NA	NA	164	1.435	http://planmine.mpi-cbg.de/planmine/portal.do?class=Contig&externalids=dd_Smed_v6_35076_0_1	dd_Smed_v4_35076_0_1
dd_39015 (NOTCH2)	dd_Smed_v4_39015_0_1	Core_glycoprotein	high	SIP with genomic start codon and dd_Smes_v1_88866_1_1	IPR000742	EGF	Core_SF	2	NOTCH2	NA	5.5e-26	NP_001186930.1	yes	SMESG000068089.1	MTNLIKIFLLSMLVIFVKILANDYFYLNIYEIDVMREKYVRWKKIFVDFVQSNPIKLLPLYRLSQDNLGTIWSIADLTAYINQIQEDAAIKVTIVTEVGKENFLKTQLFVNISITDDENNPCQFVTNVYLKNHFQFSLTIEFIFKICFIRNVQNSTQALEALNRFRKANGNDFGKTFNVCLGYYSFSPQLKRNICLCKYHGSVCDEFRNCGKPNKICSNRGFCVQKNFGHYCVCLKGFAGRFCEKEYFPCLEEAPCLNDGICRKTRNFGTYCDCQLETYGKQCEINPPCPRSHCKNDGDCFGNYTNYGCNCKTGFSGEFCTFENYKCPACENSGICVILHKEYICKCKNGFVGHHCQLSALPCVVNNCKHFGSCYKSVNNHEHCYCHPKFTGKLCENQT…	552	0.408	Y	0	NA	0.84	N	209-244; 249-284; 288-321; 326-357; 362-396; 400-440; 504-540	0.0066;0.23;2.7;0.49;9.5;0.011;0.15	SM00181;SM00181;SM00181;SM00181;SM00181;SM00181;SM00181	IPR000742;IPR000742;IPR000742;IPR000742;IPR000742;IPR000742;IPR000742	EGF-like domain;EGF-like domain;EGF-like domain;EGF-like domain;EGF-like domain;EGF-like domain;EGF-like domain	NA	NA	NA	NA	894	1.324	http://planmine.mpi-cbg.de/planmine/portal.do?class=Contig&externalids=dd_Smed_v6_39015_0_1	dd_Smed_v4_39015_0_1
dd_4159 (LCCL)	dd_Smed_v4_4159_0_1	Core_glycoprotein	high	domain only no blast hit	IPR004043	LCCL	CoreM	1	ABHD12	NA	6.4	XP_011527520.1	yes	NA	MSHKNREMFHLKIFIVLIVHLLCYKSTEGIFGRDWAVWTKARRIVNLQLSDRKAIGMHPLNELKNFDIYTYGFAVLVSPLYGSISNMVDLNIIKGRGLLLRPDPLGNVDLQVAMPLREINTCGVVIGSPKTGLTDFISNITIYWKNKLEDSYDLIARPDNGKIFYEMNMKDGEQQRVLFFDGIPAGFLRIVMKSNSKKPINFTIASINKCIYSGKQIITDCGEKLEKNKKFKAQPYGVPISIKCPTNCIRTWPCWGYKVYSADSPICWAAKQNFGTWGNGYYTIYKIKKVFYFRNEASPLLNHGVYCRSSVTKYKGFTFDRKYYDFAVSEAKSLN*	335	0.675	Y	0	NA	0.756	N	218-319	2.35e-07	SSF69848	IPR036609	LCCL domain superfamily	NA	NA	NA	NA	819	1.683	http://planmine.mpi-cbg.de/planmine/portal.do?class=Contig&externalids=dd_Smed_v6_4159_0_1	dd_Smed_v4_4159_0_1
dd_42798 (CLECT)	dd_Smed_v4_42798_0_1	Core_glycoprotein	high		IPR001304	CLECT	CoreM	1	COLEC11	ECMaff	7.86e-06	NP_001242918.1	yes	SMESG000024541.1	MSWIILVFTIGIELKLSHSVCPNPYQVCGDFCFIEISQRVQFCDAAKICESINGRLLIEKELNPIKSCRATNDEIFIGLNDLAYEMTNAKDGWKFIDGSTIKNLSLWLTWEPNGGYISEDCVGMNNAGMYDIKCTEYLGTICVLDDGFRPSSRVFQLDSSIIFNGDAEKGCYESIGPLSRFNCAMKCVNTKKCKSFFYEDNEGFCVHADYADSTLPKDWDYYTKKWRRFR*	230	0.763	Y	0	NA	0.493	N	6-144; 179-214	1.31E-19;5.00E-05	SSF56436;PF00024	IPR016187;IPR003609	C-type lectin fold;PAN/Apple domain	NA	NA	NA	NA	286	1.409	http://planmine.mpi-cbg.de/planmine/portal.do?class=Contig&externalids=dd_Smed_v6_42798_0_1	dd_Smed_v4_42798_0_1
dd_4428 (vWA)	dd_Smed_v4_4428_0_1	Core_glycoprotein	high		IPR002035	VWA	CoreM	7	COL6A6	Core_collagen	7.78e-41	XP_011510726.1	yes	SMESG000046768.1	MILIWSCLIVVACINFEVILALDQRCIGKPRDIAVILDSSSSITNGEFQSSLIAINQFLSFFLIMPNNTRVSFMGYGDTLKTEFLFTKHTSSPTLNFAVRLHRKVGGDSSVLGRALNSTLYDIVPEMRPTSEIDRILLILSDGSNTDELSVKDLATKIQEKGVTIYTVAIGSNLNIPLLLSISSKKNVVMFPEFQTMRGDSENLVSVICVVKYTKPPSRETISIPDITSSSATVRNTTTATSKQTETTIIRTTIPDKTTSTGKKTDIAYTSQSSSIQKTSVKQTTKSIPXETKRTTTSNYIEISTPDQNCNNQQLDLIFVLDASSSLALYWDQELAFTNNVIKSLQIDIKFSQVGVLIYSDILEMSLPLGSKQNKTEIQKFVSKLELLEGATFISNALR…	1462	0.857	Y	1	2-21;	0.627	N	21-223; 301-495; 496-681; 682-871; 872-1061; 1062-1247; 1248-1442	3.10E-31;1.00E-35;3.00E-33;3.70E-33;1.70E-46;3.70E-32;2.60E-45	G3DSA:3.40.50.410;G3DSA:3.40.50.410;G3DSA:3.40.50.410;G3DSA:3.40.50.410;G3DSA:3.40.50.410;G3DSA:3.40.50.410;G3DSA:3.40.50.410	IPR036465;IPR036465;IPR036465;IPR036465;IPR036465;IPR036465;IPR036465	von Willebrand factor A-like domain superfamily;von Willebrand factor A-like domain superfamily;von Willebrand factor A-like domain superfamily;von Willebrand factor A-like domain superfamily;von Willebrand factor A-like domain superfamily;von Willebrand factor A-like domain superfamily;von Willebrand factor A-like domain superfamily	NA	NA	NA	NA	1721	1.369	http://planmine.mpi-cbg.de/planmine/portal.do?class=Contig&externalids=dd_Smed_v6_4428_0_1	dd_Smed_v4_4428_0_1
dd_47321 (val)	dd_Smed_v4_47321_0_1	Core_glycoprotein	high	Fn Scp	IPR000562	FN2	CoreM	1	BSPH1	Core_glycoprotein	0.017	NP_001121798.1	yes	SMESG000004629.1	MIEYRNLFLLGICSMVFVEALYRPKTENGEFCKIPFEKNDKVYHDCTKEEDSKPWCKNSEDVVSYCANVTDFSNCNVGTPTTSVAEVKSVLELVNNIRTKEPAVRMAKIRWNTELAIRAQYMSDQCQVGSDNTNLCSSDSPMGQISFMSMSTDPQPKKWSQFILEFYNQKSSYNFDTNECNGKYCNGYKQVKNIFYYNFDT*	201	0.545	Y	0	NA	0.182	N	23-75; 78-191	1.60E-07;3.40E-16	G3DSA:2.10.10.10;SSF55797	IPR036943;IPR035940	Fibronectin type II domain superfamily;CAP superfamily	NA	NA	NA	NA	248	1.312	http://planmine.mpi-cbg.de/planmine/portal.do?class=Contig&externalids=dd_Smed_v6_47321_0_1	dd_Smed_v4_47321_0_1
dd_5456	dd_Smed_v4_5456_0_1	Core_glycoprotein	high		NA	NA	NA	NA	MUC19	ECMaff	4	NP_775871.2	yes	SMESG000007344.1	MAFKFLFLLAFAIAHFQQNSAQTISCYTCFGCPVPFVTAGITTFSNCTSCLKMTTLNIVTKSCNPGACGANIDITGVSTSCCNTNLCNVGQRFTVQRAGIVIAMMLAIGKNLL*	113	0.883	Y	0	NA	0.008	N	#N/A	#N/A	#N/A	#N/A	#N/A	Pharynx	37	0.629	1.27	249	1.649	http://planmine.mpi-cbg.de/planmine/portal.do?class=Contig&externalids=dd_Smed_v6_5456_0_1	dd_Smed_v4_5456_0_1
dd_5463 (MFGE8)	dd_Smed_v4_5463_0_1	Core_glycoprotein	high		NA	NA	NA	NA	MFGE8	Core_glycoprotein	1.25e-36	NP_001297248.1	yes	SMESG000001686.1	MRFLLLSCVICVASVILIDADYEKECNTVGPLGMIQGDIKDQQITASSTELKSWRDNCKASQARLYLENRKSWCAKFKSFSEWLQVDLGTEAVISGVMTQGRGDGAQWVVSFMISYSTDGTNFHYIKDDYGSQKVFQGNRDSFSVKHNYFNDKIRARFIKFHTYSFHGHPSLRVEILGCQPCKEILGVFPYGKIISSGSKGKKKHRTCTEEYGHILSNKGWCAKKQNKNQWIQIDIGQPSLITAIITKGRGDSKHPTYVTEYQVSFSNNSKNWYYYKENSESGPNNVYMWWIQNGTVFKGNEDSNSEKINYLREPFVARFTRIHPINWKEKIGMRIGVLGCKHKGKCGKGFLKVNDVSPCIANIAYKKQAWITMETNKMHKRNIGYSPSERRSQFMKNA…	570	0.812	Y	0	NA	0.043	N	16-180; 181-347; 361-570	1.10E-51;1.10E-41;5.30E-15	G3DSA:2.60.120.260;G3DSA:2.60.120.260;G3DSA:2.60.120.260	IPR008979;IPR008979;IPR008979	Galactose-binding-like domain superfamily;Galactose-binding-like domain superfamily;Galactose-binding-like domain superfamily	Muscle	13	0.722	2.57	2921	1.852	http://planmine.mpi-cbg.de/planmine/portal.do?class=Contig&externalids=dd_Smed_v6_5463_0_1	dd_Smed_v4_5463_0_1
dd_58 (COLEC11)	dd_Smed_v4_58_0_1	Core_glycoprotein	high		IPR001304	CLECT	CoreM	1	COLEC11	ECMaff	1.49e-11	NP_001242913.1	yes	SMESG000028263.1	MISVFIFPILIIAAFYPSELKAQITADQLVVLPFNATYRGANCFCKSQGMKLITIKDQKTNTLVYNFARQKRTGQYWINGNDIETEGNWVYNNGCKMKFSKWYPGLPNNYDDADCLKGLYANDYWGDGNCYRKIAIICYKQK*	142	0.731	Y	0	NA	0.252	N	12-141	8.1e-24	G3DSA:3.10.100.10	IPR016186	C-type lectin-like/link domain superfamily	Intestine	19	0.551	1.79	527	1.717	http://planmine.mpi-cbg.de/planmine/portal.do?class=Contig&externalids=dd_Smed_v6_58_0_1	dd_Smed_v4_58_0_1
dd_609 (MRC1)	dd_Smed_v4_609_0_1	Core_glycoprotein	high		IPR001304	CLECT	CoreM	7	MRC1	NA	5e-27	NP_002429.1	yes	SMESG000056364.1	MNLFTVLTIFILITLDSCRSDIDVNTLFVTKTLVTYNEALQSCKSRGMRLVRVNSAEDNAVVNGFANKVLADSYWIDGNDETAEGIFVNSKGNLLTYKNFGTNEPNGGRSENCINVYRLPSGLWNDITCLARIWAICQKDSEVSTDQLEIEGSMFLASKSKMTFAEAQEYCINRGLRMIRVNHALDNAVVHSFARETNSDLYWVDGNDIVTEGKWIDADGRDLVYKNFAPGEPNGGRIENCASGFLNIDGLWNDFPCDYKFWAICYSDTDRGVSTDPNALIASFDRFNFQEAQDYCKAQGLKMVRANNAAENALVHGFARRITSDLYWLDGNDAKLEGKWVDSEENDLKHKGFHPGEPNGGVNENCLNGYLSLDGLWNDFPCSYKNLFAVCSYGSFRLP…	652	0.774	Y	0	NA	0.109	N	25-139; 158-266; 284-391; 413-525; 534-643	2.44E-45;1.61E-45;1.43E-21;2.45E-26;6.84E-23	cd03592;cd03592;SSF56436;SSF56436;SSF56436	IPR033991;IPR033991;IPR016187;IPR016187;IPR016187	Selectin, C-type lectin-like domain;Selectin, C-type lectin-like domain;C-type lectin fold;C-type lectin fold;C-type lectin fold	Parapharyngeal	12	0.511	3.74	4562	1.584	http://planmine.mpi-cbg.de/planmine/portal.do?class=Contig&externalids=dd_Smed_v6_609_0_1	dd_Smed_v4_609_0_1
dd_61913 (VWA)	dd_Smed_v4_61913_0_1	Core_glycoprotein	high	large SMESG CDS	IPR002035	VWA	CoreM	1	COL28A1	Core_collagen	0.073	XP_011513664.1	yes	SMESG000043490.1	MPRNIFGFLWVILCLFILFIGFSEITARKECPKPRTRLLCKDFAKLKIVVEFKHRNGNCHKLTRKIPIKIKCPRKIVKISKCKIGLAKKIITKYIIKKCECIHRKIVKKIKCPCPKSKTIRKKCKKKDRKVITIYYVRIGKKCKSKKKIHEEICERSPKWTPKYACQCYHYGAGNILTFDRRRLLASSQGKCSMLLSKWINTKSGCSFKLFAITEHGKFTGQMIYFKNHRYLLGHGKHLSINGKPATIPHAEKHLRIFYSGEYLQLVSPKCNLAIAYNGHGGGYISVGVFKGHSFLGLCGNCNGNPIDDNMNKAYTGGKKCQTLSGFKNMNICLRKYANRIRHKYCGRLTGFIRSQFLKCKSMAFHFHRGCVKDVCTEWPNVKKMEEASCKVHSMAAEA…	5530	0.914	Y	1	5-27;	0.109	N	167-311; 414-477; 482-518; 522-558; 4357-4545; 5062-5098; 5267-5303; 5494-5530	17.056;1.44E-08;2.50E-05;6.664;1.03E-25;0.2;5.5;1.2	PS51233;SSF57567;PF01549;PS51670;SSF53300;PF01549;SM00254;PF01549	IPR001846;IPR036084;IPR003582;IPR003582;IPR036465;IPR003582;IPR003582;IPR003582	von Willebrand factor, type D domain;Serine protease inhibitor-like superfamily;ShKT domain;ShKT domain;von Willebrand factor A-like domain superfamily;ShKT domain;ShKT domain;ShKT domain	NA	NA	NA	NA	72	1.344	http://planmine.mpi-cbg.de/planmine/portal.do?class=Contig&externalids=dd_Smed_v6_61913_0_1	dd_Smed_v4_61913_0_1
dd_628 (SSPO)	dd_Smed_v4_628_0_1	Core_glycoprotein	high	partial dd_628 large mucin-related. Splicing unclear	IPR000884	TSP1	CoreM	9	SSPO	Core_glycoprotein	5.89e-22	NP_940857.2	yes	SMESG000042714.1	MGTKTHTIWQMNFNQLLLSILLYAILTSQSVESDKVLIGVKPKSVTSPNNCIYDYNEDVDTVTESCNKYIGLMMENYNLDEKSVPIAEQYQDPSIPVSKQQSLSMQLYVSSGMPEPQCNFTLQNIVSEENCCVGYENFPYCNISVCYSDNGGCYNGGICMSPNQCKCQENYAGMQCDEDNPIIIQSQHPSQLYCYQSDQCFAFKKSDFLGKAVSYDECCADKTGSWGSQSGSCVSCKANFAGGNDVNNENFTTCHSYGLDYYRTFDNQLYTYQGRCSYILTAPSDVSAVTWSINIVYENCTSDTGCVKVIVIEAGDVVVKSSGNGILYTTDSNNPLTPLSVTNTDSALIIPGTPMYVLRQDNFILLSLEAGNIKLKWDNNNNIFISIHNSIYNGDVTGL…	5772	0.807	Y	0	NA	0.036	N	166-1556; 1560-1581; 1600-1621; 1649-1670; 4876-4928; 4992-5050; 5079-5133; 5180-5229; 5238-5293; 5354-5463; 5513-5570	3.70E-211;4.60E-22;4.60E-22;4.60E-22;5.10E-10;2.60E-07;4.80E-09;1.57E-08;1.4;3.70E-211;5.07E-08	PTHR11339:SF358;PR00261;PR00261;PR00261;G3DSA:2.20.100.10;PF01826;G3DSA:2.20.100.10;SSF82895;SM00209;PTHR11339:SF358;SSF57567	IPR030119;IPR002172;IPR002172;IPR002172;IPR036383;IPR002919;IPR036383;IPR036383;IPR000884;IPR030119;IPR036084	SCO-spondin;Low-density lipoprotein (LDL) receptor class A repeat;Low-density lipoprotein (LDL) receptor class A repeat;Low-density lipoprotein (LDL) receptor class A repeat;Thrombospondin type-1 (TSP1) repeat superfamily;Trypsin Inhibitor-like, cysteine rich domain;Thrombospondin type-1 (TSP1) repeat superfamily;Thrombospondin type-1 (TSP1) repeat superfamily;Thrombospondin type-1 (TSP1) repeat;…	NA	NA	NA	NA	1875	1.426	http://planmine.mpi-cbg.de/planmine/portal.do?class=Contig&externalids=dd_Smed_v6_628_0_1	dd_Smed_v4_628_0_1
dd_652 (MRC1)	dd_Smed_v4_652_0_1	Core_glycoprotein	high		IPR001304	CLECT	CoreM	29	MRC1	NA	2.87e-29	NP_002429.1	yes	SMESG000053698.1	MKIFILVVIYTLLLIFSKAQNVEFGYHLNKEKMNYNSAVNYCKRQNMEMITISDATINKRVLDIAVKYNLGQYWINGNDNAKEGIWLDSRNNPLQYKNWKFGEPNGQRRENCIHGLFYPDGWWNDIPCNHLNAVICMKSPIIKTDYGYVVNLQKMAYTTAVSFCKEQNMELLTIKNGIINKRVFNMAIKYKIGYYWIDGNDNGMEGYWVDSKSNPMQYQNWKSGEPNGKRQENCVHGLYYPAGLWNDISCNTPNSVICQKKKQKSQFVEYGYLINEEIMTYDEAVKFCGEKNLRLLTIKNEKINKRVFNIAVYYNLGTYWITGNDYSKEGSWVDSRNVSLQFKKWYQGEPNGGRKENCIHGLRYDNEFWNDVNCFHKNMVICEPMEKSPADPEICKSFL…	1086	0.89	Y	0	NA	0.463	N	9-139; 146-262; 485-596; 603-715; 717-842; 849-960; 963-1083	8.90E-25;1.73E-27;7.87E-28;4.20E-26;1.30E-24;2.45E-21;1.68E-29	G3DSA:3.10.100.10;SSF56436;SSF56436;SSF56436;G3DSA:3.10.100.10;SSF56436;SSF56436	IPR016186;IPR016187;IPR016187;IPR016187;IPR016186;IPR016187;IPR016187	C-type lectin-like/link domain superfamily;C-type lectin fold;C-type lectin fold;C-type lectin fold;C-type lectin-like/link domain superfamily;C-type lectin fold;C-type lectin fold	Cathepsin+	10	0.954	3.59	10592	2.278	http://planmine.mpi-cbg.de/planmine/portal.do?class=Contig&externalids=dd_Smed_v6_652_0_1	dd_Smed_v4_652_0_1
dd_6736 (TNC)	dd_Smed_v4_6736_0_1	Core_glycoprotein	high	egf repeat - fibrillin like	IPR000742	EGF	Core_SF	1	TNC	Core_glycoprotein	2e-20	XP_005252032.1	yes	SMESG000041513.1	MRIYVGLITMLSFAFGFDLNFNKPFSDGSYLLWREIEFVKKQQSEIISFSIPIVFAHERFTDILIDRDGFISFGSFNHKNILKDQLYRDSNGRIRLNDEIAILTPFKIISNSLNIHSNVRYRLINLSDLLLDCSDRFLVESLAESIRKTYQNNFHPKQALFTSWANMSIPMENFKANPIISFEQSILTDGAETFQIINHISGHQYMPSLPIEEPIAGIYSNIRNQTIRIPLDLPMIYEKKNSFFLIQLDNIDHRNLSGVRYHELQLNETIQTSDKCLNNEIFENIFSTNKSHTDLTKPPFDQDQSQNDVTGNGSFCDTKICFKTAVCQTTANGKCCRCKNNWVGDGVTCVILPSTADSPPKIVYEGNLIIENDNVKLDQQLFRLTKTLNFRQEGERVLV…	4598	0.605	Y	0	NA	0.824	N	298-735; 761-792; 793-825; 832-864; 932-963; 999-1030; 1066-1097; 1131-1162; 1166-1197; 1230-1444; 1583-1721; 1905-1936; 1975-2006; 2007-2038; 2077-2108; 2183-2214; 2215-2246; 2251-2282; 2334-2768; 2902-3390; 3752-4333; 4339-4597	8.30E-146;18;34;2.3;28;23;46;42;14;15;16;17;18;19;20;21;22;51;8.30E-146;8.30E-146;8.30E-146;1.30E-28	PTHR24039;SM00181;SM00181;SM00181;SM00181;SM00181;SM00181;SM00181;SM00181;PTHR24039;PTHR24039;SM00181;SM00181;SM00181;SM00181;SM00181;SM00181;SM00181;PTHR24039;PTHR24039;PTHR24039;G3DSA:2.120.10.30	IPR011398;IPR000742;IPR000742;IPR000742;IPR000742;IPR000742;IPR000742;IPR000742;IPR000742;IPR011398;IPR011398;IPR000742;IPR000742;IPR000742;IPR000742;IPR000742;IPR000742;IPR000742;IPR011398;IPR011398;IPR011398;IPR011042	Fibrillin;EGF-like domain;EGF-like domain;EGF-like domain;EGF-like domain;EGF-like domain;EGF-like domain;EGF-like domain;EGF-like domain;Fibrillin;Fibrillin;EGF-like domain;EGF-like domain;EGF-like domain;EGF-like domain;EGF-like domain;EGF-like domain;EGF-like domain;Fibrillin;Fibrillin;Fibrillin;Six-bladed beta-propeller, TolB-like	Cathepsin+	31	0.779	1.59	9761	1.659	http://planmine.mpi-cbg.de/planmine/portal.do?class=Contig&externalids=dd_Smed_v6_6736_0_1	dd_Smed_v4_6736_0_1
dd_677 (IB)	dd_Smed_v4_677_0_1	Core_glycoprotein	high		IPR000867	IB	CoreM	1	CRIM1	Core_glycoprotein	0.018	XP_005264414.1	yes	SMESG000020144.1	MSIIQFWKMTLQLILLLSVSVLSIQAFWCPPCDMSSCTPVSSSCPESRIVPSICNCCKVCGLQEGEKCTSNSGTRCANGLRCETSFGCRYQYYLPWQTPVSGTCVQEKPDEDETPSYCYDMGWIMKQSGR*	130	0.909	Y	0	NA	0.288	N	12-112	2.5e-12	PTHR14186	IPR011390	Insulin-like growth factor binding protein-related protein (IGFBP-rP), MAC25	Neural	32	0.712	3.56	712	1.798	http://planmine.mpi-cbg.de/planmine/portal.do?class=Contig&externalids=dd_Smed_v6_677_0_1	dd_Smed_v4_677_0_1
dd_7311 (LTBP2)	dd_Smed_v4_7311_0_1	Core_glycoprotein	high		IPR001881	EGF_CA	Core_SF	9	LTBP2	Core_glycoprotein	6.6e-57	XP_011535067.1	yes	SMESG000032548.1	MILEIILIFLVLNACNSQINYQTCCHSGIEKAEMAIKNVTLSNTHLSTMCTFKSIGSHLERTNRSRSFICVLFARSCCIKVYSAKICQLGSSQTESCEKYISDLSPVLNQIKMECCMCCKHGNGGLLFESCSMLKGNCSRTRNKDSSRSLGTSATPSPNRLFSAQIHSYQPRPTKATVTNESSVEDISNGNAENNNTVGWETSSTTFTLSPFTSGKTTEISMKSTRKMSQISLKANPMTTTSDATSALLKISQTTSSPTVLCDQGKKWEPLLHVCVQLIISCPKNFILHPNTSKCVPVVKPKVPCSKGFLFNQFLEICGDINECETANACANKWEICVNTVGSFRCDCQKGFKHSKLGICEDIDECMNVNICSDDKKCKNNVGSYKCIRSIPCGFGWKE…	988	0.829	Y	0	NA	0.604	N	320-361; 408-455; 469-510; 629-669; 671-712; 716-865	2.00E-09;0.002;2.70E-04;2.80E-11;3.00E-09;2.51E-13	SM00179;SM00179;PF07645;PF07645;PF07645;SSF57184	IPR001881;IPR001881;IPR001881;IPR001881;IPR001881;IPR009030	EGF-like calcium-binding domain;EGF-like calcium-binding domain;EGF-like calcium-binding domain;EGF-like calcium-binding domain;EGF-like calcium-binding domain;Growth factor receptor cysteine-rich domain superfamily	Cathepsin+	31	0.749	1.56	1706	1.528	http://planmine.mpi-cbg.de/planmine/portal.do?class=Contig&externalids=dd_Smed_v6_7311_0_1	dd_Smed_v4_7311_0_1
dd_73657 (TSP1)	dd_Smed_v4_73657_0_1	Core_glycoprotein	high		IPR000884	TSP1	CoreM	2	SPON1	Core_glycoprotein	4.04e-10	NP_006099.2	yes	SMESG000032462.1	MTKFTIQLWILICSMTKTVIFSNNNTQCSLPSICEYFFDISNPVSCYCGDDSPTSDELKLCFYSSQLKQNCSNSCDLTRIESAYLNRCCDRDCEPDPWQSWSSCQGPCGNRTGTRNRSRIVSPEKTNQCGGKGCPTLNETESCLTNCCVVNCQWTIWSVWSECSNSCGDGESKRNRTFLKKAECGGEICVGETEELVNCSFFKNKDCIMDSWSEWSNCILANGKCGTGLVYRNRSIIKHEECNGIPCSNIYESILCQGECCMQNCTISQWSEWSFSNVTCGIGNQTRTRFILDKAECGGSSCPMDLIDIRQYEKSDYRNCSVSAWTNWSPCSNSCGSGYQVSSRYVVIDEACGGSCSMPLTRNQTCSSFADNLDCLVSPWSEWSECIKNCNNGIKYRTR…	2169	0.64	Y	0	NA	0.652	N	89-144; 150-201; 203-256; 261-311; 323-367; 372-422; 653-752; 758-841; 862-891; 1079-1167; 1179-1286; 1369-1386; 1409-1491; 1497-1590; 1835-1910; 2019-2097	4.30E-07;2.70E-09;4.10E-07;1.60E-09;1.30E-08;2.00E-12;2.2;2.00E-07;5.00E-08;7.99E-10;2.09E-16;5.00E-08;1.5;1.14E-11;2.1;1.57E-08	G3DSA:2.20.100.10;G3DSA:2.20.100.10;G3DSA:2.20.100.10;G3DSA:2.20.100.10;PF00090;G3DSA:2.20.100.10;SM00112;SSF49313;PR00205;SSF49313;SSF49313;PR00205;SM00112;SSF49313;SM00112;SSF49313	IPR036383;IPR036383;IPR036383;IPR036383;IPR000884;IPR036383;IPR002126;IPR015919;IPR002126;IPR015919;IPR015919;IPR002126;IPR002126;IPR015919;IPR002126;IPR015919	Thrombospondin type-1 (TSP1) repeat superfamily;Thrombospondin type-1 (TSP1) repeat superfamily;Thrombospondin type-1 (TSP1) repeat superfamily;Thrombospondin type-1 (TSP1) repeat superfamily;Thrombospondin type-1 (TSP1) repeat;Thrombospondin type-1 (TSP1) repeat superfamily;Cadherin-like;Cadherin-like superfamily;Cadherin-like;Cadherin-like superfamily;Cadherin-like superfamily;Cadherin-like;Cad…	NA	NA	NA	NA	97	1.419	http://planmine.mpi-cbg.de/planmine/portal.do?class=Contig&externalids=dd_Smed_v6_73657_0_1	dd_Smed_v4_73657_0_1
dd_7545 (HMCN1)	dd_Smed_v4_7545_0_1	Core_glycoprotein	high		IPR000884	TSP1	CoreM	3	HMCN1	Core_glycoprotein	1.21e-46	NP_114141.2	yes	SMESG000014733.1	MNCLACVISIFVNAILRFTDANYTIYLYVSSIPGSGSASINYLTLTGDKGSSPKTPINTFPNGSANPNVLVDGQLTVIPNKFPSDYGYISVVSIGNTNDNLTMQALNIFDVFRNLWSNMSFNFPFGGIQAGSSIDILYPVTGGWSDWSLWGACSATCGNGTMNRQRICTNPVPANGGALCKDSNNETQSCFNNTCPMVVNGGWTEWSNWGSCSVTCGNGNLSRQRMCTNPIPTNGGTICNESGTQWMACSVNPCAINGGWSDWSQWGNCSVFCGNGVMSRTRNCTNPIPANGGSPCNNSYIEWMPCQGDSCPDPDPDYVPMELFNSTMAKLTSDIFDLKTTILNQRKEIKFLKNQLNIISTWGMELDMELVKIKRFVRKCSNEWDDETNKNRKSLSQAL…	405	0.644	Y	0	NA	0.522	N	139-195; 200-254; 257-311	1.30E-17;1.70E-14;2.20E-16	G3DSA:2.20.100.10;G3DSA:2.20.100.10;G3DSA:2.20.100.10	IPR036383;IPR036383;IPR036383	Thrombospondin type-1 (TSP1) repeat superfamily;Thrombospondin type-1 (TSP1) repeat superfamily;Thrombospondin type-1 (TSP1) repeat superfamily	NA	NA	NA	NA	687	1.464	http://planmine.mpi-cbg.de/planmine/portal.do?class=Contig&externalids=dd_Smed_v6_7545_0_1	dd_Smed_v4_7545_0_1
dd_7616 (vWA)	dd_Smed_v4_7616_0_1	Core_glycoprotein	high		IPR002035	VWA	CoreM	2	COL6A6	Core_collagen	3.92e-28	XP_011510734.1	yes	SMESG000046770.1	MKSFIKFLLFSIISWKVYEATSSCSWFKQDTVFILDASQSISSSDFELAKRVIVKMMTFIKTTNADNRISFIVFGDDATLIFNFDKFKNLNDMVRQVKNVRNDNGATAIGKALKLTYENLVPQMRKDAQRYVILFTDGTNNVFPAPYIYADHLKDASVRILTVGIGSEINKKELINLASPNMAITVADFQKLFENLMKIIHHVCVIVDPIPNEPCKVEQQDLVVLMDSSKSISGPDFEIGKRFVAHLISTFQIGPKATRVGLVSFSDHPRIEFDLHLVDRNKVLEKIKHLRKLGSATGLGLALREVQFKFWPHRRHGIPFNILILTDGYNNVFPRPHEIASKLKREGANIISLGIGRHINLKELTDISSNDKILTVNSYERLQKNMKTVLKAVTCG*	396	0.725	Y	0	NA	0.807	N	18-207; 208-396	8.40E-40;6.00E-38	G3DSA:3.40.50.410;G3DSA:3.40.50.410	IPR036465;IPR036465	von Willebrand factor A-like domain superfamily;von Willebrand factor A-like domain superfamily	Pharynx	37	0.939	3.47	1271	1.804	http://planmine.mpi-cbg.de/planmine/portal.do?class=Contig&externalids=dd_Smed_v6_7616_0_1	dd_Smed_v4_7616_0_1
dd_80257 (FN2)	dd_Smed_v4_80257_0_1	Core_glycoprotein	high		IPR000562	FN2	CoreM	1	ELSPBP1	Core_glycoprotein	4.32e-05	XP_016882619.1	yes	SMESG000028016.1	MKRFLVIFLAFSVCADKTTIKSLCVFPFNYKGYWFYGCTYWGAYLGLWCATTQMMSDDSKQWQYCTAPDYEFR*	73	0.611	Y	2	4-26;33-55;	0.012	N	15-66	1e-11	G3DSA:2.10.10.10	IPR036943	Fibronectin type II domain superfamily	NA	NA	NA	NA	219	1.352	http://planmine.mpi-cbg.de/planmine/portal.do?class=Contig&externalids=dd_Smed_v6_80257_0_1	dd_Smed_v4_80257_0_1
dd_8185 (ZP)	dd_Smed_v4_8185_0_1	Core_glycoprotein	high	ZP domain	IPR001507	ZP	CoreM	1	DMBT1	Core_glycoprotein	0.13	XP_011537697.1	yes	SMESG000019122.1	MNYFLPILFMLDILGVIGQEPGIRLIYFDPATKLYPGSNGVVILELNNGIKATICLNSSSVKDAQVACRSMNYTSSQKTSSASSFAFISSVKTKLAKTYFQNLQCNGDEDSLEKCPGYKFSNPVDFKCQNNNQDLSISCLYDYSFSNIKMPSKKCPTATLQVDQYGFLQFNNDGSLIYFCGARNIFSTNEAQLFCKLLCAENSTSPRIIQGINMTSLQNIPIGGFNNLSCPANATSLDDCSNAFPFQSDQCTPSDNIGVACSVSSLVQDPLPIVVCENNTLKLLWNRTIHPTILPTDVDIVYLNASCNNVIKSNLSDVLILSVSLNDCNGDVTGDLYNVIYSFGAKRTFPKINNIHIKDDQIFSPNCYITRNYIVIQGPFSIKATSITDGTGSTDVTVS…	511	0.706	Y	0	NA	0.216	N	31-145; 158-267; 275-510	3.60E-12;1.60E-06;3.50E-04	G3DSA:3.10.250.10;G3DSA:3.10.250.10;SM00241	IPR036772;IPR036772;IPR001507	SRCR-like domain superfamily;SRCR-like domain superfamily;Zona pellucida domain	Neural	33	0.539	0.52	1423	1.455	http://planmine.mpi-cbg.de/planmine/portal.do?class=Contig&externalids=dd_Smed_v6_8185_0_1	dd_Smed_v4_8185_0_1
dd_84104 (TG)	dd_Smed_v4_84104_0_1	Core_glycoprotein	high		IPR000716	TY	CoreM	2	TG	NA	5.11e-08	XP_016869284.1	yes	SMESG000017159.1	MSVLLVLLVIFSTEFVHGCKNSRMCKTPLVCVKGECSTNPMNTKCYKNYNISTAKESPTYFVPICDSFGSYDPIQCRRDTCFCSNSLGKRISSYFDKFNLSNCKCVLERDKNKILRCKSNGEYKPIQCANTMCFCVNRSGIAVQGITPVRLAIVTSLICPEK*	162	0.87	Y	0	NA	0.698	N	44-106; 116-147	4.32E-11;5.23E-09	SSF57610;SSF57610	IPR036857;IPR036857	Thyroglobulin type-1 superfamily;Thyroglobulin type-1 superfamily	NA	NA	NA	NA	79	1.318	http://planmine.mpi-cbg.de/planmine/portal.do?class=Contig&externalids=dd_Smed_v6_84104_0_1	dd_Smed_v4_84104_0_1
dd_8459 (EFEMP1)	dd_Smed_v4_8459_0_1	Core_glycoprotein	high	partial dd_8459	IPR001881	EGF_CA	Core_SF	4	EFEMP1	Core_glycoprotein	1.38e-26	NP_001034438.1	yes	SMESG000032551.1	MDFLFFLVFLRIVASNVILPNNECAKYTEWDPVLKKCQDCQFNKVYNETLRRCVDMDDTNVTCESGYQFVFEEKKCKDINECSQKADICHINEYCRNLPGSYKCIVKDYCGQGYEFNIETQTCIDLNECAQSLKYCDSGMVCENVIGSFNCRPPCPTNKPHYWNSGCHQCKEGYRWNPLINICEDIDECTGPYRLQCEPFKEICVRKPGLSTCETQCSGGTIKIANICYDVDECAENKNNCTDTQRCNNYFGYYTCSEIKCEGYEELNNATKECHCKSGFKRNLYTGKCEDVDECDSLIPVCGNKGRCKNEIGRYNCQCNPGYEFKNATCLDIDECVSLKDICGHLKCENTPGFFKCVCKSGYKMSNENVCEDINECTDTPGICRIERLSLNNRVECFN…	559	0.789	Y	0	NA	0.773	N	78-123; 125-158; 185-229; 269-380	2.80E-08;1.20E-06;0.64;5.34E-11	PF07645;PF07645;SM00179;SSF57184	IPR001881;IPR001881;IPR001881;IPR009030	EGF-like calcium-binding domain;EGF-like calcium-binding domain;EGF-like calcium-binding domain;Growth factor receptor cysteine-rich domain superfamily	NA	NA	NA	NA	1070	1.346	http://planmine.mpi-cbg.de/planmine/portal.do?class=Contig&externalids=dd_Smed_v6_8459_0_1	dd_Smed_v4_8459_0_1
dd_855 (Fn2)	dd_Smed_v4_855_0_1	Core_glycoprotein	high		IPR000562	FN2	CoreM	1	BSPH1	Core_glycoprotein	0.002	NP_001121798.1	yes	SMESG000019773.1	MATSHSSITRSYLAMKLHLIILLLCIAFTVYAERPKQCVFPFTYKGRTFEDCTDVNADFLWCSPTKEYSGTSIPCNSEEEQQRLKRDNYYKLFKILEEQEEHIKKLEASHSTNTKCSNCKEEADAIVKSLGALSSIASDHLRKITALKDKFEKKQKFADALLTKVQQINELALRANNRRTENVWYGTAPACSGSCPQGQTLIRTDKSGDGHTCWTGHKALCQRVYFI*	227	0.902	Y	1	13-32;	0.879	N	36-75	3.7e-11	G3DSA:2.10.10.10	IPR036943	Fibronectin type II domain superfamily	Pharynx	37	0.729	1.5	1135	1.509	http://planmine.mpi-cbg.de/planmine/portal.do?class=Contig&externalids=dd_Smed_v6_855_0_1	dd_Smed_v4_855_0_1
dd_8655 (SPON1)	dd_Smed_v4_8655_0_1	Core_glycoprotein	high		IPR000884	TSP1	CoreM	4	SPON1	Core_glycoprotein	1.04e-37	NP_006099.2	yes	SMESG000039905.1	MKLILNILSTFFILKFDFAECFGFCDIQFPKSYVAFSTRFNLYTNHEKEKLTKITSYIPDKTYDITVSLNDKAMHEKLTIKEIYVLVSNVHTEMEELSEHDWKNAGEVVFNVTHASKTEYCPQRAYVQYLYTQPQHVTFYWIAPKIPNFCIRITVILKMNDLISESKFEERSHWICEQKRNKMDQMQADQYASTSCAMKQKTDPVKQCNIGSTAVYRMTIENKWNLLNHWKDWPGKDGYSPKITQYLGASHSNEFNIYHLGGMANEGVSQVCGNGSYTELQKQFYKAGNGIMTVILARSLDASSKTNKRSALIVVNATQHLVSFLARLHPSPDWCTGLSRFDLCNGSCKWQEKFIVHLYPWDAGVYSGETYLNKNEKTRQTPICPITSSWPKDNPFTVM…	837	0.645	Y	0	NA	0.627	N	195-391; 453-505; 518-551; 573-629; 645-704; 724-773; 778-836	3.00E-49;4.90E-10;8.30E-06;1.50E-12;5.82E-14;1.80E-05;5.30E-09	G3DSA:2.60.40.2130;G3DSA:2.20.100.10;PF00090;SM00131;SSF57362;G3DSA:2.20.100.10;G3DSA:2.20.100.10	IPR038678;IPR036383;IPR000884;IPR002223;IPR036880;IPR036383;IPR036383	Spondin, N-terminal domain superfamily;Thrombospondin type-1 (TSP1) repeat superfamily;Thrombospondin type-1 (TSP1) repeat;Pancreatic trypsin inhibitor Kunitz domain;Pancreatic trypsin inhibitor Kunitz domain superfamily;Thrombospondin type-1 (TSP1) repeat superfamily;Thrombospondin type-1 (TSP1) repeat superfamily	Neural	9	0.736	1.72	4018	1.999	http://planmine.mpi-cbg.de/planmine/portal.do?class=Contig&externalids=dd_Smed_v6_8655_0_1	dd_Smed_v4_8655_0_1
dd_8833 (HMCN2)	dd_Smed_v4_8833_0_1	Core_glycoprotein	high		NA	NA	NA	NA	HMCN2	Core_glycoprotein	1.91e-16	XP_011516772.1	yes	SMESG000003917.1	MFNFECFAFTLLITVTTSFAISGSLPALYNENTMDPGVKGHSNKVNSDSSQIEKQQGNWKKSNPSSTESTIEKGQKEQIENEILSDEGINSIFESEEEEVISSWKKPKDANKYEKRENMIIKQIKKIPEAIQKDLKYLLIENKSTKKRISNGVNTITSENGKYKDKFISEGVSRVNPEDWKYNETFINNEVSTVNPEDGKYENELISEGVSTITPANGRFKDQFLNDGVSTIAPSEEKYKSESSSEEISSILSVDGKFINESMDDGGSPDISNKTVSSEINSTDSTDVAQLKFQQNKNSIIATTPPKTNNLTISSKLFILSEKFKRRINTLTTPLSRASDRPLNLHSTSLRKSATTSSSASKLYLKRIKENIFSSPHDSKLKASKSSSSSEHISLHGIS…	2080	0.796	Y	1	7-29;	0.109	N	579-678; 802-942; 944-1059; 1127-1269; 1276-1398; 1406-1486; 1496-1617; 1618-1745; 1754-1816; 1853-1909; 1945-2031; 2039-2080	7.704;9.50E-12;2.50E-14;6.20E-09;1.80E-20;1.00E-07;4.70E-09;1.90E-21;3.97E-09;4.10E-05;1.23E-05;6.669	PS50835;G3DSA:4.10.410.10;G3DSA:4.10.410.10;G3DSA:4.10.410.10;G3DSA:4.10.410.10;G3DSA:4.10.410.10;G3DSA:4.10.410.10;G3DSA:4.10.410.10;SSF57362;G3DSA:4.10.75.10;SSF48726;PS50835	IPR007110;IPR036880;IPR036880;IPR036880;IPR036880;IPR036880;IPR036880;IPR036880;IPR036880;IPR036645;IPR036179;IPR007110	Immunoglobulin-like domain;Pancreatic trypsin inhibitor Kunitz domain superfamily;Pancreatic trypsin inhibitor Kunitz domain superfamily;Pancreatic trypsin inhibitor Kunitz domain superfamily;Pancreatic trypsin inhibitor Kunitz domain superfamily;Pancreatic trypsin inhibitor Kunitz domain superfamily;Pancreatic trypsin inhibitor Kunitz domain superfamily;Pancreatic trypsin inhibitor Kunitz domain…	Cathepsin+	10	0.745	1.37	4758	1.674	http://planmine.mpi-cbg.de/planmine/portal.do?class=Contig&externalids=dd_Smed_v6_8833_0_1	dd_Smed_v4_8833_0_1
dd_91 (ZAN)	dd_Smed_v4_91_0_1	Core_glycoprotein	high	domain only no blast hit	IPR001846	VWD	CoreM	1	ZAN	NA	1.43e-33	XP_016868070.1	yes	SMESG000040823.1	MWRQWLTLLIITLSFYQFAKATRYGVCQNTKVEKEPCTNGTRNIRITTYVKDNGVCTPFRTKTQVNCESKRKDFCKCSAVGDPHYRTYDGQVIHFYGDCRYTLTQHNREDDPCSFNIEVQNEYRGDNKYFTYTKSVIIHMFREVYELGQKGVLKVNGQLSRVPYEKSDDVRIFKSRKFLQFVAPRCSVRVAFDGDSNAFVEVSKRYSKKMNGICGDCNGVRDDFKTKSGRDVSNKRNKYSLIGNSYHVSKPGHHCKKAKDISYHSICGKDWIRSLKAKKHCGVLLEPNNPFSKCARKGNVDLRNFFQDCVIDMCVNKNRPSRWQKVRCEIFSGLAEVCSEAGFEGIKWRSQFNCPLQCGKNAHFSEKANPCPRTCENHFFGTKRPCYDLPEREGCACNR…	4048	0.926	Y	0	NA	0.698	N	77-229; 354-416; 420-456; 463-496; 3746-3777	1.50E-24;1.80E-07;2.90E-06;5;0.13	PF00094;SSF57567;PF01549;PF01549;PF01549	IPR001846;IPR036084;IPR003582;IPR003582;IPR003582	von Willebrand factor, type D domain;Serine protease inhibitor-like superfamily;ShKT domain;ShKT domain;ShKT domain	Parapharyngeal	12	0.531	2.7	6243	1.577	http://planmine.mpi-cbg.de/planmine/portal.do?class=Contig&externalids=dd_Smed_v6_91_0_1	dd_Smed_v4_91_0_1
dd_9200 (MRC1)	dd_Smed_v4_9200_0_1	Core_glycoprotein	high		IPR001304	CLECT	CoreM	5	MRC1	NA	6.22e-26	NP_002429.1	yes	SMESG000046718.1	MINLKSLLLIIFGVTIVVDAYLTEDQLLALPQKVNHEKAVHLCHQQGMHLIKIQDEQTNKAIHKFATSRGLGQYWIDGNDRANEGLWLHEDGSKLSWSKWQPGQPDNWNNEDCLHGSFYPNGFWNDVRCDINNAVICYRKKSNTPIDSLTEDHLLALPQKVNHASSFHLCQQQGMHLIKVQDEQTNQVIQRFATIRGIGQYWMDGNDRVNEGQWVYEDGNRMTYSKWQPGQPDNWSNEDCLHGSFYPNGFWNDIRCDINNAVICYRDKVEIDPLIEDQLLALPGKVNQNQAVKLCQEQGMNLVKVQDEKSNILVYNFAVIRGLGQYWMDGNDKLYEGQWTYEDGSNIVYSKWNPGQPDNHNNEDCLHGAFVKNGFWNDIPCNSNNAIICYRDKTAIKIV…	654	0.837	Y	0	NA	0.182	N	31-144; 145-266; 392-518; 545-653	2.27E-28;4.10E-28;1.60E-27;2.49E-17	SSF56436;G3DSA:3.10.100.10;G3DSA:3.10.100.10;SSF56436	IPR016187;IPR016186;IPR016186;IPR016187	C-type lectin fold;C-type lectin-like/link domain superfamily;C-type lectin-like/link domain superfamily;C-type lectin fold	Cathepsin+	28	0.546	0.44	963	1.368	http://planmine.mpi-cbg.de/planmine/portal.do?class=Contig&externalids=dd_Smed_v6_9200_0_1	dd_Smed_v4_9200_0_1
dd_96847 (CLECT)	dd_Smed_v4_96847_0_1	Core_glycoprotein	high		IPR001304	CLECT	CoreM	1	COLEC10	ECMaff	0.004	NP_006429.2	yes	SMESG000030594.1	MLILISVLLFQIIGFVNSICPVSYSKCDNFCINISTISVKYCDAWKHCTDNSGRLALEKELRPTLNCFNKSDNFYVALNDMMIERHNNTSGWDFSDGTTLNDLSLWAKDQPDSKNGAEDCVTFGKYGLEDVSCDEKHYFVCVSDHFQHSNTKLFSQELDAHIFRENTEKGCTEPHKAKSKVECAIICMKDKHCKLFYYDPSTDQCFFIKYVYSKLSYIYDDSQTKWLGLFIVVFVAVINESSSLLFGSISCFVDAGTCAKKCPSLDFACDGACLTELKKCLDAKKKKKEEKENSKDTALIRAMI*	304	0.916	Y	0	NA	0.021	N	6-142	1.52e-18	SSF56436	IPR016187	C-type lectin fold	NA	NA	NA	NA	149	1.355	http://planmine.mpi-cbg.de/planmine/portal.do?class=Contig&externalids=dd_Smed_v6_96847_0_1	dd_Smed_v4_96847_0_1
c1qtnf3	dd_Smed_v4_14165_0_1	ECM_affiliated	high	named by reciprocal best blast	IPR008983	TNFlike	SF	2	C1QTNF3	ECMaff	1.88e-09	NP_112207.1	yes	SMESG000048765.1	MDSHGIFILSIFSLLFHIILSDSQSNSVLERCELQLECTQEGSEKNKIRLPIRNAQGPQGPRGHQGLQGPRGYPGPPGPPGETTVVKQTDRKKLKKIAFFAGLKENVVNEPSKNDYVIFDGLMTNFGNTYNNNTGEFTASVTGVYVFTVTISAQGGAKQAAVRLLHNKKHIMDIWSSSYPWATSTSQSILEIKKDDKVWLQFREQAHFLHGYMYSTFSGYLLFELP*	226	0.804	Y	0	NA	0.807	N	96-225	2.2e-34	G3DSA:2.60.120.40	IPR008983	Tumour necrosis factor-like domain superfamily	Neural	18	0.615	1.38	1217	1.916	http://planmine.mpi-cbg.de/planmine/portal.do?class=Contig&externalids=dd_Smed_v6_14165_0_1	dd_Smed_v4_14165_0_1
frem1	dd_Smed_v4_5187_0_1	ECM_affiliated	high	named by domain architecture; reciprocal blast	IPR001304	CLECT	CoreM	1	FREM1	ECMaff	4.83e-89	NP_659403.4	yes	SMESG000016262.1	MRNLLFISFIFYHYSSCLSVLTTEKRLPLIVEQGKSAYLSQAHIPFNRSLHFDLCQIEVDDVQPLSSVAGFLKPKKFPCNFEPSTVLYQHEGSSLTFTDTILLNIYFFRKQYASKRNLTIHVTIVPPKRPSRISVRSQLNVPSLKGISQPISTSLIRIQYDPMNEFCRIKHLNQASVSKKLYPWLAFRFWPNTGILITFNKSKMYEFNFECQQTLLMGLRFMHRKSRSPPFDFLPLVIEISRMDSDEMIDVTYLHIPIQISAKSTNAITENKLPPPVVRAFRAVTLKNSGGTVSIVPSDCLELSNLDKDRDPLVVEILKINGKLPAAFRNLRDLSKDISSFTFNDLFSGLITFQLKSYDETVRNEFLVTLVVMDSYFVKSQPILLQIINILENPDLPFQ…	2040	0.672	Y	0	NA	0.698	N	26-170; 203-1010; 1015-1903; 1903-2035	1.60E-179;1.60E-179;1.60E-179;1.60E-179	PTHR11878:SF24;PTHR11878:SF24;PTHR11878:SF24;PTHR11878:SF24	IPR032825;IPR032825;IPR032825;IPR032825	FRAS1-related extracellular matrix protein 1;FRAS1-related extracellular matrix protein 1;FRAS1-related extracellular matrix protein 1;FRAS1-related extracellular matrix protein 1	Pharynx	37	0.602	0.71	3402	1.468	http://planmine.mpi-cbg.de/planmine/portal.do?class=Contig&externalids=dd_Smed_v6_5187_0_1	dd_Smed_v4_5187_0_1
glypican-1	dd_Smed_v4_4154_0_1	ECM_affiliated	high	named byreciprocal blast; GPI anchor. Wenemoser 2012	IPR001863	Glypican	ECMaff	1	GPC4	ECMaff	3.8e-25	NP_001439.2	yes	SMESG000052359.1	MNLSIDCLLIITVLFALFENQNAQNDVDCQAIKTRWYSHKYQYSDDLLKFTTSKTVDVICPKTTCCDNAMKTEILGVSQMKLKSIAEIHLKSIIELLYNNSRDLNDFYQNNLDISKDQMNKMFLSTYASSYKDNQRFLFDFYDKLKLYMDGKEQNIEKILDTFFTEMAEKILRMSILSKNNAEKIRCLTNSFLKLNPYQNVDKAIVSNFKEAYPTARMLVNSLRAAHDVFLDLSQKLMPSIECTTKYAKAFYCSWCSLTETMPCDGLCKSIIGKCFGSFNRKEMNKINKAWKALLGALEKISNKAKHPFNFVEVNNNLHLKISEAVMNVHNFYTSIRDKLQANCENKLIRKRRNSEEESESQYFENVPKTLEISQPKPILLNDLVNKLLTKMKDMTLHL…	751	0.787	Y	0	NA	0.001	Y	7-616	1.3e-78	PTHR10822	IPR001863	Glypican	Muscle	14	0.672	1.02	8882	1.723	http://planmine.mpi-cbg.de/planmine/portal.do?class=Contig&externalids=dd_Smed_v6_4154_0_1	dd_Smed_v4_4154_0_1
glypican-2	dd_Smed_v4_4078_0_1	ECM_affiliated	high	glypican GPI	IPR001863	Glypican	ECMaff	1	GPC6	ECMaff	1.21e-27	NP_005699.1	yes	SMESG000033244.1	MIYAFLNNPKMNFNAFIHLFFILLKFSYSTSSDECTKSTPMWYSLKYPYLNLLENYKLQNTAFNCPILQTRNCCNSVILKEMSSVSEIKLKGFAEEKLENLLTMFSNDSYILMNMYLNDLENTKNDLNQLFSATYGYNYKVEKNFFFSWFDKLKMYMEGKKHNIGQLLDEFFLEMAGKIVKILIPPESSPEVTKCQIDRLIEAKPYQEADNSLKKNIIRSYAPSRMFVNAIAVGRDGFRALMNKITPSSNCVAQFNTQFHCMLCNGLTVKTCPVSCKSVMENCFGSFKLAELKKLDKIFTKYLSALFELANKLDNQLNFPAVNHKMNVQISTAIMNIQNIYPTIKEQIKAKCQNTGSKVRRKRQVAKEFVAWQTKLGDESPFWEKKLNDNLKSGVSKKT…	884	0.708	Y	1	864-883;	0	Y	29-496	3.7e-65	PTHR10822	IPR001863	Glypican	Cathepsin+	41	0.512	0.66	20128	2.052	http://planmine.mpi-cbg.de/planmine/portal.do?class=Contig&externalids=dd_Smed_v6_4078_0_1	dd_Smed_v4_4078_0_1
glypican-3	dd_Smed_v4_20269_0_1	ECM_affiliated	high	glypican TM	IPR001863	Glypican	ECMaff	3	GPC1	ECMaff	2.83e-06	XP_011509278.1	yes	SMESG000047430.1	MITQKNCDRVSQELLLNFEDKKFDDNFELTKVVSKSRHCLPIDSNSIGNGVELSCCTIPNENSLKSISTDDYLEIIRRLIKTNREKLSHLQNRFLEFHKAVIMIFANKFDFLKILPMKSQLRNGDQMAVKLFENNLFSYINNIEITQSLEEVLTEFLAKLFQASVVNPCRENQDLYLSDYQNRKTRHRFHSKHRLSRIVLLQWVKRNGGSDLVQSLTKAIDMFVSEINKTKSLVNVFNISISILDSLYKCQDCFIQNDCSINILRMSHCAYCAGKVFTIPCFSVCLQIINKCLSDLQIISELWIKLFEMIENDWKFGIIGAIQTFYDELMRIILKLHIPEEFNQKDNRRCSMNSFLKYLTENATLYEESQRNASIHLVYNACTEVRNQKSLWGNLAEIV…	583	0.108	N	1	559-581;	0.463	N	227-311; 368-465	3.40E-13;6.10E-07	PTHR10822;PF01153	IPR001863;IPR001863	Glypican;Glypican	Muscle	16	0.539	0.35	4633	1.449	http://planmine.mpi-cbg.de/planmine/portal.do?class=Contig&externalids=dd_Smed_v6_20269_0_1	dd_Smed_v4_20269_0_1
kal1	dd_Smed_v4_6746_0_1	ECM_affiliated	high	GPI anchor like Celegans anosmin. Wurtzel 2017	IPR003961	FN3	CoreM	3	ANOS1	Core_glycoprotein	1.46e-37	NP_000207.2	yes	SMESG000069895.1	MYLNKFPVDLAIVIFTLNVFISMSRPSNAYQDLTFASAQCYALCLKNFLKIKESKDQCTKACKGLPNMCDIGCPSSEPGCLSGCKFLKETLDLHSGKCPSTLDTNPIKQPSCLSKCKSDKECFNTLHKCCKIGCSNICVEPIYNDSIPELPAQLIPIKIPNSSDIEFEWMSQYKTFINEKNPLFFILQTRVCSCRKFDESYADKWQTLIITSQSGARLNEFDHGKIYQFRLAAVSADGARGFGVPSTPFPEIVERPSNPASVKGLSELLTRVYSTGKISVTIRWLKSDEYVFPISEYAVKWMIDYGYVQSDGHAISALTQFTQSVPPDKTAYVLEDLKPNTTYRVEVLTKVYWNGDEALVSEPSTLFLSTPSLTHGRLEEIFNQDYQGPATNCKNSSIL…	692	0.548	Y	0	NA	0	Y	92-144; 159-349; 532-633	8.10E-07;1.97E-09;2.09E-06	G3DSA:4.10.75.10;SSF49265;SSF49265	IPR036645;IPR036116;IPR036116	Elafin-like superfamily;Fibronectin type III superfamily;Fibronectin type III superfamily	NA	NA	NA	NA	2510	1.572	http://planmine.mpi-cbg.de/planmine/portal.do?class=Contig&externalids=dd_Smed_v6_6746_0_1	dd_Smed_v4_6746_0_1
syndecan-1	dd_Smed_v4_4546_0_1	ECM_affiliated	high	named by domain	IPR001050	Syn1	ECMaff	1	SDC2	ECMaff	2.15e-05	XP_011515514.1	yes	SMESG000007514.1	MNTSDLILLLTLNVLLNGVLSNDIFDHQKKYDNPIFSQSSYHIKKSDGNHFKKPLVLLIDKKVASYEALQEPYEIRHVNQAINAPAYVANEGASKSDSYSQSSQKSTSSISWMQNPGILAGIICTCLVLGLIFLLLVVFCIYRLRKRDEGSYALDEPKKMLPPSSEYSKAPTREFYA*	177	0.852	Y	1	117-139;	0.394	N	90-177	2.2e-30	PTHR10915	IPR001050	Syndecan	NA	NA	NA	NA	4762	1.494	http://planmine.mpi-cbg.de/planmine/portal.do?class=Contig&externalids=dd_Smed_v6_4546_0_1	dd_Smed_v4_4546_0_1
syndecan-2	dd_Smed_v4_14098_0_1	ECM_affiliated	high	named by domain	NA	NA	NA	NA	SDC2	ECMaff	0.83	XP_011515514.1	yes	SMESG000044321.1	MILFCTSNRIYYYFFYIVVIYERFPVFQSSEGIRPCSTIKEHRKGILTNWYYKPICKENRTDLYSNVQAGRTVRFCVNVTTGIPFYRTAKPKSEELNCNIAKFQLNITTMIQSQNMSQIIELSLDHIFRSSIGNQIIKTVAQKNISDNRMIVDLIVYSIGHRSVNDILSIIGSRIKESKLNSTDIDPAISKIELITENLEDPPPVLYNPNEMSMDSGEFSSGNNKKRNVLGAEKTKRVGSNNLDGSFIAVISVVGIVGSVLTVLLILYCIYRLRKKDEGSYALNKNMIVTNDKTHKSMIMVSNTKEYFA*	309	0.201	N	1	246-268;	0.675	N	176-309	7e-14	PTHR10915	IPR001050	Syndecan	NA	NA	NA	NA	1955	1.376	http://planmine.mpi-cbg.de/planmine/portal.do?class=Contig&externalids=dd_Smed_v6_14098_0_1	dd_Smed_v4_14098_0_1
dd_10075 (KAL1)	dd_Smed_v4_10075_0_1	ECM_affiliated	high	GPI anchor like Celegans anosmin	IPR003961	FN3	CoreM	1	ANOS1	Core_glycoprotein	6.78e-37	NP_000207.2	yes	SMESG000010608.1	MSRNLCSVDLIVILIVLISYSIVNGLTMSSDSFVRNKPFFDNSYINPDHVVLSAAVCKASCYHKCLQMQANSSQPGNQMQQDSTIAHSPASVIEQQCKKFNQEFTTSCTTGCEYSGSSGLGGKECSNQCQPNSSGCLEGCQFLNTAIKMSLGNCPEKFEIDKLLDRECHLDQQCMIEGDVRKCCNLRCVVPQFHPKIGPSLWPPTIMEGKDGSSFEMTWKYDDTSFSEPMLPILYVLQVRTYFNRDFETTKASNWKTLLITFREGVNLQDLQPGMWYQFRVASVTKYGTNGFKSFSPPVKLAKTPASPGVPRNLTDGAWRIRANGKINIRVHWMEPAAFDIPVTEYKISWVRDHGFTQPDGQSLEALTDFVQTVPGNQRSYDIEGLVADKTYKVQVRAI…	768	0.863	Y	1	7-29;	0.003	Y	212-406	3.24e-18	SSF49265	IPR036116	Fibronectin type III superfamily	Epidermal	35	0.654	0.76	3111	1.51	http://planmine.mpi-cbg.de/planmine/portal.do?class=Contig&externalids=dd_Smed_v6_10075_0_1	dd_Smed_v4_10075_0_1
dd_11957 (CLEC18A)	dd_Smed_v4_11957_0_1	ECM_affiliated	high	GPI anchor SIP dd_12641	NA	NA	NA	NA	CLEC18A	ECMaff	1.3e-06	XP_016878698.1	yes	SMESG000031543.1	MKFLLKTCYGYFCLIAFCFALTLKERKEFLDIHNYLRRSVFPTASDMQELIYDENIEKHVTEYLEKCVFEHRRLDNYGENGRLSSDNNITNSVVSWFQERIYFNIFETGDKRCSKKNTIIDYLPDSQCGHYKMMVKSTLKGIGCGHKFCTSATSGDRNYSNVFLTFCFYDSGQKDQPYEIGNICSDCDNAYQFCHDDLCVPKKRYDKISRSCKVVCKNCAPYFDPMNSCLCDCPLDTDGNSCKGNSTIANCSFCKKKGLACINGIENQKDKNCSCICEESFEGKQCEINKRQFSASYYHVIDGLPWRHGMNIPVNLLEFKNSYSEFQRFIHSDILNYCKHKQSNEDCQKIKNIPLNSNNVLPIQGFPLLLENGSLALRIFFNLSVSLQASYKESLVSSA…	453	0.648	Y	0	NA	0.003	Y	20-213	7.7e-34	G3DSA:3.40.33.10	IPR035940	CAP superfamily	Intestine	30	0.553	0.35	538	1.327	http://planmine.mpi-cbg.de/planmine/portal.do?class=Contig&externalids=dd_Smed_v6_11957_0_1	dd_Smed_v4_11957_0_1
dd_12641	dd_Smed_v4_12641_0_1	ECM_affiliated	high	GPI anchor scp domain only	NA	NA	NA	NA	CRISPLD1	Core_glycoprotein	5.42e-08	NP_113649.1	yes	SMESG000031543.1	MKFLLKTCYGYFCLIAFCFALTLKERKEFLDIHNYLRRSVFPTASDMQELIYDENIEKHVTEYLEKCVFEHRRLDNYGENGRLSSDNNITNSVVSWFQERIYFNIFETGDKRCSKKNTIIDYLPDSQCGHYKMMVKSTLKGIGCGHKFCTSATSGDRNYSNVFLTFCFYDSGQKDQPYEIGNICSDCDNAYQFCHDDLCVPKKRYDKISRSCKVVCKNCAPYFDPMNSCLCDCPLDTDGNSCKGNSTIANCSFCKKKGLACINGIENQKDKNCSCICEESFEGKQCEINKRQFSASYYHVIDGLPWRHGMNIPVNLLEFKNSYSEFQRFIHSDILNYCKHKQSNEDCQKIKNIPLNSNNVLPIQGFPLLLENGSLALRIFFNLSVSLQASYKESLVSSA…	453	0.648	Y	0	NA	0.003	Y	20-213	7.7e-34	G3DSA:3.40.33.10	IPR035940	CAP superfamily	NA	NA	NA	NA	152	1.404	http://planmine.mpi-cbg.de/planmine/portal.do?class=Contig&externalids=dd_Smed_v6_12641_0_1	dd_Smed_v4_12641_0_1
dd_13188 (KAL1)	dd_Smed_v4_13188_0_1	ECM_affiliated	high	GPI anchor, weak, like Celegans anosmin	IPR003961	FN3	CoreM	1	ANOS1	Core_glycoprotein	1.96e-21	NP_000207.2	yes	SMESG000033070.1	MKNFIENFILISFYGIMSVTGSTILDTMLEPICQAKCLKSYKDSIRESDNSHNVLKNPFLIHSYCLNNPYCKGCMIGCSNAAQTAENCQKNCKNHAKKFQQSCLFGCNFVRKTKLNKPGVCPKVTQKSQCSNECNDDSVCFKQGTKCCKSLYCSFSCQMSEYPKFGVPPIPSAPTVRQISFDKNPDSIQFDLDWKTYNISNIDDPVLFVVQFRIDDLDSKLNENINKWRNLVITSKSGAIISGIEPEPSYQFRLLAFSENGIKGVGEMTLPIVVDYQPKNPNSPKHISEKVTRINNGKISVTLTWQPGDSNSLLQLSNYHISWKRVYELNENNPLVTVYDVPIPATETQYTIENLIPSASYVVKIVSVVTFRNITYSSVPNIYYISTTSVPQQKPTEDR…	690	0.547	Y	1	7-29;	0.05	N	114-161; 171-371	12.033;1.05E-12	PS51390;SSF49265	IPR008197;IPR036116	WAP-type 'four-disulfide core' domain;Fibronectin type III superfamily	Muscle	13	0.63	0.92	2409	1.533	http://planmine.mpi-cbg.de/planmine/portal.do?class=Contig&externalids=dd_Smed_v6_13188_0_1	dd_Smed_v4_13188_0_1
dd_13490 (Sema)	dd_Smed_v4_13490_0_1	ECM_affiliated	high	sema PSI domain	IPR001627	Sema	ECMaff	2	GTF2IRD2B	NA	2.14e-09	NP_001003795.1	yes	SMESG000009925.1	MNIFSFRLFLFLLAFDFVVDSVWGFSMIKELNGVIYVGGKNTLSAYKSDGKNLNLIMTKTYSWPVSIMNGSGIELGSVFLRWPSNLKNISTSLIFDACLNWKQEHQNQSERSEYLDYHHSHYHTPSGDWITMNFICMNSFIKSVEESTDETLTVCGTFGSFPRAFSVGKNNLTFLKFVDVNVMSCARYEDEPMATYKDALNNSYVASGWGLYRPAKKDPDVPDNNSTMLYADWRLYRNLFTLPSSMAWVLSSDVNFINVVKETETHLYFFGHEINNQYGLNNQEDRHAWQSFMLRICKTDQGFKYVPNEIGTILTSNTNYKYYVYRESGSDFTISLLHDRAMSESWYSTTMHLPTKHFLNPLKMNFGCYIGRRPRAISDNHYWGETNVVYINKLADVVF…	922	0.896	Y	0	NA	0.014	N	25-306	1.37e-06	SSF101912	IPR036352	Sema domain superfamily	Protonephridia	29	0.703	2.63	5558	1.56	http://planmine.mpi-cbg.de/planmine/portal.do?class=Contig&externalids=dd_Smed_v6_13490_0_1	dd_Smed_v4_13490_0_1
dd_16024	dd_Smed_v4_16024_0_1	ECM_affiliated	high		IPR001627	Sema	ECMaff	2	MYH7B	NA	1.1	XP_011527250.1	yes	SMESG000016292.1	MIFSAIMFLEILSFISTDYSVVKEIDGVVYVGGRNSLSAYQSINEKLLPLVNETYKFPPEIFNGSDIGFEFKILEFPSEITNNPTSLAFDTCLNWKQNHLNDSYRNSAFDYQHRNYHTPSGDWETMDFICMNSFIKGIEKLDNTTLWVCGTFGSFPRAFSVWKDSLKFIKFIDVNLMSCARYADEPMVSYRDQLDNLYIGSGWGLYKPDKSNPDVPNNNSTMMYSDWRLFRNLFTLPSAMAWVLSSDVNFLSVVKEDEKHLYFFGHEINNQYGLNNQEDRQAWQSFMLRICKNDK*	295	0.673	Y	0	NA	0.36	N	8-294	7.19e-10	SSF101912	IPR036352	Sema domain superfamily	NA	NA	NA	NA	310	1.417	http://planmine.mpi-cbg.de/planmine/portal.do?class=Contig&externalids=dd_Smed_v6_16024_0_1	dd_Smed_v4_16024_0_1
dd_19493 (CUBN)	dd_Smed_v4_19493_0_1	ECM_affiliated	high	GPI anchor	IPR000859	CUB	CoreM	4	CUBN	NA	1.34e-17	XP_011518013.1	yes	SMESG000081199.1	MSLWKLKLIYILLEILSKRMMKTSLIINSLSACRCYTFIEKRHATSGIFKSPNYSDYFSSNIPCIFYIFRGKENQTAKISFQSFRMSPQIDGNCADYLELYLNLKYIENFTQSKYDYKLCGNLEDQTEFYSRNNILIMKFYSTPSPKLAMFNGFFGTFQFENKELYRTSGHKIIGSKCSQQFFSSNSDETSGKSGLFFSPNYPQNYDSNMRCQYIFKAQPEERIILSFRSIFLGKQNMECGSEIQNDYILVTERLFESKQSVLAHLCGIYKYVQIVSHGPLVTVTFVSNNDDVEGKGFEAVYEFIARFKVYPTSFINTTIDLDTITKVDTESETKIEENDFYSKSSKYGTITSPNYPQSYSNDCEVLYIFHGNSNEYVEIKFKKLKLRSSDNCQKKRGD…	791	0.487	Y	0	NA	0.001	Y	43-160; 187-307; 347-461; 647-755	1.70E-12;6.30E-22;7.20E-21;8.11E-10	SSF49854;G3DSA:2.60.120.290;SSF49854;SSF49854	IPR035914;IPR035914;IPR035914;IPR035914	Spermadhesin, CUB domain superfamily;Spermadhesin, CUB domain superfamily;Spermadhesin, CUB domain superfamily;Spermadhesin, CUB domain superfamily	Neural	20	0.552	0.35	1485	1.456	http://planmine.mpi-cbg.de/planmine/portal.do?class=Contig&externalids=dd_Smed_v6_19493_0_1	dd_Smed_v4_19493_0_1
dd_2673 (cntn2)	dd_Smed_v4_2673_0_1	ECM_affiliated	high		IPR003961	FN3	CoreM	2	CNTN2	NA	3.57e-87	NP_005067.1	yes	SMESG000036495.1	MQMEYLYFFLNILFFTFINGQTNTPMCPSDDAIATGCPSGWYSYLTNCYQFNYSPVSNFVQSRDACNLLGARLLRINDLIQHQFFSDLLNNNAVNRSIQWYTAGAMDSQSTGRYIWDGFPPDLKTFNTELIPLLIDVPDINNLVAWNKDRSKIVYIYYNMKWMLNLTTPTDNNYFICESPKSVITKTVSMSRSADFGQSDLTNIKRGPCILDQPTDQLYAPQVSNSKLVTFTCNVYGNPFPTVSWYFTKDTAQGPQRTLIDALSYTNGKVTQTGGLLTINDPDNTFDNKIDCQVQNDYGTAISRQVQIIRGRLEIYTKNPRQLLRMPDNTGFMLDCEPPDHDPKDSIVYTFYITRKNDKGEVVDDVIQSQLRNNIFLSYNLGLIGFSIGSVKDSGTYKC…	1314	0.711	Y	0	NA	0.021	N	28-192; 204-309; 520-622; 627-728; 742-838; 854-1059; 1062-1263	7.10E-14;7.10E-10;4.04E-16;5.88E-20;2.32E-14;7.23E-22;7.39E-24	G3DSA:3.10.100.10;G3DSA:2.60.40.10;SSF48726;SSF48726;SSF48726;SSF49265;SSF49265	IPR016186;IPR013783;IPR036179;IPR036179;IPR036179;IPR036116;IPR036116	C-type lectin-like/link domain superfamily;Immunoglobulin-like fold;Immunoglobulin-like domain superfamily;Immunoglobulin-like domain superfamily;Immunoglobulin-like domain superfamily;Fibronectin type III superfamily;Fibronectin type III superfamily	Protonephridia	40	0.658	1.06	5165	1.511	http://planmine.mpi-cbg.de/planmine/portal.do?class=Contig&externalids=dd_Smed_v6_2673_0_1	dd_Smed_v4_2673_0_1
dd_30891 (PLG)	dd_Smed_v4_30891_0_1	ECM_affiliated	high	GPI anchor	IPR000001	KR	Reg_SF	2	PLG	ECMreg	3.8e-14	NP_000292.1	yes	SMESG000018453.1	MQRLVFIIFPVLINLALGQLPCLEPPINVNDSIGIEYIGNQSVSDIGPCAMWFNASGNLNYLSSSQFPDTSIQNAKNYCRNPKSPLGVYEPRPWCWLQTNPDTFGYCTIPLCTGICRNTYIGETFRGTISKTISGQTCQNWNSQSPHTHSYNSGNWPIQGETIDQAGNNCRNPNSSPYGLWCFTNISTPVWEPCMAPVCKSTSNCVNGVTNYLFKSQTSTEQFLESCVPWMSVPLQYNNLASMPSLSGGSNVNPIFHPAILPDESFADASNYCRNLDNDTVGAWCYVRNGDLYIKKYCKTQCSGIWACLYDRIGSYYQGTVNITDSNQACANWNLKGSLYTDSNFPENSIANASNYCRNPTNNPGGPWCWLQSNITRFGFCRIPFCQQSSPLAPLTKTS…	525	0.907	Y	0	NA	0.004	Y	21-113; 114-201; 202-304; 305-390; 391-494	4.00E-12;7.80E-20;1.30E-07;2.50E-18;1.70E-18	G3DSA:2.40.20.10;G3DSA:2.40.20.10;G3DSA:2.40.20.10;G3DSA:2.40.20.10;G3DSA:2.40.20.10	IPR038178;IPR038178;IPR038178;IPR038178;IPR038178	Kringle superfamily;Kringle superfamily;Kringle superfamily;Kringle superfamily;Kringle superfamily	NA	NA	NA	NA	653	1.381	http://planmine.mpi-cbg.de/planmine/portal.do?class=Contig&externalids=dd_Smed_v6_30891_0_1	dd_Smed_v4_30891_0_1
dd_3240	dd_Smed_v4_3240_0_1	ECM_affiliated	high	GPI anchor; weak ATPase domain; Ig	NA	NA	NA	NA	MXRA5	Core_glycoprotein	0.005	XP_005274542.1	yes	SMESG000064752.1	MKNNFIIFILGFCNIGMLIGETMKVPIKSHEILTKDITDNEVKSIYDNDMSTSGSFYHVSSKYVDVDFDLGSNFLIEKIVATIKSESPDIRFVVGNLINGQGGLNYICSKKTDNNNAYECIPKCQKDDLTRNGIISRKIKMSFLVKSSWASIYEIEVYATKKFTASNLISNNKLVLPDNCEEKSWLLTKSDLSIKPKLQKSGIMIFLEKSYIINEIDVIFQGKAPENLKIQLSNVEKKQIDIVIDITKCSSSNSKFTCQIDRLKFPTRIVTILSNGVAQLFLRGKPVFYPSLQVSASRNVNENLKLTCKAIPCDLSVHSDCSTDAMKSGVQFPCSNKRLVRLPSGSDLNSFVIINHGKLEKIWSKTKFVVNSNTDEKMIVSMPRSYQYYGQYQCSCLVA…	1408	0.684	Y	0	NA	0.002	Y	968-1144; 1250-1371	1.97E-06;1.60E-09	SSF48726;G3DSA:2.60.40.10	IPR036179;IPR013783	Immunoglobulin-like domain superfamily;Immunoglobulin-like fold	Cathepsin+	41	0.691	1.1	13218	1.625	http://planmine.mpi-cbg.de/planmine/portal.do?class=Contig&externalids=dd_Smed_v6_3240_0_1	dd_Smed_v4_3240_0_1
dd_38541	dd_Smed_v4_38541_0_1	ECM_affiliated	high		NA	NA	NA	NA	COLEC11	ECMaff	0.005	NP_001242918.1	yes	SMESG000007755.1	MNWFILFILILRILGWNSLTCPKNYSTCRNMCIRVFTKVTLAFCDASLTCNKIGGRLPLDTEIRPIYTCMNTNLTILTGINDLFYERLSNGSSWSQGYGILSEVITFWSTSQPNSGGYGQDCTMFNRYGLNDIDCSARYVFACVYDPISISSSKSFIKNDALIFGKDSQLGCYETFSVQSQIHCAALCLQKNYCVSFYFDEGSKDCVNVYHAKSTLNKLMNTTNRKWHGYHS*	232	0.856	Y	0	NA	0.493	N	6-148	1.49e-13	SSF56436	IPR016187	C-type lectin fold	NA	NA	NA	NA	531	1.407	http://planmine.mpi-cbg.de/planmine/portal.do?class=Contig&externalids=dd_Smed_v6_38541_0_1	dd_Smed_v4_38541_0_1
dd_5005 (ICAM5)	dd_Smed_v4_5005_0_1	ECM_affiliated	high	GPI anchor NCAM	IPR003961	FN3	CoreM	1	ICAM5	NA	1.06e-08	NP_003250.3	yes	SMESG000026220.1	MKFYLLEFFTFILIIKESISIEHGVKLGSKIDICCTIQSTQGDGLAILAGDIRIKMLIKGDVIEQDINAFKSKNPSYTVERKNDILCMVKEISEKEDDKFSFKCIILEKGFGKSLNEETHKIRIYEELKFIKKLNEKFVARVGEDLEEECSAAGSPDLKVIWRTESNPNVTSGSPTAKLQINRLTAEMNGMKYTCEASISIPKGEMGTINQSITLDIRFKPQIDIETLIIHTDLGFEETFRIKVKGNPQPKIDCPLLNIPAEKVMTITDTDQFSYIYQMTIDKITQQNIGTYQCNVENEEGKATKQVSLILKPANLIITSPNGTEFSSCYMLSWTMNSKSPITNFTITTKSNNNNSTFIRKTVKSSELSTFRKVEGIKKNKWLNEFSYIFFNLTSNETY…	476	0.554	Y	0	NA	0.005	Y	124-217; 230-310; 317-412	8.70E-08;3.30E-09;1.60E-05	G3DSA:2.60.40.10;PF07679;G3DSA:2.60.40.10	IPR013783;IPR013098;IPR013783	Immunoglobulin-like fold;Immunoglobulin I-set;Immunoglobulin-like fold	Cathepsin+	42	0.814	1.7	7559	1.935	http://planmine.mpi-cbg.de/planmine/portal.do?class=Contig&externalids=dd_Smed_v6_5005_0_1	dd_Smed_v4_5005_0_1
dd_7422 (NCAM1)	dd_Smed_v4_7422_0_1	ECM_affiliated	high	GPI anchor NCAM	IPR003961	FN3	CoreM	1	NCAM1	NA	2.05e-07	NP_851996.2	yes	SMESG000038431.1	MKIVYILILTIINLYLCCKDPQKITFLPPFNDAENFGVNKGEDIVIVCCHPDGADYLKWEDYNQKIISYKSKSGIFSLKDEKNRLILRIDNINITNAGTYKCKHDKKLDLTKSISITLKDKTLIPTFHKVELYFPKNRPIKIECPLKDQQSFKSWLYSIGKNNIYVNKPGKGTNYEITEDKLSFTIMENAVEPIKVLWCQYQELIDNQLRTGFYEFKWILYDPIDPKIELENELPILEGQEVNLICTFKTFPAQAVIFPVETNTLFQTIDQSYNGKVILKIPKITKDLEKIYQCKVTKFLSTVPFKLVEETASLKIDVVVPPYIIKPDLMKVTAKKNEQAYLKCMITGRILDDKDVMFERFSKDDAKWIKVETNDDKYQVTFDRKKEGNILTLTIKDVQ…	784	0.622	Y	0	NA	0.001	Y	30-119; 231-317; 319-429; 596-736	6.50E-06;3.9;1.11E-12;1.23E-07	G3DSA:2.60.40.10;SM00409;SSF48726;SSF49265	IPR013783;IPR003599;IPR036179;IPR036116	Immunoglobulin-like fold;Immunoglobulin subtype;Immunoglobulin-like domain superfamily;Fibronectin type III superfamily	Cathepsin+	42	0.845	1.65	4172	1.654	http://planmine.mpi-cbg.de/planmine/portal.do?class=Contig&externalids=dd_Smed_v6_7422_0_1	dd_Smed_v4_7422_0_1
dd_8548 (NCAM2)	dd_Smed_v4_8548_0_1	ECM_affiliated	high	GPI anchor NCAM	IPR003961	FN3	CoreM	2	NCAM2	NA	1.4e-27	NP_001339521.1	yes	SMESG000060956.1	MIIHRNQIFILLNILVFNFMNVESNKYSECENLPANSIKILDHKNEMKVWFGSEVSLTCCMKENLKFNDNSDFYEDDFEIANSKNSPPLIWYDPNMEPVVNYFTDPQKAQTNKIFMIPDMLNKAKGIQVVHLIIKDFKPANNGIYKCDTVQSNNKTPSKINIIGNPKVVIDSPRYQFIEEGKTGYINCTSRGHPRIDVVWFFEGEHLSPDNHKFSFIENHQTLRISEVTERFRGKYLCKAEVSFDDQEDMPPRGSFIEVLPIDVIVYKDPEISPDSPSVTVQKSETGIQGTIFEDGNLEIECDSRGLPPPKITWFKDSKMINHTVDPRVQISESYYSRNVYSVLKIYPVQAQDIGVYTCNSSYSYHGFSRSVARNITPEFIFQPRFLKIGTNLNATSLT…	841	0.738	Y	0	NA	0	Y	34-163; 164-250; 291-366; 385-492; 516-584; 598-799	7.504;1.60E-12;8.06E-15;3.50E-10;0.16;5.70E-19	PS50835;G3DSA:2.60.40.10;SSF48726;G3DSA:2.60.40.10;SM00408;SSF49265	IPR007110;IPR013783;IPR036179;IPR013783;IPR003598;IPR036116	Immunoglobulin-like domain;Immunoglobulin-like fold;Immunoglobulin-like domain superfamily;Immunoglobulin-like fold;Immunoglobulin subtype 2;Fibronectin type III superfamily	Neural	9	0.642	0.96	2743	1.647	http://planmine.mpi-cbg.de/planmine/portal.do?class=Contig&externalids=dd_Smed_v6_8548_0_1	dd_Smed_v4_8548_0_1
dd_8599 (GPC1)	dd_Smed_v4_8599_0_1	ECM_affiliated	high		IPR001863	Glypican	ECMaff	1	GPC1	ECMaff	0.001	XP_011509278.1	yes	SMESG000069839.1	MSGLKDIHEIIGDLNQNIKSLLLTIINTFIHQIHLAATRSNKFPQYNITDLYKLFHMELRLKLIREEHNIDLKSIFGESITKISVNINKFSRDFNDATEKNLLIFNRLSSNLLSITQQMQEIPPSNRCKKNLIQMTLCGICSQNLDWALYFNENTVNFNNKICPKYCHNVIKKCLAYYSALIEPLKSFQIAFNNFINKHTFDIEEYSHFWINNNTEKMSILKLVLISLEKNGNPSKISKDIESKLDDDRYLQDNQDSDAAKYFFNCIKFNQCKYIGENNKQQFNDQLIKLIKVFKGYIDSMIKPDSFITKILANKCNNSNFSRCWNGFEIGQFHDEIINFPPWSGEESQIIEKLPSKQRIPLQKLIKTIKDNIIILNKSDSYRKIFLNVNEAFSPFDGS…	485	0.191	N	0	NA	0.05	N	104-415	7.6e-17	PTHR10822	IPR001863	Glypican	NA	NA	NA	NA	2229	1.352	http://planmine.mpi-cbg.de/planmine/portal.do?class=Contig&externalids=dd_Smed_v6_8599_0_1	dd_Smed_v4_8599_0_1
dd_9674 (NCAM2)	dd_Smed_v4_9674_0_1	ECM_affiliated	high	GPI anchor weak NCAM	IPR003961	FN3	CoreM	2	NCAM2	NA	7.16e-25	XP_011527883.1	yes	SMESG000034067.1	MYQNIFFLLLIFRISFCIQLKIKESDSNNKYFIERGALLTLTCESDSISQNENIQWFLPTGPTVPVSETDSTKPVSYKNEFIGNKRSIVLTVRDVDTGNSGTYYCKSYQYEGNAQILLATTSVLVAVYKPVTPTFCNNEQWIMLNSTGKVRCELYSDPAAIVTWEFKGIQLTQSEKYKINDWGLEINYVTSNDAGQYVLKAKQIDYGSSFIRDIIVTTFEIPKIISGPTIIGPILDGVVEWWYSDIQCLATGNPPPTVHWFRKKSGNQELQIANPQKFFVNTNPKKGTLRITYPMFPDDNDEYTCQAMLATDFIDNVQFPKELVSKSINISVSVRPYFTQVEQMITVVNPGTTAYIRCRVRTTDPVLLQWQKYKGQAYKMGIQENDPRIRVTIEKEVDP…	798	0.759	Y	0	NA	0.109	N	16-129; 131-203; 244-315; 339-444; 458-541; 545-761	1.50E-08;1.70E-10;8.30E-10;8.10E-12;2.49E-06;2.08E-18	G3DSA:2.60.40.10;SSF48726;G3DSA:2.60.40.10;G3DSA:2.60.40.10;SSF48726;SSF49265	IPR013783;IPR036179;IPR013783;IPR013783;IPR036179;IPR036116	Immunoglobulin-like fold;Immunoglobulin-like domain superfamily;Immunoglobulin-like fold;Immunoglobulin-like fold;Immunoglobulin-like domain superfamily;Fibronectin type III superfamily	NA	NA	NA	NA	2838	1.404	http://planmine.mpi-cbg.de/planmine/portal.do?class=Contig&externalids=dd_Smed_v6_9674_0_1	dd_Smed_v4_9674_0_1
a2ml1	dd_Smed_v4_568_0_1	ECM_regulator	high	named by reciprocal best blast	NA	NA	NA	NA	A2ML1	ECMreg	4.04e-97	NP_001269353.1	yes	SMESG000037154.1	MLKVYFAICGALCFVNLAAAKDFYFITMPKVLLVESSHKISLHSSTNLLVKIVTFHTKSPIRHESETFCIKKGISLIPYQLPFYDKTNDASTSLRFLGDICDELIKCDPTQNVYGKYFNETHILNIINQNFIIFSETDKPIYKPGERIMLRFMPIYPTNLKTDPPMLFNQRVIVGDGKENYKLINSDIGKTFELIVIENPIEARVAQWRNLTIENAMNLNYQLSRDPAIGIWKAKAIYRGQEEVMEFRVMKYVLPRFIINITPPNQIMHKDSSIKYEICAQYSTKKKMIARIQTTFCIIYVDVTEKCQVTNLILEDTYCATIEVSTKSVFLAFNKYRFFRTRSRINVTVTENGTSSTISKSLDGNGIMDTEYKIVFNSKPYFKFGLPYFGNVKLIRHDN…	1875	0.726	Y	0	NA	0.394	N	372-464; 482-750; 931-1045; 1100-1394; 1467-1601	2.10E-10;1.80E-05;9.80E-15;2.83E-74;4.60E-21	G3DSA:2.60.40.10;PF07703;G3DSA:2.60.40.10;SSF48239;G3DSA:2.60.40.690	IPR013783;IPR011625;IPR013783;IPR008930;IPR036595	Immunoglobulin-like fold;Alpha-2-macroglobulin, N-terminal 2;Immunoglobulin-like fold;Terpenoid cyclases/protein prenyltransferase alpha-alpha toroid;Alpha-macroglobulin, receptor-binding domain superfamily	Cathepsin+	10	0.837	2.08	17720	2.137	http://planmine.mpi-cbg.de/planmine/portal.do?class=Contig&externalids=dd_Smed_v6_568_0_1	dd_Smed_v4_568_0_1
adamts20	dd_Smed_v4_10259_0_1	ECM_regulator	high	named by reciprocal best blast	IPR006586	ACR	ECMreg	5	ADAMTS20	ECMreg	8.13e-102	XP_011537056.1	yes	SMESG000038885.1	MLSSELILISIALLSANNNGHLIGKQEPSNTTNVKLQFIQPKISSLISSVYNATFYSSIENIKQIAFEFEAFQLYFIIQLNQTRNNRCQFTGFVNKSQEMHGQFNLCKGIDGVFQWDNKLWFIKPNTKTKFNSKFLKTEMNFLPHKIYFTALNLNKPLFSCKLLKNNGYRNIPQESHFSRVFQRMKRETYPVVDSEIVEPNIIELLIVVTSNFVKRFKKDFRQYILSNVAIATKLLHDPTIKASITIDVVDIVLLDEDYERNNDLHDWSLLSQDRVVSRFCHWVRQKKQLWNYSWDSAILINDGVFSSNAIGIAHLRSMCNDNNCLAVVDRGFGTGFIIAHELAHQMNARHDFDNAEACSFFEKQYDNKTKYNTIMSTSLFFEYYPFIWSVCSQNVINS…	1630	0.572	Y	0	NA	0.252	N	81-127; 197-417; 435-504; 510-566; 620-639; 640-659; 921-978; 981-1050; 1173-1232; 1236-1292; 1419-1609	1.60E-05;2.90E-42;0.0042;1.60E-17;1.20E-15;1.20E-15;3.5;8.76E-07;1.44E-08;8.50E-10;8.90E-50	PF01562;G3DSA:3.40.390.10;SM00608;G3DSA:2.20.100.10;PR01857;PR01857;SM00209;SSF82895;SSF82895;SSF82895;PF08685	IPR002870;IPR024079;IPR006586;IPR036383;IPR013273;IPR013273;IPR000884;IPR036383;IPR036383;IPR036383;IPR012314	Peptidase M12B, propeptide;Metallopeptidase, catalytic domain superfamily;ADAM, cysteine-rich;Thrombospondin type-1 (TSP1) repeat superfamily;ADAMTS/ADAMTS-like;ADAMTS/ADAMTS-like;Thrombospondin type-1 (TSP1) repeat;Thrombospondin type-1 (TSP1) repeat superfamily;Thrombospondin type-1 (TSP1) repeat superfamily;Thrombospondin type-1 (TSP1) repeat superfamily;Peptidase M12B, GON-ADAMTSs	Muscle	14	0.535	0.33	1867	1.399	http://planmine.mpi-cbg.de/planmine/portal.do?class=Contig&externalids=dd_Smed_v6_10259_0_1	dd_Smed_v4_10259_0_1
adamtsl1	dd_Smed_v4_1914_0_1	ECM_regulator	high	named by reciprocal best blast	IPR000884	TSP1	CoreM	4	ADAMTSL1	ECMreg	6.28e-28	XP_011516369.1	yes	SMESG000079770.1	MKISWNVFGIVFLVLISETFKVNAKIKESQTQTFWLEVDEWNSCSTTCGPGTRQKKVICIKKSFYTEEMVSDELCKTVPVISPTIKECNLGNCYDNYVWKPGKWSECSQTCGSNGRKTRDVECVYDEGSGNLVNSDSKYCEPSLRPEASSSCNIIDCPLTLVPGEWGKCKKNHKCSAGTQRRPMTCISILKNGKPKSMPRHACSSTIKPPVSWRKCYDHMNTKECLKDLRIPPIIEIKKNTLVQMRKTKLLNIDVGQLAYVYLYTRIMINCPVTYFVPRDIVWKHGNTIYNYHGKSKDSIRVDKKGRLRIRKFESKDQGTWTCIAGPKNASAIIKVRNPAVGFQDWKLRTTLWNKEMLNEDPEVGMTRNEVIQWIKKGWSQCSVTCGVEGFQSREVHCE…	693	0.794	Y	0	NA	0.741	N	32-93; 97-158; 261-335; 373-430; 487-552	1.57E-08;7.80E-09;1.72E-07;8.11E-08;1.44E-06	SSF82895;G3DSA:2.20.100.10;SSF48726;SSF82895;SSF82895	IPR036383;IPR036383;IPR036179;IPR036383;IPR036383	Thrombospondin type-1 (TSP1) repeat superfamily;Thrombospondin type-1 (TSP1) repeat superfamily;Immunoglobulin-like domain superfamily;Thrombospondin type-1 (TSP1) repeat superfamily;Thrombospondin type-1 (TSP1) repeat superfamily	Epidermal	24	0.712	1.61	3435	1.627	http://planmine.mpi-cbg.de/planmine/portal.do?class=Contig&externalids=dd_Smed_v6_1914_0_1	dd_Smed_v4_1914_0_1
adamtsl3	dd_Smed_v4_11702_0_1	ECM_regulator	high	named by reciprocal best blast	IPR000884	TSP1	CoreM	4	ADAMTSL3	ECMreg	2.46e-29	XP_011520127.1	yes	SMESG000042318.1	MQTLIPIVFLGFAIIQSSFNEFTENIYLWQDSGEWSPCSVTCGEGKQTKEKFCAIKVNSTVIKTSKHRCSRLKASHTLIRFCYQTECPEKYRWKTSSWSQCSHSCGNLGFRFRDVECSHNISETNSIGVAEFFCAKFIKPMQRSLCNRVDCPPEFVTGKWGKCVKGPGCHPGNQKRKLNCSQILQSGEIKQMPLFRCYTKKRPPPAQWRKCYDFINIPKCLKGIPPRKVEFTMSNNNFYQMRRAKIVQLQIGQIAYLLPYSRIIITCPVENFPQHNIIWTHKNDTFKYNGRVSKRIRVDRIGQIRIRKLLFQDQGEWNCIADRSQKSAIIKIRNPSSGFRDWAVRNNLWKTGMLSEDSNKPINRQELVQWITSDWSVCSVTCSGDGLQYREVHCEKVEP…	595	0.501	Y	0	NA	0.575	N	29-87; 91-152; 226-334; 367-425; 489-547	1.31E-07;2.20E-08;6.60E-08;1.18E-08;6.80E-07	SSF82895;G3DSA:2.20.100.10;G3DSA:2.60.40.10;SSF82895;G3DSA:2.20.100.10	IPR036383;IPR036383;IPR013783;IPR036383;IPR036383	Thrombospondin type-1 (TSP1) repeat superfamily;Thrombospondin type-1 (TSP1) repeat superfamily;Immunoglobulin-like fold;Thrombospondin type-1 (TSP1) repeat superfamily;Thrombospondin type-1 (TSP1) repeat superfamily	Pharynx	27	0.545	0.27	2052	1.417	http://planmine.mpi-cbg.de/planmine/portal.do?class=Contig&externalids=dd_Smed_v6_11702_0_1	dd_Smed_v4_11702_0_1
loxl2	dd_Smed_v4_10591_0_1	ECM_regulator	high	named by reciprocal best blast	IPR001695	Lysyl_oxidase	ECMreg	1	LOXL2	ECMreg	1.82e-68	NP_002309.1	yes	SMESG000078255.1	MNLCICLVLVTAILIKCSSVKGTSSVMLLNGLFKNEGTVMVYNNNRWGPICDDNWSFKEANVVCKELGFSYALRATTEDYFRSNENDDYVMDDVSCIGTERSIFNCTFWSDHDCGLGKAAGAICYKEPEVKRRKNEWNPLDLKFKRSQLKKMSMASFQVLFKHYTNENSSKYSVPVIFYQNQTGGVCPNNFGLLEATVMCRQMNLGYGKAIVLLNNPSNFISNEHNLLRLHRCYGNETIINDCQYYVGTGKNLCLFHNKSVQIECTDALPDLAPDVPEIQNSLYMDIVTIRSVSCAVEEGCFPPIVYRMKERAPYSYHVVQRRLLRFSSIISNFGTADFQPYQDKETWEWHACHQHFHSMEKFAIYEIYDRRMRKVTVGHKASFCLEDNMCVSGVQKKF…	486	0.767	Y	0	NA	0.428	N	26-125; 165-269; 270-479	3.10E-36;6.30E-12;2.50E-77	SM00202;G3DSA:3.10.250.10;PF01186	IPR017448;IPR036772;IPR001695	SRCR-like domain;SRCR-like domain superfamily;Lysyl oxidase	Intestine	30	0.546	0.3	864	1.339	http://planmine.mpi-cbg.de/planmine/portal.do?class=Contig&externalids=dd_Smed_v6_10591_0_1	dd_Smed_v4_10591_0_1
loxl3	dd_Smed_v4_11452_0_1	ECM_regulator	high	named by reciprocal blast, domain architecture	IPR001695	Lysyl_oxidase	ECMreg	1	LOXL3	ECMreg	1.01e-55	NP_001276094.1	yes	SMESG000074486.1	MKLLLLVCFLNLFHKLKTINLVTPTDIENLDIIMQSTSNTGQVLMFIKLSNESKSFSVCFDGSSVLAANVMCQQMNKGMAHSINKYPIMNTVELILHINYSNCYGNELSITECVESIHMINGNKCKTSSILGIRCVLALPNLIPDVESLESSIYVHLEPIYNLKCAMEENCLVSSAIEKYGKLSQQQLYSIKDDKQIIRKLLRFSSIIKNSGTTAFLPHLTNDVWEWHKCHEHFHSMDIFAAYQIYNLSTTSLSETEGLLLAGHKASFCLEDNVCIDGVMPYFRCSKAKNITGTQGITPGCSDTYLHNIDCQWIDITNLPFNRYIFRMVINPHFLVAESDYHDNTIACELYYFSHYTGLHYCHLTHNLKFW*	371	0.797	Y	0	NA	0.522	N	51-136; 140-363	4.97E-12;5.10E-72	SSF56487;PF01186	IPR036772;IPR001695	SRCR-like domain superfamily;Lysyl oxidase	NA	NA	NA	NA	787	1.351	http://planmine.mpi-cbg.de/planmine/portal.do?class=Contig&externalids=dd_Smed_v6_11452_0_1	dd_Smed_v4_11452_0_1
mmp1	dd_Smed_v4_274_0_1	ECM_regulator	high	Isolani 2013; Newmark 2003 (B2)	IPR001818	Peptidase_M10	Core_Reg	1	MMP13	ECMreg	4.73e-29	NP_002418.1	yes	SMESG000040780.1	MLKINTQDQSTTQQKMKLAIVLLSTLFFLSVHSFKSSEEKDAEKYLTEFYDYDKSTGSLKDSLKDLQKMAGIEADGKLSDEVISHMNKGRCGGKDKDKKSKRYVAANARWDRGVTYKYYLHLDWMPRTMSEAEVRRAIQVALDYWVRVSNLGFAASRDKAGCMFSVSFSGRDHLQYDVNKNFQPSKDPYPLDNVPSGVLAHAFFPRNGNLHYDNAETWTEGKDSGINLRIVTAHEMGHAIGLHHSNDPSALMAPWYGGYISEADYRLPNDDTLGAQSLYGARGKRALPLKKRDLGKLQSRLCNAKNYDGVFAFSDDKTYVIADGSNLFRLDGTNVDETFEPVEINEALKNADSMFYDKVNKRLVVFKGDKVYSASGSDVKTLKVEEMKIGGHGAYLGKS…	510	0.638	Y	0	NA	0.575	N	7-425; 437-510	5.70E-64;0.011	PIRSF001191;PIRSF001191	IPR021190;IPR021190	Peptidase M10A;Peptidase M10A	NA	NA	NA	NA	944	1.424	http://planmine.mpi-cbg.de/planmine/portal.do?class=Contig&externalids=dd_Smed_v6_274_0_1	dd_Smed_v4_274_0_1
mmp2	dd_Smed_v4_321_0_1	ECM_regulator	high	Isolani 2013	IPR001818	Peptidase_M10	ECMreg	2	MMP7	ECMreg	1.15e-32	NP_002414.1	yes	SMESG000014326.1	MISLIFLVLLSASYFQVEAFESSDEKSVEKFLSNFYDYNEKSDKLSDAVKNIQKMAGLPTDGKITKELLAHVEKSRCGGKDSKKKSKRYNAAQSKWDKGQTYRFYIHDERHPTTMSLGEIQRALIIALNYWSTAADIYFGKVSSKQGSMFSLSFADAEHKMYDVHNNFAESRDPYPLDNVPGNVLAHAFFPKSGNLHFDSAEEWTEGKDDGINLRVVAAHEMGHAIGLYHSNDPKALMAPWYGGYISESDFRLPDDDSQGAISLYGNTKNGKRFVRSDRAKREQSSNQKELCNATNINSAFQFADGHVYVVTGNNKVFRILLKNHSLIVDPAFKTIQLSNQIFDSDALLYDYSGRRFVVFKGNKIFSANGLELENMALSELNITRFGAFQGRVNAAFVR…	504	0.875	Y	0	NA	0.937	N	9-413; 424-503	3.00E-68;0.025	PIRSF001191;PIRSF001191	IPR021190;IPR021190	Peptidase M10A;Peptidase M10A	NA	NA	NA	NA	713	1.408	http://planmine.mpi-cbg.de/planmine/portal.do?class=Contig&externalids=dd_Smed_v6_321_0_1	dd_Smed_v4_321_0_1
mt-mmpA	dd_Smed_v4_2305_0_1	ECM_regulator	high	Isolani 2013 TM mmp	IPR001818	Peptidase_M10	ECMreg	2	MMP25	ECMreg	6.78e-69	NP_071913.1	yes	SMESG000069202.1	MFMQFTLIVSYKIHSQNVYTFTLFDFPELIHIDHEMINFIFTGLCLICYSINALSPHRAMLYLNKYGYLQLPRLDYLNSPEYERSLIMDGNYSSAIKKFQKTFNLPQTGFLNTKIAKMLVAKRCGNPDYGSNPIGFNVNIRTSNRAKRILKRVKRYYIDNPQMKWLKKDLTWKIKSYPSKGLNRPQVRAIMTRAFNLWAKHVDINYTEETGYYNDADIIIEFGSKEHGDSIPFDGPNYVLAHAFYPIGSSSPPYSRSGDAHFDDDEFWVEQGRDGRNLLAVAVHELGHSMGLGHSASETAIMYPFYVNPTEGNIKLDIDDINGMQSIYGSASYNKRLPPVPDVPNNIPIYTLPKYTTVAPPINKKIDFCDTTVDAIITIREVEIYVFSGKLQWRIDFSK…	581	0.23	N	0	NA	0.942	N	29-581	2.6e-108	PIRSF001191	IPR021190	Peptidase M10A	Cathepsin+	42	0.689	1.06	1215	1.486	http://planmine.mpi-cbg.de/planmine/portal.do?class=Contig&externalids=dd_Smed_v6_2305_0_1	dd_Smed_v4_2305_0_1
mt-mmpB	dd_Smed_v4_2972_0_1	ECM_regulator	high	partial mmpB with dd_3902. Isolani 2013	IPR000585	HX	Core_Reg	2	MMP19	ECMreg	4.4	XP_006719464.1	yes	SMESG000049445.1	MNPVFYGLIKWILIFGNVVSVSVAATTPSPSSRKLFGQMYLVKYGYISIPEKVNQTGFGRSTLLDPKEVSDGIKLFQQKNGLKVTGILDEETRKKFELPRCGVKDIQTRSMFGKWKQKNLKYKFVGPVTQYLTMSAVREAIQSAFNYWAEVTPLTFTEVFDEEKTNFILKFSRYSHDDEFPFDGRDGTLAHAFFPTDGRIHFDSDEIFTEGEERGYNLRIVAAHEIGHALGLPHSYDSEALMASFYAGYTDKNMPLLNEDDKQKIQQIYGRKPISSVTPRSEKSTKRRRMTRLTTDSTTNPSTTQDLVTTTPEPTSTTPEPTTTPEPTTTTIEPTTTTPEPTTTTPEPTTTEEITTTEEQTTTEEIIPTVQPSLNTNPQWDKIVPRTLEPDVCASSTKL…	596	0.792	Y	1	7-29;	0.252	N	8-591	8.8e-87	PIRSF001191	IPR021190	Peptidase M10A	Muscle	13	0.74	1.77	1578	1.99	http://planmine.mpi-cbg.de/planmine/portal.do?class=Contig&externalids=dd_Smed_v6_2972_0_1	dd_Smed_v4_2972_0_1
p2h4-1	dd_Smed_v4_6625_0_1	ECM_regulator	high	named by reciprocal best blast	NA	NA	NA	NA	P4HA1	ECMreg	3.32e-126	NP_001017962.1	yes	SMESG000060999.1	MVILFLLFFIPLTRGEVFTALVDLTQSFNSKLQLGNNLLEFANEAKAHIQSLKAFTKSIHVTPENQNPETYINNPLKAYLLIQRLIRYWKEEFPILISTDENFDSIANRIQQLLNYLPNKDDLKGSIDALVRLQDTYKIKTHKIANGIITRNEKSNSLTSQQCFEIGLRSFEKDYFYFVEWASEAYYRINENVKSEKIKLLDYLSFGFFKQNNLRQALALTKEWRKIDPLNVRASENEIYFTQEQQNIRNSNSFFKGDIGDLFTDLAAINVRPSTHDRGNEFRTYEALCRGESTIKNPNLHSLKCRYYVPHYYFLLGPIKEETLFHKPRIVIYHDLINDNEIEGIKRLSINKLRRATVQNSITGKLEFANYRISKSAWLRTDVNELTERINLRIQLVTG…	536	0.929	Y	0	NA	0.288	N	120-245; 328-510	7.20E-28;8.10E-64	G3DSA:1.25.40.10;SM00702	IPR011990;IPR006620	Tetratricopeptide-like helical domain superfamily;Prolyl 4-hydroxylase, alpha subunit	Muscle	14	0.643	0.85	3707	1.535	http://planmine.mpi-cbg.de/planmine/portal.do?class=Contig&externalids=dd_Smed_v6_6625_0_1	dd_Smed_v4_6625_0_1
p2h4-2	dd_Smed_v4_2877_0_1	ECM_regulator	high	named by reciprocal best blast, weak SIP	NA	NA	NA	NA	P4HA2	ECMreg	2.44e-115	NP_001136071.1	yes	SMESG000005668.1	MDFKRFFLFSILVAIFNCLYGELFTALVDLSKVFKAEKDLSELLHQYVLNEEKRLNELVEFAKELKTYNISANDFSDSMEIEKYFSNPINSYLFARKFVHDWKDKLDLVNDFVNNKFRKILQEEIDKFQDRLPNTDDIDGAIDAMIRLQETYHLDTKDLVVGKIQNFQSNVKLNADDCFNIGVHAYKKENFPIAVRWFKESLNLFKINKVDPDGTLNERSILDYLSYCLGSVGMYRAALNYTNELLQSPNSDIRDRLLKNKNYYLEKISEEIVPNNDENPGFSDHYDGNFYTALCRGESPIEVSEREKNLKCYNKIPHPFYKIGPLKVEVAFSKPRLVIIHDLIHDEEIEHIKSVASPKLNRATVRNPSTGILEFASYRISKSAWLPNDLDEITSKINK…	532	0.447	Y	1	7-29;	0.741	N	135-268; 335-517	1.40E-32;5.70E-63	G3DSA:1.25.40.10;SM00702	IPR011990;IPR006620	Tetratricopeptide-like helical domain superfamily;Prolyl 4-hydroxylase, alpha subunit	Muscle	14	0.769	1.55	3220	1.797	http://planmine.mpi-cbg.de/planmine/portal.do?class=Contig&externalids=dd_Smed_v6_2877_0_1	dd_Smed_v4_2877_0_1
pcsk6	dd_Smed_v4_10832_0_1	ECM_regulator	high	named by reciprocal best blast	NA	NA	NA	NA	PCSK6	ECMreg	0	NP_612192.1	yes	SMESG000049794.1	MKCFVILFSSLFCFGAKSQSESRGHYTDTWAVQINGTVDDARILAATYGFVFLNEIMPSIYSFKHRRVSKRSIYPSNYYQSNLSDDPRVIWLEQQFAKVRVKRHIVNDPKWYKMWYLNKMNKENSMNIISAWKKGYRGQNVVVSILDDGIEKDHPDLKENYDPNASYDIISNDNNPEPRYISSNNTKIKDNHHGTRCAGQVAATANNRICGVGVAYKANIGGIRMLDGEVSDSVESHSLRLFYQHIDIYSASWGPEDDGKTVDGPGELAKIAFEDGILKGRNGLGSIFVWASGNGGKNHDNCNCDGYTNSIFTLGVNAVSEIGDAPWYAEKCSSTLAVTYSSGSMDERAIITTDVNHECTEQHSGTSASAPFAAGICALALSANRFLTWRDMQHLVVIT…	645	0.756	Y	0	NA	0.005	N	17-103; 107-401; 441-574	3.10E-23;1.61E-161;4.60E-39	G3DSA:3.30.70.850;cd04059;G3DSA:2.60.120.260	IPR038466;IPR034182;IPR008979	Peptidase S8, pro-domain superfamily;Kexin/furin catalytic domain;Galactose-binding-like domain superfamily	NA	NA	NA	NA	1176	1.448	http://planmine.mpi-cbg.de/planmine/portal.do?class=Contig&externalids=dd_Smed_v6_10832_0_1	dd_Smed_v4_10832_0_1
plod-1	dd_Smed_v4_4942_0_1	ECM_regulator	high	named by blast	NA	NA	NA	NA	PLOD3	ECMreg	0	NP_001075.1	yes	SMESG000016065.1	MIRISCISFVAIIAIVKNFISLNAVAGEGFLAVTVATEDNDALARYRNSAEYFNIPYEIFGTGQSWLGGDIKNKPGGGQKVRIVREGLKKYKDREDFIIMFTDSYDVVFQNTSETILNKFKATGAKVLFSAEGFCWPDSSLNDSYPKVGEYEKRFLNSGGFIGYAPYLYKMITLKEIGNEDDDQLYYTEIFLNETLRNEFQMKLDTKSEIFQNLNGVLDEVVLNFQDNLGYLKNVFSGTIPVVIHANGPVKIEFNSMTNYIGHNWNPAEGCQQCKQNKMDLKLKMMVDYPRVTVGIFVNVLTPFIDEFFARIQKLSYPQDKMDVYIYCLADFHLKRCTEFVSKTDNSFASIHLIDSKQFSVEALARNDFIKRSVEINNDFVFFVDSIVHLTKSDAIEHL…	734	0.542	Y	0	NA	0.575	N	272-480; 560-733	1.10E-05;2.90E-15	G3DSA:3.90.550.10;SM00702	IPR029044;IPR006620	Nucleotide-diphospho-sugar transferases;Prolyl 4-hydroxylase, alpha subunit	Muscle	7	0.608	0.83	3749	1.581	http://planmine.mpi-cbg.de/planmine/portal.do?class=Contig&externalids=dd_Smed_v6_4942_0_1	dd_Smed_v4_4942_0_1
plod-2	dd_Smed_v4_3457_0_1	ECM_regulator	high	named by blast	NA	NA	NA	NA	PLOD3	ECMreg	0	NP_001075.1	yes	SMESG000014489.1	MGINFHLLTVWWLCLYLAGECYGELIAFTFTQSPGNFVERQQESAKSQHVNLKIIEQYGSLAKVSKLSAMKDYIENLKDDSNKIVLFVESGSLFLNSSLKILSKFQSEESRVFISASKNCFPDENLRDSYPEVKENEKRFVNADGLIAYADTLHEVLTEDSQKTVTDLQYFFTQIFINQTLRERYQVNVDSRSEIFQNIDGLLNETQIEHSELGEGFLHNLLTDTHPMIVQPNGNKEFVNSISNYLGKTWDPVRGCQHCLVNRISVDLSKINEVPNVTIAIFIEYPTPFLSEFFMKISELNFPKSKVVMRISNMVSTHEEKVKEFIVKSKSLYKDLIYLDSLDQRSLKDRRLDAIKGCLRPQCDFIVFVDSIVQLNKKDTIEKLISYNKSILAPLLSRR…	720	0.901	Y	0	NA	0.756	N	546-719	1.2e-18	SM00702	IPR006620	Prolyl 4-hydroxylase, alpha subunit	Muscle	13	0.684	1.49	6605	2.001	http://planmine.mpi-cbg.de/planmine/portal.do?class=Contig&externalids=dd_Smed_v6_3457_0_1	dd_Smed_v4_3457_0_1
prss12	dd_Smed_v4_790_0_1	ECM_regulator	high	named by reciprocal best blast	IPR001254	TRYP_SPc	Reg_SF	3	PRSS12	ECMreg	8.94e-87	NP_003610.2	yes	SMESG000016088.1	MKLAVLAFCLVLTTNAAIIKSQYDKYDHFFQPSLTRHKRQAVSEDETTFFDQNIPPLTGTGRSNTRFPMRKVRDGAPESPQIIRLRGENALTANEGRVEVYDSNSKLWGLVCDDYWNILDANVTCRQLGFRRKAREATRQDRYGRGDWSVNDYTVHKIQCTGNEKSLVDCPHDSTSYCSGKSAGVSCVYNLGCPNGWISFNGACYQINTQQMDYKQADKFCQDHNSKLAFILKAKENNFISNVLYTQYKSIAQIWTGGYYAEVKLDEGRSEFRWNWYSTIHNVDQWSTSNLWFPGFYETKTDKRPQGDPKTQSCVALNRAFADSQRQNTVYDVNYFWWDNLSCNEKLPFICQMNIPQSRSDCYEDNGLDYRGRISRTVQGSSCAKWTDPAATVNPQTNP…	1204	0.817	Y	0	NA	0.522	N	83-188; 192-352; 360-439; 477-498; 519-540; 649-670; 683-786; 802-823; 832-932; 968-1201	1.50E-28;3.70E-22;1.60E-24;1.00E-19;1.00E-19;1.00E-19;1.40E-40;1.00E-19;4.70E-35;3.27E-89	SM00202;G3DSA:3.10.100.10;SM00130;PR00261;PR00261;PR00261;SM00202;PR00261;SM00202;cd00190	IPR017448;IPR016186;IPR000001;IPR002172;IPR002172;IPR002172;IPR017448;IPR002172;IPR017448;IPR001254	SRCR-like domain;C-type lectin-like/link domain superfamily;Kringle;Low-density lipoprotein (LDL) receptor class A repeat;Low-density lipoprotein (LDL) receptor class A repeat;Low-density lipoprotein (LDL) receptor class A repeat;SRCR-like domain;Low-density lipoprotein (LDL) receptor class A repeat;SRCR-like domain;Serine proteases, trypsin domain	Intestine	6	0.714	1.39	3875	1.584	http://planmine.mpi-cbg.de/planmine/portal.do?class=Contig&externalids=dd_Smed_v6_790_0_1	dd_Smed_v4_790_0_1
tolloid	dd_Smed_v4_5652_0_1	ECM_regulator	high	Reddien 2007	IPR006026	ZnMc	Core_SF	10	TLL1	ECMreg	0	NP_036596.3	yes	SMESG000005882.1	MELMLRKFLTSFGYLLKIFLVLLLISLSSTSHFPNHNNNNNIDELELKENFRFLDPCKANAFMGDIALTDDEKMRMLERDILLSRESIQSWQPESNNSSNHYSHKIRRKNDTILPESLFKEPEFVQTKEWWNSYYKTLKLKPSQIRKLTEMRFSPIQRLKRHTNRKRYRRAATSFKFRTWTHGIIPYYIQANFSSETKATIMKAMRHWENYTCLSFIPKRSSDKSYIIFTEKTCGCCSYVGRRSEDEPQAISIGKNCDKKGIVIHELGHVIGFWHEHTRPDRDDHVDILLENVVVGQDFNFKKMESHEVDSLNEAYDYQSIMHYAKGTFSKANKEWTIRPKACCPRPPIGQRIMLSPGDIRQTNKLYNCPKCGKTLLEYSDNFSSPERENEWTFSGALD…	1068	0.653	Y	0	NA	0.074	N	4-1058	0	PIRSF001199	IPR015446	Bone morphogenetic protein 1/tolloid-like protein	Muscle	14	0.639	1.1	2380	1.575	http://planmine.mpi-cbg.de/planmine/portal.do?class=Contig&externalids=dd_Smed_v6_5652_0_1	dd_Smed_v4_5652_0_1
dd_101914 (DDR2)	dd_Smed_v4_101914_0_1	ECM_regulator	high		IPR000001	KR	Reg_SF	1	DDR2	NA	0.57	XP_011507890.1	yes	SMESG000026362.1	MLIVQLSVIFSLQYVTFAGYFEEIEKCRMTTHGGEYMGKVNFGKSGQRCIFWKNEYVNHIVMDDTFVFVNTSIIGNNYCRNPTNFPRGPWCIIDEITLEWEHCNIIKCIKDRNWCKDSDKGTEYLGDISHTKSGKMCKPWINFRKHTANSFPENNVHLAGNKCRNPDMSKVPWCYYSNNYQREDCNVPRCDRTINQPEYFGTYNYLKGIYNYKTIVKLDDIYHTVTVTLSIKLESLKSRTLNKSSMWATAYNVECQSDLDEYEFCSVKKLTKTSEDYIITYLCSGPLKYLMFISLLQKSDFTIKHVGTKYPKPSPSKQFNEYDRKMNEYYQKKSKKELQISLGRFPGHFYLLKDNAIVYAMNANNKISMTISTVGKGRIAFMGSEDLINAKPYKSLLDF…	1069	0.71	Y	0	NA	0.89	N	19-113; 114-198; 640-945	2.80E-17;3.30E-17;2.20E-41	G3DSA:2.40.20.10;G3DSA:2.40.20.10;SM01276	IPR038178;IPR038178;IPR031161	Kringle superfamily;Kringle superfamily;Peptidase family M60 domain	NA	NA	NA	NA	307	1.483	http://planmine.mpi-cbg.de/planmine/portal.do?class=Contig&externalids=dd_Smed_v6_101914_0_1	dd_Smed_v4_101914_0_1
dd_10224 (CTSA)	dd_Smed_v4_10224_0_1	ECM_regulator	high		NA	NA	NA	NA	CTSA	ECMreg	2.63e-09	NP_001161066.1	yes	NA	MKILLMVLLLFEICNILTVSGSDEVIILPGLRFQPTFKHYSGTLNGSDTRMLHYWFVESK	60	0.757	Y	0	NA	0.575	N	18-60	2.3e-08	G3DSA:3.40.50.1820	IPR029058	Alpha/Beta hydrolase fold	NA	NA	NA	NA	331	1.353	http://planmine.mpi-cbg.de/planmine/portal.do?class=Contig&externalids=dd_Smed_v6_10224_0_1	dd_Smed_v4_10224_0_1
dd_10257 (TCAF2)	dd_Smed_v4_10257_0_1	ECM_regulator	high		IPR000001	KR	Reg_SF	1	TCAF2	NA	1.96e-28	XP_006715990.1	yes	SMESG000070472.1	MFKGKFGNIAHFIGWIIGLSCIQCKSSFFQDIERCRFTQIGMEYVGHQNFTESGRICESWNTINMNIFGIRNLPLHLNKLNFCRNPTGFSNGPWCFINSSKGTWEYCNISFCHRDVYNCKDTDYDFEYSGKENLSNSGRFYPCGNYLNLSNFKSNKKKLFQNDNYRDLCSTELSQQEYFGKYNLLKEIQNFTKVIHLKKLIDYVTVIMNVRKDVLSQDILRKIFVMSTDYNYRCQKDIEQYEMCQIIKEFRVKSQLRLIFVCKNPLKTIFVVSQLPKTGYQLKLILGPIHRIRNQINPDIYHYSKQFSERKKSEIGGIPLLKHTGYFILLLENSSPYVISENKEVMIAISKIGKGTIGFVGNENYLKSNYQNLLQDFFRLISDSKTVNIIEIDELSIAN…	1054	0.525	Y	0	NA	0.463	N	36-118; 626-702; 734-977	1.72E-20;8.60E-06;3.50E-31	SSF57440;PF17291;PF13402	IPR013806;IPR035423;IPR031161	Kringle-like fold;M60-like domain, N-terminal;Peptidase family M60 domain	NA	NA	NA	NA	1671	1.382	http://planmine.mpi-cbg.de/planmine/portal.do?class=Contig&externalids=dd_Smed_v6_10257_0_1	dd_Smed_v4_10257_0_1
dd_1072 (WFIKKN2)	dd_Smed_v4_1072_0_1	ECM_regulator	high	KU domain only	NA	NA	NA	NA	WFIKKN2	ECM_SF	1.45e-12	NP_001317270.1	yes	SMESG000037999.1	MYMKSKILVLVVLFSLSQLLESRLKECNEPKQSGMCMAYFKRFYFNSETGKCETFIYGGCGKNGNNFQTEDECEELCIE*	79	0.819	Y	0	NA	0.428	N	11-79	3.1e-23	G3DSA:4.10.410.10	IPR036880	Pancreatic trypsin inhibitor Kunitz domain superfamily	Neural	32	0.794	3.2	707	1.777	http://planmine.mpi-cbg.de/planmine/portal.do?class=Contig&externalids=dd_Smed_v6_1072_0_1	dd_Smed_v4_1072_0_1
dd_11830 (TCAF2)	dd_Smed_v4_11830_0_1	ECM_regulator	high		IPR000001	KR	Reg_SF	2	TCAF2	NA	1.55e-30	XP_011514361.1	yes	SMESG000026283.1	MFYFKRNLYFQIFLLLNYAIFPNLSATYFTEIKKCKITSHGSEYVGNVEKTFSGKKCIKWTIELLRRLNLEEKHFLDLESVSPHNFCRNPNLYPKGPWCVTDEKALQWEHCDIPFCVKDNNWCKDTAEGQEYFGSLNLTESGKDCKLWSLQNKFPANGFPEMSLQNAENYCRSPDGYSKGPWCYVDDSNIKWDNCYVPQCEISFSQIEYFGGYDFLKTLKDHLNVIQLKNIVKTITFIVVIDLTKWSLYAQSRTTLWATGYDPRCQKDFNEYEFCGLSKSTKLKNQITLIYKCNKPMKNLIFISPLMKTEYKIEYRLGENYEIKNVLSSNLKEYQEKVDKYLKVHQTNIISMPSCSNFGSFLILKDNAFPYAITSDNDVVFVISEIGKGRIGLIACDTI…	1082	0.65	Y	1	7-29;	0.604	N	116-201; 650-955	2.07E-23;7.10E-42	cd00108;SM01276	IPR000001;IPR031161	Kringle;Peptidase family M60 domain	Neural	32	0.672	1.72	1667	1.404	http://planmine.mpi-cbg.de/planmine/portal.do?class=Contig&externalids=dd_Smed_v6_11830_0_1	dd_Smed_v4_11830_0_1
dd_12413 (ADAMTSL3)	dd_Smed_v4_12413_0_1	ECM_regulator	high		IPR000884	TSP1	CoreM	5	ADAMTSL3	ECMreg	1.48e-20	XP_016877924.1	yes	SMESG000073115.1	MRFLQWVVFIHSIFTILLTKAQFEEKEIRKPFIHEINVWSSCSDTCGSGYQQKLRVCFQTTLYLVENIPFEYCSNQLTVIPTIRKCNYGDCTNGFVWNTGHWTRCSHSCGNFGIQTREVECLDSEGESVDDKFCEKFRKPEASRNCKRYNCPPKFISSAWEPCVSDSKCDSGIQYRSIHCVSLLDNGTVVKLPFEACYEKGLITPTNKRSCHSRKCLMEKSTNLEIKIDNRTLVQMLPMKRLDIQLGQVSHIIFGTRLSLKCSIKKFPKRNIIWIHKSQQFRYKFQTFDRLRISKNGRMVITKFSKHDEGEWICKAGSVSGKLQLKSRTLFEGYRDWEIRNIQLQSDLPNVLTKLSVIMKDIARWVAGKWSKCSISCESTGHQFRSVYCEKLYDHFYYR…	585	0.786	Y	0	NA	0.548	N	33-91; 95-152; 248-329; 361-422; 485-543	3.27E-07;1.60E-10;7.70E-09;7.19E-07;5.49E-07	SSF82895;G3DSA:2.20.100.10;G3DSA:2.60.40.10;SSF82895;SSF82895	IPR036383;IPR036383;IPR013783;IPR036383;IPR036383	Thrombospondin type-1 (TSP1) repeat superfamily;Thrombospondin type-1 (TSP1) repeat superfamily;Immunoglobulin-like fold;Thrombospondin type-1 (TSP1) repeat superfamily;Thrombospondin type-1 (TSP1) repeat superfamily	NA	NA	NA	NA	1569	1.392	http://planmine.mpi-cbg.de/planmine/portal.do?class=Contig&externalids=dd_Smed_v6_12413_0_1	dd_Smed_v4_12413_0_1
dd_12688 (ASTL)	dd_Smed_v4_12688_0_1	ECM_regulator	high		IPR001506	Astacin	ECMreg	1	ASTL	ECMreg	1.84e-20	XP_011509510.1	yes	SMESG000016662.1	MFVENLFCFIILGVGIELCYSQCGCSQKGIKVTNFNIDDMILSEKDILRINGFKAAQAALWPDKTARYIFDPSYPDRNKNRIREYLKIYEGELGNCLKFYEDKSDVHATVIMGKGCSSSIGYDKNKELRITLPDVCVNKRNVKHEFTHLLGFMHEHTRPDRDQYLKILLENVSPAYCHNFFLCEGCKTSTPYDFDSIMQYPSKAFTCNGKETILKINGDKIRSNMEVTKLDVKKVRDYYSC*	241	0.785	Y	0	NA	0.109	N	21-241	1.2e-48	G3DSA:3.40.390.10	IPR024079	Metallopeptidase, catalytic domain superfamily	NA	NA	NA	NA	294	1.34	http://planmine.mpi-cbg.de/planmine/portal.do?class=Contig&externalids=dd_Smed_v6_12688_0_1	dd_Smed_v4_12688_0_1
dd_12691 (WFIKKN2)	dd_Smed_v4_12691_0_1	ECM_regulator	high	KU domain only	NA	NA	NA	NA	WFIKKN2	ECM_SF	1.43e-12	NP_001317270.1	yes	NA	MKFLITFCFVFLVMMATIKSQRYNCKDPMKSGPCKGYFPRFYFNHYIGKCVRFIFGGCKPNGNNFRTKKLCEIHCRK*	77	0.871	Y	0	NA	0.575	N	9-77	5.3e-20	G3DSA:4.10.410.10	IPR036880	Pancreatic trypsin inhibitor Kunitz domain superfamily	Protonephridia	40	0.579	0.8	400	1.579	http://planmine.mpi-cbg.de/planmine/portal.do?class=Contig&externalids=dd_Smed_v6_12691_0_1	dd_Smed_v4_12691_0_1
dd_1274	dd_Smed_v4_1274_0_1	ECM_regulator	high	no collagen domain	NA	NA	NA	NA	COL7A1	Core_collagen	4.96e-12	XP_016861177.1	yes	SMESG000038018.1	MKSTLALILLICAIFKLGESRAPECYEPMEIGRCRAYFLRFYYNAEKETCETFGYGGCGGNKNNFRTLEDCESRCS*	76	0.875	Y	0	NA	0.604	N	25-75	1.49e-22	cd00109	IPR002223	Pancreatic trypsin inhibitor Kunitz domain	Neural	32	0.776	4.46	696	1.956	http://planmine.mpi-cbg.de/planmine/portal.do?class=Contig&externalids=dd_Smed_v6_1274_0_1	dd_Smed_v4_1274_0_1
dd_12756 (TMPRSS15)	dd_Smed_v4_12756_0_1	ECM_regulator	high		NA	NA	NA	NA	TMPRSS15	ECMreg	7.56e-06	XP_011527960.1	yes	SMESG000037863.1	MISIHALFIWLLISEIEPINSYSYKYDQIYLRHNLLKRQKQIELDQNIEEKYRIRKSTYEFQGNQCLEKTPWPCKTSGYCLSLDFVCDGDFDCPDGYDEDVKMCIAKSRPPYEILKRFIEKYQDWLVPAYLGEADPGYIATQLIESPTINEYSKMMNLNKEQILNLISLMEAVREDREIELIIFGMPPRAWNELSILFGRITKSGFVQ*	208	0.712	Y	0	NA	0.604	N	65-106	3e-08	SM00192	IPR002172	Low-density lipoprotein (LDL) receptor class A repeat	Pharynx	27	0.592	0.56	878	1.635	http://planmine.mpi-cbg.de/planmine/portal.do?class=Contig&externalids=dd_Smed_v6_12756_0_1	dd_Smed_v4_12756_0_1
dd_13	dd_Smed_v4_13_0_1	ECM_regulator	high	shKT domains	NA	NA	NA	NA	TNXB	Core_glycoprotein	4.8	NP_061978.6	yes	SMESG000021798.1	MKSFFVLFTLIIVAMCDEECVDSGSDCAGKTGEACISPDVYENCKKTCHLCGDCDDSRPDCGYAKEQGDCDKIDDRICRKTCGVCT*	86	0.83	Y	0	NA	0.018	N	19-51; 54-85	2.00E-04;0.0036	PF01549;PF01549	IPR003582;IPR003582	ShKT domain;ShKT domain	NA	NA	NA	NA	1241	1.354	http://planmine.mpi-cbg.de/planmine/portal.do?class=Contig&externalids=dd_Smed_v6_13_0_1	dd_Smed_v4_13_0_1
dd_13279 (LOXL3)	dd_Smed_v4_13279_0_1	ECM_regulator	high		IPR001507	ZP	CoreM	1	LOXL3	ECMreg	9.22e-07	NP_001276093.1	yes	SMESG000001182.1	MKFLAYLIFIIQVIHHGNGEDIKQIYFDPETTMSESKQDGVIVVETLTGIRSTICMNVESATQNAEVICRMMGYKEIIGKPSAVALISSKKSTFSNGTFFQNVKCSGSEKNLKDCSGFRYYHKTDFICSNHNQDMHVFCLGQHKFVNSTINLLKSNCTASGPLNASLSNKSYGLLKFLSGNKEFTICGINRNFGSHEAHLFCRELLCRHTSYARIIEGFYSPGASIGGFKNMKCPSNANSLSECVNVYPYDNERCTPSDNIGLICSYNPDITDANPQVHCNSTTLSLFWNKTIHEEIRPEFVNVMENNKPCSNVRIDSSVKLSVDYIDCGMAKQGDKDKIIYSFQVKRTYPKLNNNIIIKNDQFYQVQCLISRFDNTTTADFSISATADLPIIGNDTPI…	519	0.663	Y	0	NA	0.84	N	32-148; 163-272; 279-518	8.40E-11;3.50E-09;3.30E-06	G3DSA:3.10.250.10;G3DSA:3.10.250.10;SM00241	IPR036772;IPR036772;IPR001507	SRCR-like domain superfamily;SRCR-like domain superfamily;Zona pellucida domain	NA	NA	NA	NA	898	1.347	http://planmine.mpi-cbg.de/planmine/portal.do?class=Contig&externalids=dd_Smed_v6_13279_0_1	dd_Smed_v4_13279_0_1
dd_13385 (TCAF2)	dd_Smed_v4_13385_0_1	ECM_regulator	high		IPR000001	KR	Reg_SF	2	TCAF2	NA	3.66e-39	NP_001123498.2	yes	SMESG000026301.1	MNKIIFQIFILINLELLVINSTSFFSEIEKCKITFHGQEYIGKMNESTTGKRCVQWTKSLLDRLKVDVENFPELEGVFTQNYCRNPKNFRNGLWCVVDENSLDWEYCNVPICIKDNNWCKDSDKGEEYYGDINITTSGLACRKWITQNNFKEHLFPENNLTEAGNNCRNPDGHANGPWCYTLNQNVRWGECNVPRCDKYLSQAEYFGGYDFLKTVSDRSSSFTLDNVYRNLTFLVSISERFWNYDVKRQTSLWGTDYDPKCQTDLNDYEYCNLDKFLKNNNEIIMIFQCVRPLKNLIFISPLKKSQYKTEYKLGEIYEVHESVSKEFEHYQNKIKLILNKRNNKNVSIPMSSNHGYFYLLNDNVVPYALTPENKPVLTISSVGKGRIGFLACEHYTNPE…	1079	0.672	Y	0	NA	0.323	N	35-112; 118-197; 649-953	3.70E-15;6.29E-25;1.40E-43	PF00051;cd00108;SM01276	IPR000001;IPR000001;IPR031161	Kringle;Kringle;Peptidase family M60 domain	Neural	32	0.576	1.25	1320	1.367	http://planmine.mpi-cbg.de/planmine/portal.do?class=Contig&externalids=dd_Smed_v6_13385_0_1	dd_Smed_v4_13385_0_1
dd_14085 (PLAU)	dd_Smed_v4_14085_0_1	ECM_regulator	high		IPR000001	KR	Reg_SF	1	PLAU	ECMreg	0.008	XP_011538168.1	yes	SMESG000035230.1	MRTFNQIKFVYILLALDFLDCYPEHVFLNGTWKTFCAFDHSDNLIKSFSHEDCQEHCANIYPKCIEILYYPSNETCVACGLYLTQITGFEKKLYIRSMRKGFEMFTSVSSDATFCDINHPENLYEMPSFHECIEMCYDLGLDCKQLFFKLPTTCILCYKFVGDFNTAIPIQIRNLKFTMALRTKAKCYWSTSDKYEGSEVTDRMGNPCQYWTQSELSRYSYKSDPKNYCRSFNSTKPWCNVYFGPSECEVYPCTYEYLPY*	260	0.604	Y	0	NA	0.627	N	185-256	1.33e-07	SSF57440	IPR013806	Kringle-like fold	NA	NA	NA	NA	1862	1.442	http://planmine.mpi-cbg.de/planmine/portal.do?class=Contig&externalids=dd_Smed_v6_14085_0_1	dd_Smed_v4_14085_0_1
dd_17487 (TY)	dd_Smed_v4_17487_0_1	ECM_regulator	high	no collagen domain	IPR000716	TY	CoreM	4	TG	NA	3.83e-09	XP_016869284.1	yes	SMESG000017073.1	MNPISICAVLLWAGIAFGCEESSECKSSEVCWSDECSTICKRVNDYKHILMVNNLKTHKRISQ*	63	0.769	Y	0	NA	0.091	N	#N/A	#N/A	#N/A	#N/A	#N/A	NA	NA	NA	NA	2012	1.545	http://planmine.mpi-cbg.de/planmine/portal.do?class=Contig&externalids=dd_Smed_v6_17487_0_1	dd_Smed_v4_17487_0_1
dd_190 (WFIKKN2)	dd_Smed_v4_190_0_1	ECM_regulator	high	KU domain only	NA	NA	NA	NA	WFIKKN2	ECM_SF	5e-07	NP_001317270.1	yes	SMESG000038005.1	MKSIIFLLFVTILSCIECKEPECNQPLEIGLCRQYRVRYGYSVERGRCVTFTYGGCPFNDNNFFTRAEREARCEN*	75	0.835	Y	0	NA	0.627	N	20-75	7e-15	G3DSA:4.10.410.10	IPR036880	Pancreatic trypsin inhibitor Kunitz domain superfamily	NA	NA	NA	NA	387	1.514	http://planmine.mpi-cbg.de/planmine/portal.do?class=Contig&externalids=dd_Smed_v6_190_0_1	dd_Smed_v4_190_0_1
dd_1926 (PRSS12)	dd_Smed_v4_1926_0_1	ECM_regulator	high		IPR001254	TRYP_SPc	Reg_SF	3	PRSS12	ECMreg	8.04e-89	NP_003610.2	yes	SMESG000016089.1	MMHVILIIWFCACANTQAFQLENSENVLFHSHFQRHKRQAPLGIEKTFFNDNPEVVITEGRSKSIYPIRSVLDGAPETPERLRIRSDGKSAANEGRVEVYNSKTKKWGLVCDDYWNLPDANVSCKQLGFVNAAREATRQDHHGRGKWTKKDYIIDKIKCLGSEASIFECSHEMSSTCSGGSSGVSCIFNGGCSYGWVSFNGVCYQVVNKILTFKKAEEYCKNQNSKLAYILDRNENNFLSNVLYSQFKKIHQVWTGGYYAKIKMNTGKIVKRWNWQSTIHNVDQWNTSYLWFQGYGEIKSDKRPLGDVKKKSCLALNRLYGDSQRSNEIYDVNYFWWDNLSCNTKLPFICQKITTRGRTDCYEGNGATYRGTTSRTNQGTKCAKWSNPSLTVNDKTHPN…	1206	0.847	Y	0	NA	0.216	N	82-187; 347-447; 477-498; 519-540; 648-669; 682-785; 801-822; 831-931; 969-1203	3.40E-22;1.30E-23;2.20E-20;2.20E-20;2.20E-20;2.10E-37;2.20E-20;5.20E-38;3.40E-81	SM00202;SSF57440;PR00261;PR00261;PR00261;SM00202;PR00261;SM00202;cd00190	IPR017448;IPR013806;IPR002172;IPR002172;IPR002172;IPR017448;IPR002172;IPR017448;IPR001254	SRCR-like domain;Kringle-like fold;Low-density lipoprotein (LDL) receptor class A repeat;Low-density lipoprotein (LDL) receptor class A repeat;Low-density lipoprotein (LDL) receptor class A repeat;SRCR-like domain;Low-density lipoprotein (LDL) receptor class A repeat;SRCR-like domain;Serine proteases, trypsin domain	Intestine	30	0.646	1.31	2565	1.604	http://planmine.mpi-cbg.de/planmine/portal.do?class=Contig&externalids=dd_Smed_v6_1926_0_1	dd_Smed_v4_1926_0_1
dd_1967 (TLL1)	dd_Smed_v4_1967_0_1	ECM_regulator	high	ShK repeat	IPR001506	Astacin	ECMreg	1	TLL1	ECMreg	1.23e-17	NP_001191689.1	yes	SMESG000074521.1	MNFILFPWNFLGLIFGFFIVFHDGTTRSKRAVVVKSADQWPDGVIPYYIDRNAFNEEEVSSLQDAINTWNFETCVHFRLKRESDRNWVKITGGQNCYSIVGMDYFAEQEVNLASPGCRHYGLYLHELGHAIGLDHEHLRSIRDDYLKIVEENIQAENVDLFKKNNKLDTLDFDMPFDLQSIMHYGPLSFINEKGEPSIQVINESMIHLLLEVHEKDLSFLDAKVVNLYYKCADRCFQNVTCSAGGYIDQYCQCHTPESFESRRCQDKNDESWCIEQQKKGHCELRNKYMSFNCRKTCEKCFKHRNRFVIPIKECKNLEKNETCDAWAKRGECKKNPRYMKFNCKQSCGLCDKSTTTLAPKIECKNIYGDDKCNLWEAVGDCQNNKLFMELNCAKACGKC…	1649	0.755	Y	1	5-22;	0.252	N	19-234; 264-300; 313-351; 362-400; 414-452; 458-496; 519-557; 568-604; 611-649; 657-695; 703-741; 749-787; 791-829; 837-875; 883-922; 929-967; 974-1010; 1021-1059; 1069-1106; 1115-1153; 1160-1198; 1209-1247; 1258-1296; 1307-1345; 1349-1387; 1401-1439; 1456-1492; 1503-1539; 1562-1600; 1608-1646	2.60E-53;0.06;2.40E-05;1.50E-05;5.80E-05;1.20E-06;3.50E-06;0.0027;1.90E-07;1.10E-05;2.10E-07;1.30E-09;9.00E-09;5.40E-08;6.10E-07;1.20E-09;1.40E-04;1.30E-07;1.00E-04;3.20E-06;1.30E-04;4.80E-08;8.50E-05;5.90E-04;1.80E-05;1.60E-07;7.50E-06;0.0024;1.90E-06;4.10E-05	G3DSA:3.40.390.10;PF01549;SM00254;SM00254;SM00254;SM00254;SM00254;SM00254;SM00254;SM00254;SM00254;SM00254;SM00254;SM00254;SM00254;SM00254;PF01549;SM00254;PF01549;SM00254;SM00254;SM00254;SM00254;SM00254;SM00254;SM00254;PF01549;PF01549;SM00254;SM00254	IPR024079;IPR003582;IPR003582;IPR003582;IPR003582;IPR003582;IPR003582;IPR003582;IPR003582;IPR003582;IPR003582;IPR003582;IPR003582;IPR003582;IPR003582;IPR003582;IPR003582;IPR003582;IPR003582;IPR003582;IPR003582;IPR003582;IPR003582;IPR003582;IPR003582;IPR003582;IPR003582;IPR003582;IPR003582;IPR003582	Metallopeptidase, catalytic domain superfamily;ShKT domain;ShKT domain;ShKT domain;ShKT domain;ShKT domain;ShKT domain;ShKT domain;ShKT domain;ShKT domain;ShKT domain;ShKT domain;ShKT domain;ShKT domain;ShKT domain;ShKT domain;ShKT domain;ShKT domain;ShKT domain;ShKT domain;ShKT domain;ShKT domain;ShKT domain;ShKT domain;ShKT domain;ShKT domain;ShKT domain;ShKT domain;ShKT domain;ShKT domain	Cathepsin+	31	0.831	2.63	4477	1.978	http://planmine.mpi-cbg.de/planmine/portal.do?class=Contig&externalids=dd_Smed_v6_1967_0_1	dd_Smed_v4_1967_0_1
dd_198 (CELA1)	dd_Smed_v4_198_0_1	ECM_regulator	high		NA	NA	NA	NA	CELA1	ECMreg	1.04e-32	NP_001962.3	yes	SMESG000025209.1	MRWIITLLAVAMIVILSEIVSTRHLKSSHNLNRRRFNKFWDNDGDEEFKERRKYQRRYGERKYTRLMLSRKMFYYWTSNYDNWTNWTACSPRNCTKSRYRKCKDNSWEENVIDFRLQKKCPVKFIFEKMTCDDIPECVKSNFSKLGNVSTLPKICGRRPMEIQNKIYGGDDAGKNSWPWHVGLYVIHRNRAIYICGGTLINPGWVITTAHCLKTKDKVNTLEFGKLIDTRKNDLYDSFHVIIGDHDRSTTSDNEMTRKLSHFIIHPSFRANYTSNLYDVALLKLDSPVPSNVGMSFPCVPQKKNYTMDESAKCFAVGWGDVEPNNPYNIWSFEFDYFLERWRKNRRTPRKSSILQEVEIPLVDFEKCKRQYRIFNLNKDIHMCAGSKLKDTCRGDSGGG…	453	0.778	Y	1	12-21;	0.604	N	145-446	4.52e-67	SSF50494	IPR009003	Peptidase S1, PA clan	Cathepsin+	10	0.945	3.12	5347	2.341	http://planmine.mpi-cbg.de/planmine/portal.do?class=Contig&externalids=dd_Smed_v6_198_0_1	dd_Smed_v4_198_0_1
dd_2307 (MEP1B)	dd_Smed_v4_2307_0_1	ECM_regulator	high	ShK repeat	IPR001506	Astacin	ECMreg	1	MEP1B	ECMreg	1.36e-13	NP_001295100.1	yes	SMESG000074510.1	MTLKILHSNLIVVLLTFNICLTLSSIRDKRAVISTQATKWTNRTIPYYIDESVFNVEELTQLHDAIDAWNMETCVRFRKKVNEDINWVKITGGTQCHSFVGMNEEGEQSLSLASPDCRFYGTYLHELGHVLGLLHEHTRPGRNQFIHVHRDKIQEGHEEFYNENDMSELNSYNLPYDLQSVMHYGSKSFSGHDGQPTINVKNSSLTHLLEEVDAKDLSFLDVKIINLHYKCADLCERKVSCPLNGYVDKFCQCHIPETFENRRCRNKNEDDWCTDQKKLGNCEYNSKYMSVNCRKTCDKCYKYKAIFDKGKKICKNFEKDKTCENWAKRGECQRNPGYMNIKCKKSCGICVEEMTTPMTQIDCRNKLEEEKCDRLMSNGKCFENKNYMKVNCQKTCGFC…	1357	0.746	Y	0	NA	0.36	N	13-234; 264-300; 313-351; 362-400; 415-451; 462-498; 510-547; 558-596; 603-641; 648-684; 695-733; 744-782; 787-825; 832-870; 881-919; 928-962; 999-1037; 1041-1079; 1096-1132; 1149-1185; 1203-1232; 1253-1291; 1299-1337	5.80E-61;0.032;1.10E-07;5.40E-05;1.90E-04;0.0017;0.071;2.60E-04;8.80E-06;1.20E-05;5.50E-06;1.70E-04;2.60E-08;3.60E-04;9.90E-06;2.20E-05;2.40E-05;3.70E-06;5.80E-06;0.062;0.0083;1.00E-07;4.10E-09	G3DSA:3.40.390.10;PF01549;SM00254;SM00254;PF01549;SM00254;PF01549;SM00254;SM00254;PF01549;SM00254;SM00254;SM00254;SM00254;SM00254;PF01549;SM00254;SM00254;PF01549;PF01549;PF01549;SM00254;SM00254	IPR024079;IPR003582;IPR003582;IPR003582;IPR003582;IPR003582;IPR003582;IPR003582;IPR003582;IPR003582;IPR003582;IPR003582;IPR003582;IPR003582;IPR003582;IPR003582;IPR003582;IPR003582;IPR003582;IPR003582;IPR003582;IPR003582;IPR003582	Metallopeptidase, catalytic domain superfamily;ShKT domain;ShKT domain;ShKT domain;ShKT domain;ShKT domain;ShKT domain;ShKT domain;ShKT domain;ShKT domain;ShKT domain;ShKT domain;ShKT domain;ShKT domain;ShKT domain;ShKT domain;ShKT domain;ShKT domain;ShKT domain;ShKT domain;ShKT domain;ShKT domain;ShKT domain	Cathepsin+	42	0.77	2.17	2778	1.611	http://planmine.mpi-cbg.de/planmine/portal.do?class=Contig&externalids=dd_Smed_v6_2307_0_1	dd_Smed_v4_2307_0_1
dd_23420	dd_Smed_v4_23420_0_1	ECM_regulator	high	dd_23420 has C-term TM domain	IPR000001	KR	Reg_SF	3	PLG	ECMreg	1.73e-22	NP_000292.1	yes	SMESG000018453.1	MQRLVFIIFPVLINLALGQLPCLEPPINVNDSIGIEYIGNQSVSDIGPCAMWFNASGNLNYLSSSQFPDTSIQNAKNYCRNPKSPLGVYEPRPWCWLQTNPDTFGYCTIPLCTGICRNTYIGETFRGTISKTISGQTCQNWNSQSPHTHSYNSGNWPIQGETIDQAGNNCRNPNSSPYGLWCFTNISTPVWEPCMAPVCKSTSNCVNGVTNYLFKSQTSTEQFLESCVPWMSVPLQYNNLASMPSLSGGSNVNPIFHPAILPDESFADASNYCRNLDNDTVGAWCYVRNGDLYIKKYCKTQCSGIWACLYDRIGSYYQGTVNITDSNQACANWNLKGSLYTDSNFPENSIANASNYCRNPTNNPGGPWCWLQSNITRFGFCRIPFCQQSSPLAPLTKTS…	525	0.907	Y	0	NA	0.004	Y	21-113; 114-201; 202-304; 305-390; 391-494	4.00E-12;7.80E-20;1.30E-07;2.50E-18;1.70E-18	G3DSA:2.40.20.10;G3DSA:2.40.20.10;G3DSA:2.40.20.10;G3DSA:2.40.20.10;G3DSA:2.40.20.10	IPR038178;IPR038178;IPR038178;IPR038178;IPR038178	Kringle superfamily;Kringle superfamily;Kringle superfamily;Kringle superfamily;Kringle superfamily	Neural	33	0.631	1.6	766	1.629	http://planmine.mpi-cbg.de/planmine/portal.do?class=Contig&externalids=dd_Smed_v6_23420_0_1	dd_Smed_v4_23420_0_1
dd_254 (MEP1A)	dd_Smed_v4_254_0_1	ECM_regulator	high		IPR001506	Astacin	ECMreg	1	MEP1A	ECMreg	1.53e-22	XP_011512930.1	yes	SMESG000073667.1	MKIFVFLVIYFIQDLLNAKEFHPNDFESSNDIPLKFSTFMAERDENKRWENATIVYQIVLTDFRKDEIDGLLNAMDIYQKETCLKFRPAKFSDQYSVIIRRGSGGCNAILGQDRKKGTQTVNLGIGCRWYGLFLHELGHTIGLHHEHQHPDRDIGVSVQWDNVDPSMKVWFNTISRDDVSMFGVPYDMQSVMHYGQWAFAKTDANGKSLTTIIAKNPEFQRYLYYVWMKDLSFGDVKRINLMYKCNDHCPKNIPCSERDGFITKDCKCETKQNFANRRCYDIFNSSECQRLKADCDKTGTYEQYYVFTNCRKTCRKCYEAI*	321	0.693	Y	0	NA	0.323	N	16-248; 279-317	1.30E-57;7.84	G3DSA:3.40.390.10;PS51670	IPR024079;IPR003582	Metallopeptidase, catalytic domain superfamily;ShKT domain	Intestine	30	0.555	0.34	720	1.478	http://planmine.mpi-cbg.de/planmine/portal.do?class=Contig&externalids=dd_Smed_v6_254_0_1	dd_Smed_v4_254_0_1
dd_2814	dd_Smed_v4_2814_0_1	ECM_regulator	high	no collagen domain	NA	NA	NA	NA	COL6A3	Core_collagen	3.47e-12	XP_016858793.1	yes	NA	MKYIAFTIMLVLLVLEMGQSRDPICELPKVVGLCRAYIPRFFFNTTTETCEKFIYGGCGANENNFETEDDCTNSCEE*	77	0.84	Y	0	NA	0.675	N	23-76	1.8e-24	SM00131	IPR002223	Pancreatic trypsin inhibitor Kunitz domain	Pharynx	37	0.6	0.7	477	1.4	http://planmine.mpi-cbg.de/planmine/portal.do?class=Contig&externalids=dd_Smed_v6_2814_0_1	dd_Smed_v4_2814_0_1
dd_3070 (CD109)	dd_Smed_v4_3070_0_1	ECM_regulator	high		NA	NA	NA	NA	CD109	ECMreg	1.32e-72	NP_598000.2	yes	SMESG000016163.1	MKIYWFITLLIVLILQIQNATAQRKESYKLPPMPSYIILAPKRIRPGQLYQTSVTIVKLLYPTLTIRMSIKRNDFEYIHETTTFKTEGTQIMRLEIPTRVAPPDDYYLEVVGSVTDNSAIIFSNRTRLEFNPKEFSVFIQMSKPVYHQGQTVQFRVIPLYPNLMPVFGTITAIQAINPNGFIVKRWMNPTTSVGGIYEMQFPLADQVTEGNWTIEVELEKWKSRKSFHVKEYWLPRFDVNITLPVKLSDQGFGVYGIIQANKTSGMFVRGNASITLEVRDPALDRFTTAPLLQINRTINYFEGKADFLFTMDELRSLINQGSLAFKDVWVNATVFDSFTELVRTGWAYTFIYSDDTAVKFLGGLVRPFKPNMTFTAFLSVYQPDGTKTVTTINRNVNVK…	1611	0.922	Y	0	NA	0.604	N	137-229; 470-597; 700-724; 753-835; 1004-1321; 1419-1574	5.30E-10;7.80E-16;0.0051867;5.90E-11;8.52E-19;6.10E-26	PF01835;PF07703;cd00112;PF00207;SSF48239;G3DSA:2.60.40.690	IPR002890;IPR011625;IPR002172;IPR001599;IPR008930;IPR036595	Alpha-2-macroglobulin, N-terminal;Alpha-2-macroglobulin, N-terminal 2;Low-density lipoprotein (LDL) receptor class A repeat;Alpha-2-macroglobulin;Terpenoid cyclases/protein prenyltransferase alpha-alpha toroid;Alpha-macroglobulin, receptor-binding domain superfamily	Neural	33	0.546	0.57	4566	1.437	http://planmine.mpi-cbg.de/planmine/portal.do?class=Contig&externalids=dd_Smed_v6_3070_0_1	dd_Smed_v4_3070_0_1
dd_3177 (TLL2)	dd_Smed_v4_3177_0_1	ECM_regulator	high		IPR001506	Astacin	ECMreg	1	TLL2	ECMreg	1.22e-27	NP_036597.1	yes	SMESG000013804.1	MILETFRVYCLIFLTIHSSYGIPRVKRALGAYNNKLWTGNIIPYITDNSFSDSDKLNLQKAIESYQAETCLKFVKYQPNIHANWLKIEKGENCFSQIGMQNTGEQLLTLSKACRQYGVVVHELGHTIGLLHEMMRPDRNQHIRYIDENVQEEAKIGFEIESNHYKLFNTPFDFQSIMLYSPYAFSKNGFPVWLKMNSSDRTPIFDISEKDLSFWDVKAINDLYQCGKNCSNTQCSSGNYVDKNCACQTPEMFSNRRCVDDTNNMKNCLNASETNICYNEPISASVMCRKTCGRCFRYGDYGNGSPPPYKCVDIDVDQCQRKKDDGFCYVDTWTKVYCKKSCNTCGNHSDTSTIEFLCKDRHNSHLCEDWAEKGQCSINPGFMKANCALSCGTCSTNMTA…	790	0.529	Y	0	NA	0.741	N	15-228; 256-295; 309-345; 356-394; 406-439; 466-502; 505-542; 552-585; 605-642; 661-690; 713-742; 757-790	2.50E-56;9;0.2;4.30E-10;6.53;1.00E-05;0.57;6.699;0.017;2.70E-06;0.0042;0.3	G3DSA:3.40.390.10;SM00254;SM00254;SM00254;PS51670;SM00254;SM00254;PS51670;SM00254;PF01549;PF01549;PF01549	IPR024079;IPR003582;IPR003582;IPR003582;IPR003582;IPR003582;IPR003582;IPR003582;IPR003582;IPR003582;IPR003582;IPR003582	Metallopeptidase, catalytic domain superfamily;ShKT domain;ShKT domain;ShKT domain;ShKT domain;ShKT domain;ShKT domain;ShKT domain;ShKT domain;ShKT domain;ShKT domain;ShKT domain	Cathepsin+	31	0.843	2.84	3833	1.541	http://planmine.mpi-cbg.de/planmine/portal.do?class=Contig&externalids=dd_Smed_v6_3177_0_1	dd_Smed_v4_3177_0_1
dd_345 (TLL1)	dd_Smed_v4_345_0_1	ECM_regulator	high		IPR001506	Astacin	ECMreg	1	TLL1	ECMreg	4.16e-19	NP_001191689.1	yes	SMESG000072804.1	MQFNMQKFLILIVLVLANEVASQCGCNKKKLMTRATENLHVGDMLLSKADIAIINGFKHHQREARAWPGGKVSFAFANDFPADKRNLVKQCLNELQSDLGNCVQFFESTQGPHIAVHAQNKGCYAMIGCTGERGQFLNLQNPWCMNSKGTIKHEFIHALGFMHTHMRMDRDNFISINWRNIQSSQCFNFVKCEGCIMDGNYETRSVMHYSSDAFGCQQGMNTMIQKNGNLIDYNHNTTPNDLSMIKSLYNCR*	252	0.873	Y	0	NA	0.575	N	17-252	5.1e-47	G3DSA:3.40.390.10	IPR024079	Metallopeptidase, catalytic domain superfamily	NA	NA	NA	NA	354	1.356	http://planmine.mpi-cbg.de/planmine/portal.do?class=Contig&externalids=dd_Smed_v6_345_0_1	dd_Smed_v4_345_0_1
dd_351 (PRSS12)	dd_Smed_v4_351_0_1	ECM_regulator	high		NA	NA	NA	NA	PRSS12	ECMreg	1.27e-32	NP_003610.2	yes	SMESG000075230.1	MLFTFIIGLFCGFCSGQYVTEIDECIKNAVTIQYEYTITQNDLRNGTCGFLMRTNGYIVIQPILVNISQSARIRLYLLTGNASAPDKMKISEYYNRFLFRDLMFIGAGNLRIALVVLSKNESISIGNFQFLYRQSCLVEMIAEDYPKFMSPNFLPKKPALAALLNNANQSNLNCTYRVSSRTNKSFSVNFDALYGRYKYDLIVNNTYIYSPVKVAVPGDQKLEFILRTYYSYSDSNLFGFTGTVDMSYQSITLLPIDGNPLRGIPLLSYLGENYTIQFGSLSTYDGHVLCQTLGYGSVKSMRPYKNETGTKLIYPTFNCRGSESRLTQCGELDGKKLHYEKYYYTSPNVTNVTCSENFNMQLVGGDNRSGVVQLNLGEGFSYICADNMDPSAADAICME…	967	0.826	Y	0	NA	0.01	N	354-458; 505-614; 616-718; 724-965	8.24E-09;1.00E-10;1.10E-34;1.33E-43	SSF56487;G3DSA:3.10.250.10;SM00202;SSF50494	IPR036772;IPR036772;IPR017448;IPR009003	SRCR-like domain superfamily;SRCR-like domain superfamily;SRCR-like domain;Peptidase S1, PA clan	Epidermal	24	0.835	3.13	2761	1.727	http://planmine.mpi-cbg.de/planmine/portal.do?class=Contig&externalids=dd_Smed_v6_351_0_1	dd_Smed_v4_351_0_1
dd_3852 (ADAMTSL3)	dd_Smed_v4_3852_0_1	ECM_regulator	high		IPR000884	TSP1	CoreM	3	ADAMTSL3	ECMreg	5.07e-22	XP_011520124.1	yes	SMESG000068292.1	MLLLNFLTSVSVITLSGLLSFGTSTFMWSPTNEWTPCSKICDKGEETQNFVCLKRTNYRTYEYANSNKCQMDKYPKKIRPCFLGSCPQNSTGTFVWQVGNWSSCQKNCGGDGSQFRDVNCIMITSKGQFLSSKLSKCDTKFEPPRFISCGHADCPPKFLTSKWHKCSESSDCRPSIRRRDVKCVTIKGDGKVKIQSPGVCYRMNERPPSSWMICHSKTNQHCLEIKKENKKQNSKIEIKTDNSEIHQMRHTKRLKILVGQTAYVLGFTRLSIFCPMPIMHRSKIKWQHGNNTYEYHGISRERIRVNRKGVLVIREFYLIDSGEWICKAGRYTAKATLHLEQPSTGFDNWLKRHANHNYGMLNEESNFSFIRPESIIWIKSDWSPCSTTCEGNSKNAGYQ…	596	0.642	Y	0	NA	0.36	N	26-87; 93-155; 225-342; 375-433; 499-560	5.30E-08;1.80E-06;1.90E-05;3.92E-08;0.31	G3DSA:2.20.100.10;G3DSA:2.20.100.10;G3DSA:2.60.40.10;SSF82895;SM00209	IPR036383;IPR036383;IPR013783;IPR036383;IPR000884	Thrombospondin type-1 (TSP1) repeat superfamily;Thrombospondin type-1 (TSP1) repeat superfamily;Immunoglobulin-like fold;Thrombospondin type-1 (TSP1) repeat superfamily;Thrombospondin type-1 (TSP1) repeat	Muscle	13	0.713	1.62	2389	1.805	http://planmine.mpi-cbg.de/planmine/portal.do?class=Contig&externalids=dd_Smed_v6_3852_0_1	dd_Smed_v4_3852_0_1
dd_412 (WFIKKN2)	dd_Smed_v4_412_0_1	ECM_regulator	high	KU domain only	NA	NA	NA	NA	WFIKKN2	ECM_SF	3.28e-12	NP_001317270.1	yes	SMESG000013909.1	MNFIITFSIFVIFAIQFIECRKPECLLEMDQGPCRAAFPMFFFNTETGKCEEFVYGGCLGNDNLFGTYEECQENCEK*	77	0.742	Y	0	NA	0.698	N	21-77	1.1e-21	G3DSA:4.10.410.10	IPR036880	Pancreatic trypsin inhibitor Kunitz domain superfamily	NA	NA	NA	NA	341	1.473	http://planmine.mpi-cbg.de/planmine/portal.do?class=Contig&externalids=dd_Smed_v6_412_0_1	dd_Smed_v4_412_0_1
dd_4540 (PRSS12)	dd_Smed_v4_4540_0_1	ECM_regulator	high		NA	NA	NA	NA	PRSS12	ECMreg	3.9e-18	NP_003610.2	yes	SMESG000016910.1	MNSILIFYFLIYNLLESLVASSHIEKKIIGGKPMKSSYWPMIVSLRQQNLPYTLKSMNIPYTSKTGHFCAGTLISSDWVVTAAWCFQDKEVNKLINEGKFTYAKVRKLRWLMKTLVKRMNLSDYFVCLDEDCSRWRSIENIVLHPRYMLSIGVNQPGYDIALIKLGNPIDDYVPDLLPIASGTNSTLHCKTAGWGVSNVNDYESSGEFREFDVNLLPAKYCAPFIKPLEICGVGNIEGNQRSDFCFFDTGGPLICSEIGFDGDWKLHGIISRDLRGDCGDPDQRGIYTNVMGYNKWINSVIR*	302	0.743	Y	0	NA	0.182	N	21-302	5.89e-45	SSF50494	IPR009003	Peptidase S1, PA clan	Neural	9	0.618	1.67	1843	2.15	http://planmine.mpi-cbg.de/planmine/portal.do?class=Contig&externalids=dd_Smed_v6_4540_0_1	dd_Smed_v4_4540_0_1
dd_456 (CTSF)	dd_Smed_v4_456_0_1	ECM_regulator	high	lysosomal, secreted	IPR013128	Peptidase_C1A	ECMreg	1	CTSF	ECMreg	1.48e-92	XP_011543630.1	yes	SMESG000005279.1	MIQTSTLFLFLINVGLLFGTGEKREISLSKLRKDKDLQEVFREAINKYNSRVNSIYSYAPYQVHSIRQQVVAGILYEFEVTLVGTNCRNELKRSNQLLSECGLNENLAPKRAKLQIVSTPWLEPKHHFEVMSEIEELDLKLHDQLFVLGLPDGEVVSGLNFDSFKKNFNKLYQNEEEEAKRFKIFHSNYKKALLMNRLDKGSAVYGVTQFSDLTDEEFRSQYLSPAYDLSKRPQRISQIPQDIKTAQAVDWRALGGVTAVKNQGSCGSCWAFSTTGNVEGQWFLKTKRLVSLSEQQLVDCDTIDNGCNGGLPSQAYKAIQQMGGLESEDSYPYNANKGNCALDKSKIAVYINGSASIDSSESFMANWCSVNGPISIGINAFAMQFYRGGISHPFSIFCN…	461	0.735	Y	0	NA	0.627	N	33-116; 124-459	1.50E-11;5.20E-127	PF00031;PTHR12411	IPR000010;IPR013128	Cystatin domain;Peptidase C1A	Cathepsin+	17	0.938	2.63	7504	1.865	http://planmine.mpi-cbg.de/planmine/portal.do?class=Contig&externalids=dd_Smed_v6_456_0_1	dd_Smed_v4_456_0_1
dd_4737 (CLEC18B)	dd_Smed_v4_4737_0_1	ECM_regulator	high	SCP with long ShK repeat	NA	NA	NA	NA	CLEC18B	ECMaff	1.72e-11	XP_016878745.1	yes	SMESG000066348.1	MQFRLLSCIFLSLILFSVNYPKCLCLRKSEKQLFLDLHNWYRAKFTRNTYGDQPVAADMNALDWDEKLAWKSKNVVKLCLNSSEESHFVKHQFGSDIGIVSFSKTINDSQSLSDFLKTAFNIWIKYSTNLENDCDKNSVICDNIRQILYSRGENFGCAKNFCENDKTVHFACLYNYKFNKSRIFQHGDSCSLCQQNQPFCLDGSLCATKSQCKRKNVNSHCRCAINYKSCYPHGILKLDSCNCRCKPGYYGPTCKEQCIDLQEDCQRMRHHCSLKSHKEYMSKNCPKTCQLCNLRSHAPIQSGSENNMIMNTIIDPLKSEEYIDDKLCYDNRKECSEWAKAGYCNEKSVKTLCSKSCKLCFNANTSNNIAKHDPEICSTLTQFCGKNDITLYCPKTCYE…	882	0.729	Y	0	NA	0.675	N	21-222; 257-292; 328-360; 377-397; 422-455; 470-498; 523-544; 560-582; 607-628; 652-675; 774-797; 822-844	1.00E-23;1.50E-05;4.70E-04;2.3;1.40E-04;1;0.18;1.9;33;0.13;0.12;3.2	G3DSA:3.40.33.10;PF01549;PF01549;PF01549;PF01549;PF01549;PF01549;PF01549;PF01549;PF01549;PF01549;PF01549	IPR035940;IPR003582;IPR003582;IPR003582;IPR003582;IPR003582;IPR003582;IPR003582;IPR003582;IPR003582;IPR003582;IPR003582	CAP superfamily;ShKT domain;ShKT domain;ShKT domain;ShKT domain;ShKT domain;ShKT domain;ShKT domain;ShKT domain;ShKT domain;ShKT domain;ShKT domain	Muscle	14	0.545	0.81	2464	1.485	http://planmine.mpi-cbg.de/planmine/portal.do?class=Contig&externalids=dd_Smed_v6_4737_0_1	dd_Smed_v4_4737_0_1
dd_497 (MEP1B)	dd_Smed_v4_497_0_1	ECM_regulator	high		IPR001506	Astacin	ECMreg	1	MEP1B	ECMreg	7.48e-14	NP_005916.2	yes	SMESG000017354.1	MPMSNRVNHKMNQIFIGLFLLSILNLVFIEAGKCGCQKSKLKRAISLKIDDMLLDHVDLMKIEGFRGYDKNARRWTDNTLKYTFHPQFPADKKQIVRESMNELTNDLKGCVKYVESTSGYHIKVQSHQPGCWSFVGMLNKQGGSQELNLENPGCLYSKGTIKHEFIHATGFMHTQMRADRDKFVNIFWERIDSDFCHAFVTCKNCEETVTYKTNSVMHYPSESFPCPGQRITMVDKQNKEIPYNHGTIEEDHQMIKHLYQCK*	262	0.76	Y	1	13-32;	0.652	N	36-262	4.5e-45	G3DSA:3.40.390.10	IPR024079	Metallopeptidase, catalytic domain superfamily	NA	NA	NA	NA	472	1.357	http://planmine.mpi-cbg.de/planmine/portal.do?class=Contig&externalids=dd_Smed_v6_497_0_1	dd_Smed_v4_497_0_1
dd_51 (ASTL)	dd_Smed_v4_51_1_1	ECM_regulator	high		IPR001506	Astacin	ECMreg	2	ASTL	ECMreg	9.59e-19	XP_011509510.1	yes	SMESG000072805.1	MEKLILLLLGFVVIDYANGQCGCPRQSVKLRTRGLDNVKMGDMLLDSTDIQIINGFKNHYANSKKWPNNIVTYTFAGNFPQDKIQTVRQSLGELQKDLQNCVKFQEGRNGHYIEVNSKREGCYSMLGVTGGPSQPLNLENPGCMYSKGTIKHEFIHALGFMHTHMRKDRDNHITIKWDRILTSQCSQFTKCDGCEPDGPYETESVMHYNSEGFACNPSEKVVVKKNGGAIGYNHETTANDLQMIKNFYNCK*	251	0.834	Y	0	NA	0.252	N	21-251	1.7e-50	G3DSA:3.40.390.10	IPR024079	Metallopeptidase, catalytic domain superfamily	NA	NA	NA	NA	893	1.565	http://planmine.mpi-cbg.de/planmine/portal.do?class=Contig&externalids=dd_Smed_v6_51_0_1	dd_Smed_v4_51_1_1
dd_51 (MEP1B)	dd_Smed_v4_51_0_1	ECM_regulator	high		IPR001506	Astacin	ECMreg	1	MEP1B	ECMreg	0.082	NP_001295100.1	yes	SMESG000015174.1	MFLMCLAIAVIGYVSGQCGCPRQKLLKRSVDSMKMGDMLLDKSDIALINGFKNHYANTKKWPNNNVVYSFAGNFPRDKIPVVRQCLGELQRDLGNCVKFTESNQGHYIEVNSKQEGCYSLLGYAAGMPTQPLNLENPGCMYSKGTVKHEFIHALGFMHTHMRKDRDNHITINWARIETSQCSQFTKCDGCELDGPYETTSVMHYNSEGFACDPREKVVLRKDGGAIGYNHDTTPNDLNMIRNFYGC*	246	0.83	Y	0	NA	0.109	N	22-246	1.7e-47	G3DSA:3.40.390.10	IPR024079	Metallopeptidase, catalytic domain superfamily	NA	NA	NA	NA	269	1.464	http://planmine.mpi-cbg.de/planmine/portal.do?class=Contig&externalids=dd_Smed_v6_51_0_1	dd_Smed_v4_51_0_1
dd_6335 (MMP28)	dd_Smed_v4_6335_0_1	ECM_regulator	high		IPR001818	Peptidase_M10	ECMreg	1	MMP28	ECMreg	2.36e-07	XP_011523533.1	yes	SMESG000040786.1	MKPVIILLSTLFFLSVHSFKSSEEKDAEKYLTEFYDYDKSTGSLKDSLKDLQKMAGIEADGKLSDEVISHMNKGRCGGKDKDKKSKRFLAADARWDRGVTYKYILHLDWMPRTMSEGEVRRAIQMALGYWTQVSNIAFAEARETKGCTFSISFVGKEHIRYYIENNFQPLRDPSDMDNVPGGVLAHAYLPRNGNLHYDNAETWTEGTDSGINLRIVTAHEMGHAIGLYHSQDPSALMAPWYGGYISEANFKLPNDDTLGAQSIYGARGKRALPLKKRDFGKLQSRLCNAKNLEGIFAFSDDKTYIIADGSNLFRLDGTNVDETFEPVEINEALKNADSMFYDKVNKRLVVFKGDKVYSASGSDVKYLKVEEMKIGGHGTYLGKSSAAFAREISTDESMQ…	495	0.791	Y	0	NA	0.675	N	13-409; 422-494	9.20E-63;0.016	PIRSF001191;PIRSF001191	IPR021190;IPR021190	Peptidase M10A;Peptidase M10A	NA	NA	NA	NA	64	1.232	http://planmine.mpi-cbg.de/planmine/portal.do?class=Contig&externalids=dd_Smed_v6_6335_0_1	dd_Smed_v4_6335_0_1
dd_6962 (ADAMTSL3)	dd_Smed_v4_6962_0_1	ECM_regulator	high		IPR000884	TSP1	CoreM	4	ADAMTSL3	ECMreg	3.01e-27	NP_001288039.1	yes	SMESG000073134.1	MISFGGILIIILNFAICLFDGQSIGNRPIGKAFLEEIDIWSKCSTTCGEGVQEKLQACFKKTVYLIENISMDKCEHIPKIKVTTRVCNYGDCENGYVWKFTDWSKCSHTCGYEGIQLREVECYHSSGQVVDQEMCDENKKPKSLRGCNRYNCPPNFLAKEWKKKCVKISDCSPGQQRRDLSCLSLLNTGKVIDLPRAACYAKGLVPPASWRQCFDHIDPKKCFKKSEFLPEIISEKRTLVQMRRVEKLNLQVGQISYVFPGTRLTLNCPVKNFLSSNLIWAHKKIEYFYKGKSKNRIRVTRKGKLIIKSFLIQDQGEWRCLAGNISDSIVIKSKSPSDGYKDWAIRNSISNKDMPNELVQLDMMQENHVRWVIGDWSQCSVSCENTGFQSRMVRCESLQ…	597	0.74	Y	1	2-24;	0.522	N	40-92; 94-152; 256-331; 367-427; 488-549	4.19E-06;1.23E-10;1.19E-08;2.22E-07;7.98E-08	SSF82895;SSF82895;SSF48726;SSF82895;SSF82895	IPR036383;IPR036383;IPR036179;IPR036383;IPR036383	Thrombospondin type-1 (TSP1) repeat superfamily;Thrombospondin type-1 (TSP1) repeat superfamily;Immunoglobulin-like domain superfamily;Thrombospondin type-1 (TSP1) repeat superfamily;Thrombospondin type-1 (TSP1) repeat superfamily	Epidermal	24	0.573	0.56	1471	1.356	http://planmine.mpi-cbg.de/planmine/portal.do?class=Contig&externalids=dd_Smed_v6_6962_0_1	dd_Smed_v4_6962_0_1
dd_7096 (LOXL2)	dd_Smed_v4_7096_0_1	ECM_regulator	high		IPR001695	Lysyl_oxidase	ECMreg	1	LOXL2	ECMreg	1.3e-67	NP_002309.1	yes	SMESG000004065.1	MSKLIITLKIFISFALIFTRYSKGFNELQKKLVDGDVKLVDGGSPKEGTVLVFLGYGWGSICDDHWTMTEANVICKQLGMEKAVQFYKKNYFQSSGIKNYFMDDVYCFGNKSRIAYCEFPGWGKHDCRSNEQVGVQCYKVANVQREVNWNPLRIPLPKESLVSLRKNSFKIMLEDGVVLSEVDGIRYPLCPNNFKATENNVLCHQMYGKLGGTIELIPMNTGKFNYSKYIVRLGRCYGNESSLTQCLTYASSNGVPCESDKMIHINCISDLPDIRADYAEVERSSYMERLNIWHLQCALTEKCLPDSIYKIINLHPHSYFWITRTLLRFSSIIENIGTSNFLPLEKEDKWEWHGCHLHYHSMKLFAIYEIIDKKSNIVASGHKASFCLEDNLCVTESKP…	489	0.681	Y	0	NA	0.575	N	37-138; 178-269; 272-481	3.60E-35;6.54E-07;4.20E-73	SM00202;SSF56487;PF01186	IPR017448;IPR036772;IPR001695	SRCR-like domain;SRCR-like domain superfamily;Lysyl oxidase	Intestine	30	0.574	0.43	721	1.325	http://planmine.mpi-cbg.de/planmine/portal.do?class=Contig&externalids=dd_Smed_v6_7096_0_1	dd_Smed_v4_7096_0_1
dd_73979 (CTSS)	dd_Smed_v4_73979_0_1	ECM_regulator	high		IPR015644	Peptidase_C1A_cathepsinB	ECMreg	2	CTSS	ECMreg	4.02e-09	NP_004070.3	yes	SMESG000013991.1	MKAFIILSLFLVAIEAGPRRFTVNSELNEEWEIFKAQFHKQYEPLTEAARRIIWEGNLEFIRQHNLEYDLGKH	73	0.747	Y	0	NA	0.773	N	22-71	9.32e-08	SSF54001	IPR038765	Papain-like cysteine peptidase superfamily	NA	NA	NA	NA	224	1.289	http://planmine.mpi-cbg.de/planmine/portal.do?class=Contig&externalids=dd_Smed_v6_73979_0_1	dd_Smed_v4_73979_0_1
dd_75096 (PRSS1)	dd_Smed_v4_75096_0_1	ECM_regulator	high	weak SIP	NA	NA	NA	NA	PRSS1	ECMreg	0.001	XP_011514713.1	yes	SMESG000045112.1	MSIIIMVLVIINSFYNNSKFKNFNNKVIFRTLHPYVIRLLTTKGTGFCSGSIINQWKIVTAAHCIHKRHNIYIQPYNHRMLNISKNKIVQCHFMKEFNKNCLIEKPNN	108	0.39	Y	0	NA	0.548	N	27-85	2.33e-12	SSF50494	IPR009003	Peptidase S1, PA clan	NA	NA	NA	NA	167	1.335	http://planmine.mpi-cbg.de/planmine/portal.do?class=Contig&externalids=dd_Smed_v6_75096_0_1	dd_Smed_v4_75096_0_1
dd_7541 (TMPRSS15)	dd_Smed_v4_7541_0_1	ECM_regulator	high		NA	NA	NA	NA	TMPRSS15	ECMreg	3.37e-21	XP_011527959.1	yes	SMESG000076526.1	MTKILIIVFCLLLSCAFILGGIRVKRIIGGQLDDSVDQLSLAALIGEKGYSWDILKVWGEHRKLFCSGSLISNQWIVTAAHCFNIFKVTEEKYENENENSSNFIHERESKSDENLKAMQKKKFTIKNGKVIKIKKELIDFTDPKYWKVRLAVQTLKPTFKERLLKFVNRFFDKPNQKVYYKVSKVVRHPMYDPNYLENDVALVKLKNKINMTIFNFSRILPITNSIIDKTLWPYPGQMCKVIGWGCKEIDGPIMNRLHSVLLPVQNSSYCRLIYRADINLTDHQEFCAGYYNGHKGICAGDSGGPILCLENGKPVLAGVVSATHKNDPSKFPGIFSRISYFSSWISNVIKNN*	352	0.851	Y	1	5-22;	0.323	N	5-351	2.48e-53	SSF50494	IPR009003	Peptidase S1, PA clan	Intestine	6	0.611	0.59	1996	1.382	http://planmine.mpi-cbg.de/planmine/portal.do?class=Contig&externalids=dd_Smed_v6_7541_0_1	dd_Smed_v4_7541_0_1
dd_76 (TLL2)	dd_Smed_v4_76_0_1	ECM_regulator	high	Cterm unknown	IPR001506	Astacin	ECMreg	1	TLL2	ECMreg	2.4e-19	NP_036597.1	yes	SMESG000080471.1	MLLKTIISFITLSVVIELCSAQCGCTQKGIKISNFNVGDMVLSSQDVLRINGFKAAQGVHWPNKLLRYTFDPSYPDKNKNAIREFLKIYEKELGNCLRFVEEKSDVYATVVLGGGCSANVGYNKNYPLSITLPDPCVNRRNVKHEFTHLLGFMHEHTRPDRDQFLKIEFGNVHSGLCNNFYLCEGCKLTTTYDFDSIMQYPSEAFSCNGKDTILKKNGGKIPFNMEVTKLDAKKVRDYYGC	241	0.872	Y	0	NA	0.323	N	21-241	1.1e-47	G3DSA:3.40.390.10	IPR024079	Metallopeptidase, catalytic domain superfamily	NA	NA	NA	NA	552	1.564	http://planmine.mpi-cbg.de/planmine/portal.do?class=Contig&externalids=dd_Smed_v6_76_0_1	dd_Smed_v4_76_0_1
dd_81 (CTSCB)	dd_Smed_v4_81_0_1	ECM_regulator	high	lysosomal, secreted	IPR013128	Peptidase_C1A	ECMreg	1	CTSB	ECMreg	3.45e-132	NP_001899.1	yes	SMESG000048413.1	MMKIILISFVLLFSLVNCDRTKWESLTKSVKGPIPIHTPLSFDLINYVNYIAQTTWKAGPTTRFQTVSDIRKVLGVLKDPNNFKLPKKSSGLNAIRLPASFDSRIQWPKCKSINEIRDQSNCGSCWAFGAVEAMTDRYCIHSNGTKNPRISAEDLLTCCGFRCGDGCNGGFPSGAWSFWVSHGLVTGGEYGAHLGCQDYAFPKCSHHVIGPYPNCTGEFPTPKCKKTCQAGYAKTYKEDKQFGKTSYSVGGREEEIMQEILTNGPVEAAFSVYADFPNYKSGVYQHVSGAMLGGHAIKILGWGVENNTPYWLVANSWNPTWGDKGYFKIKKGTNECGIEDEVVAGIPKL*	349	0.889	Y	0	NA	0.652	N	40-80; 97-346	5.20E-11;2.20E-101	PF08127;SM00645	IPR012599;IPR000668	Peptidase C1A, propeptide;Peptidase C1A, papain C-terminal	Intestine	30	0.926	3.05	3954	1.941	http://planmine.mpi-cbg.de/planmine/portal.do?class=Contig&externalids=dd_Smed_v6_81_0_1	dd_Smed_v4_81_0_1
dd_85 (ASTL)	dd_Smed_v4_85_0_1	ECM_regulator	high		IPR001506	Astacin	ECMreg	1	ASTL	ECMreg	9.37e-18	XP_011509510.1	yes	SMESG000015174.1	MQKMFLMCLAIAVIGYVSGQCGCPRQKLLKRSVDSMKMGDMLLDKSDIALINGFKNHYANTKKWPNNNVVYSFAGNFPRDKIPVVRQCLGELQRDLGNCVKFTESNQGHYIEVNSKQEGCYSLLGYAAGMPTQPLNLENPGCMYSKGTVKHEFIHALGFMHTHMRKDRDNHITINWARIETSQCSQFTKCDGCEPDGPYETESVMHYNSEGFACNPSEKVVVKKNGGAIGYNHETTANDLQMIKNFYNCK*	250	0.876	Y	0	NA	0.493	N	25-250	1.1e-48	G3DSA:3.40.390.10	IPR024079	Metallopeptidase, catalytic domain superfamily	NA	NA	NA	NA	457	1.411	http://planmine.mpi-cbg.de/planmine/portal.do?class=Contig&externalids=dd_Smed_v6_85_0_1	dd_Smed_v4_85_0_1
dd_85792 (PLG)	dd_Smed_v4_85792_0_1	ECM_regulator	high		IPR000001	KR	Reg_SF	2	PLG	ECMreg	4.58e-07	NP_000292.1	yes	SMESG000026376.1	MLIVQLSAIFYLQCVIFAGYFEEIEKCKISTHGGEYMGKVNYGKSGQRCIFWKNEYVNQILMDDTFVFDNTSIIGNNYCRNPTNFPNGPWCIIDEMTLEWEHCNIIKCVKDRNWCKDSDKGTEYLGDISHTKSGKMCKPWINFRKHTANSFPENNVHLAGNKCRNPDMSKVPWCYYSNNYQREDCNVSRCDEAINQPEYFGTYDYLRGLGSSKTIVKLDDIYHTVTVTLSIKLESLKSRTLNKSSMWATAYNVECQSDLDEYEFCSVKKLTKTSEDYIITYLCSGPLKYLMFISLLQKSDFTIKHVGTKYPKPSPSKQFNEYDKKMKEYYQNKNKKEVTFSLARYPGYFYLLKDNAIAYAVNANNKISMTISTVGKGRIGFMAGEDSINLGSYKNLLNY…	1069	0.637	Y	0	NA	0.84	N	11-113; 118-207; 644-722; 735-995	1.20E-17;3.38E-17;1.70E-06;4.10E-44	G3DSA:2.40.20.10;SSF57440;PF17291;PF13402	IPR038178;IPR013806;IPR035423;IPR031161	Kringle superfamily;Kringle-like fold;M60-like domain, N-terminal;Peptidase family M60 domain	NA	NA	NA	NA	280	1.272	http://planmine.mpi-cbg.de/planmine/portal.do?class=Contig&externalids=dd_Smed_v6_85792_0_1	dd_Smed_v4_85792_0_1
dd_8746 (CELA1)	dd_Smed_v4_8746_0_1	ECM_regulator	high		NA	NA	NA	NA	CELA1	ECMreg	3.57e-23	NP_001962.3	yes	SMESG000025143.1	MLDNVFSISVLAICICSQSTESTQGFPFPTLKSKHAKYQSEDMVEMFQRQRQIEKEEFTMNKEIFTFWNDDYESWSGWTICQSDSCTKSRFRVCRNSLKRTKNYWPRQRKCETKYIYEKSTCNDTAECATNNYSKEERISKLPKKCGIMSNNAANKIYGGKEAEKDKWKAHVGFYVIKDYNVYYVCGGTLINPGWVLTAAHCLETIEIVRYLEIGKMINTRLAGIFDDFYILVGDHNTRIYGEHEIMKSLSHFIIHPSYRFDRYLKQYDVALLKLDLPLPSSLDVNYPCIAESRDFFMNLTNKCYAVGWGLLNRYKPKRSNYIELDFDLERWQRNPRISRKSSVLQEVELPLVDLKVCSKEHSSFNLNKTIHVCAGTYLKDTCSGDSGGGLFCVDDTSK…	438	0.509	Y	0	NA	0.627	N	138-437	6.12e-55	SSF50494	IPR009003	Peptidase S1, PA clan	Intestine	30	0.564	0.41	638	1.319	http://planmine.mpi-cbg.de/planmine/portal.do?class=Contig&externalids=dd_Smed_v6_8746_0_1	dd_Smed_v4_8746_0_1
dd_886	dd_Smed_v4_886_0_1	ECM_regulator	high	no collagen domain	NA	NA	NA	NA	COL6A3	Core_collagen	1.11e-10	XP_016858793.1	yes	SMESG000013911.1	MKSIVIILTSFIFFVKYCESRNSVCLLPKQEGMCRGYFETFFFNKESGKCEEMVYGGCNGNENRFSTIEECNEKCKK*	77	0.69	Y	0	NA	0.741	N	19-77	4.1e-21	G3DSA:4.10.410.10	IPR036880	Pancreatic trypsin inhibitor Kunitz domain superfamily	NA	NA	NA	NA	161	1.47	http://planmine.mpi-cbg.de/planmine/portal.do?class=Contig&externalids=dd_Smed_v6_886_0_1	dd_Smed_v4_886_0_1
dd_8864 (LOXL4)	dd_Smed_v4_8864_0_1	ECM_regulator	high		IPR001507	ZP	CoreM	1	LOXL4	ECMreg	1.07e-05	XP_006718083.1	yes	SMESG000040338.1	MKNQNLYLLSLCLWSFFNIFACEILIKSISFAQGTNLFTNDTIQRDGKVIAKLNTNEVTTICNYNFNEISAGIICKTLGFPAQALSIINSNTNMINGSVLLANIQCTGLESNISYCVNSGRSVQPPPCSNHIMDVHVYCLQTQVPQVVTPNDGDTICNKTSSQYSFDRLLNKINVGLPRVNISGTFYPICNDDYSLTLDIVKFVCSQLCYSNKIESVVMPYLNISIRNDSVRPNCIKSGCQTSDLQSCFTSSYIAGIKCGDEPQFIESPPNVKCTNQNMTVIWPKQFFPSVNYTLVSLVTQCDSSTKNNSIGDAEIYIPFNDCTPTIIGSSNYVNFSYTIKREYDPTYSLIAKTLTVSCSFPKNISANNTFGFKGVTNIPINSTTNLKMEMTFYSDSGY…	537	0.604	Y	1	7-29;	0.036	N	32-146; 273-516	1.30E-12;0.0055	G3DSA:3.10.250.10;SM00241	IPR036772;IPR001507	SRCR-like domain superfamily;Zona pellucida domain	Pharynx	27	0.557	0.38	1589	1.409	http://planmine.mpi-cbg.de/planmine/portal.do?class=Contig&externalids=dd_Smed_v6_8864_0_1	dd_Smed_v4_8864_0_1
dd_8925 (TIMP2)	dd_Smed_v4_8925_0_1	ECM_regulator	high	weak SIP	IPR008993	TIMP-like	ECMreg	1	TIMP2	ECMreg	0.000493	NP_003246.1	yes	SMESG000010167.1	MKLTICSFIIHPSVSNLSYSISSWSITLLFFSTVIFLATHTESILSQQINQMADICSCGLQVPQQKFCEHDFVFAGKRVNRNVTPFNTPNGVMVSELIPYMGQIYRIRLRYNFKGVFVNYSKRRVFVTIYVLRGPICGVSDSISMIRKKNYVLSGYQYKSLLVLTSCNWIQPLNSITSFQAIGLFSNLYQKYCDFSHKCQISVDYKSPTFFDQICKINQKYKDCYENYAICHWQSNNKCAISTNLTDLSNQNRLIHLPKSLLKNLKKEKQKFQQLSSTHFRYCVISKMYSFP*	292	0.419	N	0	NA	0.927	N	49-269	9e-21	PTHR11844	IPR001820	Protease inhibitor I35 (TIMP)	Protonephridia	29	0.577	0.82	1667	1.58	http://planmine.mpi-cbg.de/planmine/portal.do?class=Contig&externalids=dd_Smed_v6_8925_0_1	dd_Smed_v4_8925_0_1
dd_895 (KAZALD1)	dd_Smed_v4_895_0_1	ECM_regulator	high		IPR000867	IB	CoreM	1	KAZALD1	ECMreg	0.011	XP_005270251.1	yes	SMESG000039126.1	MKVAFILLLLIGYTYSLSCKCFASSCNSVKLNCPRSQQIRDSCNCCYVCANLEGQICESNIKACAPGLRCVTEYGCRYSNHLPWFLPIQGVCEKELPNEPPANINCYRYSYLQQQKLKLRRE*	122	0.923	Y	0	NA	0.522	N	11-95	7.8e-12	PTHR14186	IPR011390	Insulin-like growth factor binding protein-related protein (IGFBP-rP), MAC25	Neural	32	0.824	3.51	495	2.071	http://planmine.mpi-cbg.de/planmine/portal.do?class=Contig&externalids=dd_Smed_v6_895_0_1	dd_Smed_v4_895_0_1
dd_89796 (KR)	dd_Smed_v4_89796_0_1	ECM_regulator	high		IPR000001	KR	Reg_SF	1	LPA	ECMreg	1.3	NP_005568.2	yes	SMESG000071387.1	MIFGILMVCAIYFDNGLSQLYDYKPHNYKYNHCFYTITEVSVDTCSELCTSWNCSIFFYKNVYQNCFLCIYVLPSIDIVLTNAEAYYSLSHFCSNPGGLQYVKSAKITYSGRNCMSWRDSSIPWRVKVQAYPPENFCRRLKWFSKDLTKPWCWVQTNTGVEQEECLLFDC*	170	0.535	Y	0	NA	0.741	N	71-170	1.5e-09	G3DSA:2.40.20.10	IPR038178	Kringle superfamily	NA	NA	NA	NA	265	1.339	http://planmine.mpi-cbg.de/planmine/portal.do?class=Contig&externalids=dd_Smed_v6_89796_0_1	dd_Smed_v4_89796_0_1
dd_9120 (TCAF2)	dd_Smed_v4_9120_1_1	ECM_regulator	high	includes dd_42980	IPR000001	KR	Reg_SF	2	TCAF2	NA	9.85e-32	XP_011514361.1	yes	SMESG000026354.1	MSYLCFLIALPLLSRLTSSYFTDIENCKITTHGREFIGRTSITKNGQQCITWKEEFINKLQAGKIINYDSKSLIGNNYCRNPTNFPNGPWCIIDENTLKWEYCNIKSCIKDRNWCKDTDNGREYLGDVNYTKSGKDCNPWINQRTHPKDSFPEKNLNLVGNKCRNPDMSEGPWCYYSTENKREECDVPKCDKKFSQIEYFGGYDFLKLIPDQMTIISLDNIYQDVKATVSIKLESLNSDILNKTSLWATDYNPKCQTDLDEYEYCTIVESKSENENYIISYSCLEPLRHLMFISPLKKTEYTIKYSGKLYKINWKPSERFTEYENKVNEYLQKKNKNELKIQSDQIPGHFILFSNNAIAYATNADNQIPVTISTVGKGRIAFLAADGVVDSIYFPQLKD…	1073	0.835	Y	0	NA	0.741	N	14-113; 114-191; 641-946	7.30E-19;1.90E-20;3.50E-47	G3DSA:2.40.20.10;cd00108;SM01276	IPR038178;IPR000001;IPR031161	Kringle superfamily;Kringle;Peptidase family M60 domain	NA	NA	NA	NA	1171	1.375	http://planmine.mpi-cbg.de/planmine/portal.do?class=Contig&externalids=dd_Smed_v6_9120_0_1	dd_Smed_v4_9120_1_1
dd_9220 (LPA)	dd_Smed_v4_9220_0_1	ECM_regulator	high		IPR000001	KR	Reg_SF	10	LPA	ECMreg	5.72e-44	NP_005568.2	yes	SMESG000018456.1	MLLANIFVFFVLFYKTKSQQSCLEVPKNPGDPLGIEYIGTQSTSDNGTCAVWTTAAGNVNYLLSSQFPDISIQNAQNYCRNPSSPIGIYEPRPWCWLQADTKSFGYCTIPSCAGICRTTSFGEIFQGTGSKTISGLTCQNWSSQSPHAHSYNSGNWPITGETIVQAGNNCRNPNNSSFGLWCYTTSAFPVWEPCMAPVCKSTTGCVNGVTNYLFKSQTATEQYLQSCVPWANIPLQYSNQSATPTILTTSDIVNPIFHPALLPDASLSDASNYCRNPDNDTVGGWCYTPCSGIWACLFDRTGSYYQGIVSVTEKNETCAIWSSKGSIYTNANFPENSIANANNYCRNPTNNTGGPWCWLQSDLNKFGFCTIPTCQQTPPLPPLTTTAGNATCQSTTSGV…	1275	0.818	Y	0	NA	0.675	N	11-114; 120-207; 269-289; 293-380; 383-478; 479-568; 573-650; 651-730; 731-832	1.90E-13;9.67E-20;1.50E-05;1.30E-16;9.10E-19;7.70E-14;2.42E-14;4.80E-15;1.40E-13	G3DSA:2.40.20.10;SSF57440;SSF57440;G3DSA:2.40.20.10;G3DSA:2.40.20.10;G3DSA:2.40.20.10;SSF57440;G3DSA:2.40.20.10;G3DSA:2.40.20.10	IPR038178;IPR013806;IPR013806;IPR038178;IPR038178;IPR038178;IPR013806;IPR038178;IPR038178	Kringle superfamily;Kringle-like fold;Kringle-like fold;Kringle superfamily;Kringle superfamily;Kringle superfamily;Kringle-like fold;Kringle superfamily;Kringle superfamily	NA	NA	NA	NA	2656	1.354	http://planmine.mpi-cbg.de/planmine/portal.do?class=Contig&externalids=dd_Smed_v6_9220_0_1	dd_Smed_v4_9220_0_1
dd_961 (ASTL)	dd_Smed_v4_961_0_1	ECM_regulator	high		IPR001506	Astacin	ECMreg	1	ASTL	ECMreg	1.61e-18	NP_001002036.3	yes	SMESG000080475.1	MILKIVVICFLLISLFSLCYAQCGCTQKGIKIADFNVGDMVLSPVEILKINGYKAADGEKWPKNELRYTFDPSFPDKNKNPVRDFLKAYEKELGNCIKFKEEKSGVFATVVTGGGCSANVGYNSRYPLKVTLADPCVNKRNVKHEFTHSLGFQHEHTRPDRDNNLNIQFNNVKKNLCANFYLCEGCKTTTPYDFDSIMQYPSEAFTCNGKETILRKNGGKIAFNMEVTKLDAKKVRDYYGCA*	242	0.953	Y	0	NA	0.522	N	25-242	2.7e-47	G3DSA:3.40.390.10	IPR024079	Metallopeptidase, catalytic domain superfamily	NA	NA	NA	NA	376	1.368	http://planmine.mpi-cbg.de/planmine/portal.do?class=Contig&externalids=dd_Smed_v6_961_0_1	dd_Smed_v4_961_0_1
activin-1	dd_Smed_v4_4120_0_1	Secreted_factor	high	Gavino 2013	IPR015615	TGFb-like	SF	1	INHBE	ECM_SF	1.22e-11	NP_113667.1	yes	SMESG000024833.1	MLSLFFIKVSILFLLFERMRGETFHDLDQLKRKLAITQFRNKLIDHFKKFKIESVLTGVSHHEGTKTKNINRILAGIEKIQEIPSENRKTVTKILVLGVKANSCVRPSTACIEFLLPQKFFNENIKLAKFLLAVPGRRGVLIRWQIDLIIGRMQIATFNIKSRQLQVGIHEIECTNILQLFFSKYNQTDGKKILKLGLRVQYNGKGFQKPNVYIRTIILLASMASAKRRYPRAAVKQSPLVCTSSSIFCCMKNFTVTPTDLGLQNLISPDLIHLNYCKGDCNHYSPYRSKHASYLSMLKRSKTSLLSARQLETMKNCCTPVFYNKLQIQYRDYTQDIRNTEVNDMIVESCGCN*	353	0.788	Y	0	NA	0.252	N	171-352	2.3e-19	PTHR11848	IPR015615	Transforming growth factor-beta-related	Neural	32	0.617	0.69	1399	1.516	http://planmine.mpi-cbg.de/planmine/portal.do?class=Contig&externalids=dd_Smed_v6_4120_0_1	dd_Smed_v4_4120_0_1
activin-2	dd_Smed_v4_3324_0_1	Secreted_factor	high	Gavino 2013	IPR015615	TGFb-like	SF	1	INHBA	ECM_SF	1.73e-12	NP_002183.1	yes	SMESG000078459.1	MLLKGLHAKENIYQQIFQIVFLISILLPIMANPVERKSSVYNDNAEEKIIQKDSFKDKVINDLKSKILQKLNLKEAPKFNSSFDWSSMTEQIRSAALRLGVPFDETTENSQPTSESMIISLTKVNHCIDNSTNNQHCYDLTIPNMDNKILVGANFIIQFLPLAFERTVEDNIIYNITINNLPETVYSFSVAQLKSNSLYIAYTNILKTLLDNQRMSHSTFSFTVSISGDEQTTKLERMIDIENIVIELEYQVLPTPVRKRRDAGNTCIPNTYFCCTQTLKVGIDELGWSQFIFAPTTFTINYCRGDCNSYLTFSSNHARALNFARGRGLGSNKDLRACCVPYSYSSLTIMYLNNENALEVSTFNDLIAATCGCM*	374	0.493	N	0	NA	0.942	N	94-373	3.9e-29	PTHR11848	IPR015615	Transforming growth factor-beta-related	Cathepsin+	10	0.542	0.35	1454	1.37	http://planmine.mpi-cbg.de/planmine/portal.do?class=Contig&externalids=dd_Smed_v6_3324_0_1	dd_Smed_v4_3324_0_1
admp-1a	dd_Smed_v4_38565_0_1	Secreted_factor	high	Gavino 2010	IPR001839	TGFB	SF	1	BMP2	ECM_SF	8.51e-06	NP_001191.1	yes	SMESG000059604.1	MSLRCKSKSFDMFGIGPVQGKQLYLLKEKICEIKRTFQIAIGIALFSPSHYCWFWKTLKMYLLLSLFNNILIPVACASRIANFSDSSRNSYLTLNPFMDLARVLDIQPIYQHNSHSQHNDDLDVSSTPDYFIKLYKSLSRSNGEGVGTPPYNADAIFGLMDNEKYSQRYYNFGIDETINQSTIKSSEFHIYRLPRKSKARNKRDAGHLIIKLYLVTSPARKNTSYGNLYVGSQMVFISQYGWIVLNLTDAMSKWVKEKIPNYGLYISIQNKDASLVSQSTVIFAQKSMRHMKRLQPIISIYTRQKIGTVNQDSEETDLSKAFENMDPRRYQKIYNGEFYVPPKRFRRSDSSETKDKVITRRKYCSLYPMQVFFDKMGWDQWIVAPHSFNAGICTGPCPF…	466	0.251	N	0	NA	0.773	N	102-466	1.3e-49	PTHR11848	IPR015615	Transforming growth factor-beta-related	NA	NA	NA	NA	147	1.331	http://planmine.mpi-cbg.de/planmine/portal.do?class=Contig&externalids=dd_Smed_v6_38565_0_1	dd_Smed_v4_38565_0_1
admp-1b	dd_Smed_v4_12939_2_1	Secreted_factor	high	Gavino 2010	IPR015615	TGFb-like	SF	1	BMP7	ECM_SF	2.04e-27	NP_001710.1	yes	SMESG000059595.1	MSLRRDSNLFEMIGIRRVQGKQLCMFKEKIYQIVIGVTLNCPIHYCWFWKTLKMYLLLSLFNNILISVACASRIANFSDYSTRNSYLTLNPFMDLARVLDIQPIYQHNSHSQHNDDLDVSSTPDYFIKLYKSLSRSNGEGVGTPPYNADAIFGLMDNEKYSQRYYKFEIDETINQSTIKSSEFHIYRLPRKSKARNKRDAGHLIIKLYLVTSPARKNTSYGNLYVGSQMVFISQYGWIVLNLTDAMSKWVKEKIPNYGLYISIQNKDASLVSQSTVIFVQTSMRHMKRLQPIISIYTRQKSGTVNQNSEETDLSKAFENMDPRRYQKIYNGEFYVPPKRFKRSDPSETEDVVVERRKYCFLYPMKVYFDKMGWDQWIIAPHSFNAGICIGPCPFPLGQT…	462	0.219	N	0	NA	0.773	N	91-462	1.8e-52	PTHR11848	IPR015615	Transforming growth factor-beta-related	NA	NA	NA	NA	1236	1.415	http://planmine.mpi-cbg.de/planmine/portal.do?class=Contig&externalids=dd_Smed_v6_12939_0_1	dd_Smed_v4_12939_2_1
bmp-like	dd_Smed_v4_12035_0_1	Secreted_factor	high	Gavino 2013	IPR001839	TGFB	SF	1	BMP6	ECM_SF	0.019	NP_001709.1	yes	SMESG000063420.1	MSTYKMVPEQVIIFFILSSLCVMGSWLPKFVDQQLNNQVNEAVSSVMLPLQAIPCSSGDFVTNCFMIERFPQPRLHEWQFLEFQVSAHSSTVMRTFKLIVFDEKPDSERKNVIFESASVEPDPILMDIIIDITTAKLSFLRYYKRFYFQLICTDCIDQSIRIANDNAIAFIIIKQTRIIQRRLRRSVEDRNKCLSDSNTAHCCIQTVFTEKHVAFENGSHIIAPHTIPITYCRGQCYSNTYEGNNNYVLIRYLNSLADRAKIKMYKQLPCCSARKFRDLMILYRTPDGNNRMEASSNLLVDLCKCQ*	306	0.385	N	0	NA	0.948	N	189-306	4.2e-16	G3DSA:2.10.90.10	IPR029034	Cystine-knot cytokine	NA	NA	NA	NA	672	1.462	http://planmine.mpi-cbg.de/planmine/portal.do?class=Contig&externalids=dd_Smed_v6_12035_0_1	dd_Smed_v4_12035_0_1
bmp4	dd_Smed_v4_17402_0_1	Secreted_factor	high	Reddien 2007, Molina 2007	IPR015615	TGFb-like	SF	1	BMP7	ECM_SF	1.28e-30	NP_001710.1	yes	SMESG000013937.1	MQKLIVVNIQILCCFIFKLTQIIDAKDSFYGKRFGSQNNNPSEKVRSNLQKMLLSNMGLQPDDVVDSEKYAELSEKLPHFVPDFMKSLYVKSRYNLFNFSVNIEGKPVHLGPIEIIHCQRLRNIQTWSSVGIHKLVFKSSVYTNDNHPLARELRLNRRLFPKILQEPPNNKSNEMHVIMMIFNEHFQLIKEKPINSKSFMKHGWISVDISEYVKSSVFYIKMYGFWRNRSSHTSTDLKFLIQKMNQLYLYYANIVTFYGNKAPLPTYNQEESTIPKDENIRLKRVKRDKTDYIQSLEDDCQRYSLIVTFKEVGWSKWIIAPQNYNAYYCKGNCPYPLSDNFNATNHAIIQLLIHGLKDISIPKPCCVPYNLRPETLLYLNREGDALLREFKDMSVSSCS…	401	0.573	Y	0	NA	0.72	N	48-401	1.4e-49	PTHR11848	IPR015615	Transforming growth factor-beta-related	NA	NA	NA	NA	755	1.385	http://planmine.mpi-cbg.de/planmine/portal.do?class=Contig&externalids=dd_Smed_v6_17402_0_1	dd_Smed_v4_17402_0_1
egf-6	dd_Smed_v4_6222_0_1	Secreted_factor	high	Barberán 2016	IPR000742	EGF	Core_SF	1	NRG3	ECM_SF	0.000251	XP_016871071.1	yes	SMESG000029319.1	MYSDVQLFKLTHAHLLKVFFLLLLVAIIVPQLNPKSGNINETIVAMIRNHYFDLMSKKNDWLMKILEVVKVELTFRQIVWRCGKNNSCLYSIQLFHPISESRNRRSIAEQIFKDNPIFEERILNSKPRYKQFKNIKVHKTTREYLPTKPIANRMTACEGRFLDYCQNGAKCLFIDMLKRAVCLCNKGYGGIRCEDFSLSDTVQYLGDYQMKTLDVYTLNQKNHEDICSVVDATARFTYNVISKDILQSKPLDN*	253	0.733	Y	1	7-29;	0.698	N	156-194	0.0043	SM00181	IPR000742	EGF-like domain	NA	NA	NA	NA	1104	1.463	http://planmine.mpi-cbg.de/planmine/portal.do?class=Contig&externalids=dd_Smed_v6_6222_0_1	dd_Smed_v4_6222_0_1
fst	dd_Smed_v4_9584_0_1	Secreted_factor	high	Roberts-Galbraith 2013	NA	NA	NA	NA	FST	NA	2.05e-09	NP_006341.1	yes	SMESG000013298.1	MKMFITLSLLLLSVVCNLASSTTIGSLKIGACFLEKSTRGCSEFIGYMNRNKCCHYNGFFVREPNAGQLFLAAFLKKHIIPNCESSCSKDFCADKICPVGEFCIMRDEDSICSSECICSEEQKSSGPVCTATGRRYKNKCELHLESCWTNSQQNIIPCAKFGCERLNCHKRNKKCILTLNGQSKCVNKKICIGQLYDPICGVDNVTYSSRCHLEESSIRQAKEIQIAYSGVCRADANCMNVECQERDMTCITHHRNGSPVCIKCPTSMRQCENGIYKTVELLCLSTNYETKNTCYKDFLSCQNNVFIEVLYSGQCLLNAKWPR*	323	0.867	Y	0	NA	0.84	N	85-152; 162-244	2.00E-12;2.00E-12	PTHR13866;PTHR13866	IPR037641;IPR037641	SPARC;SPARC	Muscle	13	0.534	0.47	6061	1.482	http://planmine.mpi-cbg.de/planmine/portal.do?class=Contig&externalids=dd_Smed_v6_9584_0_1	dd_Smed_v4_9584_0_1
gdf-like	dd_Smed_v4_26705_0_1	Secreted_factor	high	Gavino 2013	IPR001839	TGFB	SF	1	GDF6	ECM_SF	0.027	NP_001001557.1	yes	SMESG000080854.1	MRYRIVERCLFCLIILMFVFCQREYKSLLLQKVKEVLNSEEFSRQKNFQNGPILRVILPRINTNSYGTDEFYFQYQEHEYDESFYLITSSSQFNQIPDNCILTKHRSIEVNKVTFSMFQITNCHRFEFIRITIRNFTLDESPILLVQHQLGAVKSILHLMIQPKTLLPQDNQTRFKRSSGSNKCSLYPLQVDLSTLYERQYTVGGIVQMGNCQGDCSNEIHLLTFHARVRLLMKQRQSGRDSANLSPGHCGPEKYKSHKIMYIEPENEQMHIIMEIKDLVVDSCNCH*	287	0.837	Y	0	NA	0.463	N	171-287	2.9e-14	G3DSA:2.10.90.10	IPR029034	Cystine-knot cytokine	NA	NA	NA	NA	576	1.379	http://planmine.mpi-cbg.de/planmine/portal.do?class=Contig&externalids=dd_Smed_v6_26705_0_1	dd_Smed_v4_26705_0_1
Hh	dd_Smed_v4_41965_0_1	Secreted_factor	high	partial Hh with dd_56801. Rink 2009	NA	NA	NA	NA	IHH	ECM_SF	2.92e-06	NP_002172.2	yes	SMESG000002733.1	MVLTLGRILFGFYKRSDCKCIALLYALLFIWPVELCVKSPEHYYKSYKMRSHVLVYKEFQPVELENSYGASGPIDATDLVDRVPHKRLVRFNINNTKIIFIKENARWMTKTLRKHLLDLNQHIENQWPGRDVYIQVHDTWNPRNFRKKVTPMGTENHQSFTMDHFHWAGRGIDMSLVSEGFISKDFHPGKLAQLALYSAGFDWCIYKYTNLLHCSVKRDSAKSADWYGCFANNSTVYVEQKNEFIKMKNLKIGDRVLTIAKNGEVRFSPVIGFFHQSFIETERFVEIRTVNNSQSIHISPEHLIYRVSRSNFTYRNPFTKTEREKAATELFIHHKEVIFASSVIPGDFIFIVDLHKDLQVQKVDKVIKYVVKQGKIAPLTQEGNLIVNSIFVSCISSFK…	448	0.356	N	0	NA	0.867	N	52-229; 298-308; 374-388; 390-413	5.50E-38;1.20E-06;1.20E-06;1.20E-06	G3DSA:3.30.1380.10;PR00632;PR00632;PR00632	IPR009045;IPR001657;IPR001657;IPR001657	Hedgehog signalling/DD-peptidase zinc-binding domain superfamily;Hedgehog protein;Hedgehog protein;Hedgehog protein	NA	NA	NA	NA	274	1.352	http://planmine.mpi-cbg.de/planmine/portal.do?class=Contig&externalids=dd_Smed_v6_41965_0_1	dd_Smed_v4_41965_0_1
inhibin	dd_Smed_v4_7607_0_1	Secreted_factor	high	Wenemoser 2012	IPR015615	TGFb-like	SF	2	INHBE	ECM_SF	5.52e-11	NP_113667.1	yes	SMESG000062806.1	MKRNTMLLVIIFQVFQIETTPNNKYALDLMKRENALKKFEEQLLSSLHFKRIPLSKIGKSPKKIWLQLPFEVRKRMESVKLNHEKSLLETKELYVPLNILKNCHSNMTTDRFVCIEFHLGYHKPISAAIIYLNLPNLLSNLSQYEIRMKSSQSNATVTFIQQKANLFSANIISILNTSSDVFSSNVQQYEIVCRRECDDRPFDNIKMFLEVILNHKPSLMRNRRSTNQQKSCTSKGVFCCKRNFKFRPVDLGWNWIVYPEEIVLNYCSGECNQYISSNNYGKMISFIRRTKPHLSPLQVKSMRSCCAPEDYNGLELIYMPIRSNTFQKMYLPNILINNCSCI*	342	0.53	Y	0	NA	0.84	N	181-341	6.3e-22	PTHR11848	IPR015615	Transforming growth factor-beta-related	NA	NA	NA	NA	1817	1.396	http://planmine.mpi-cbg.de/planmine/portal.do?class=Contig&externalids=dd_Smed_v6_7607_0_1	dd_Smed_v4_7607_0_1
insulin-like prohormone-1	dd_Smed_v4_13874_0_1	Secreted_factor	high	Collins 2010	NA	NA	NA	NA	IGF1	ECM_SF	2.7	NP_001104754.1	yes	SMESG000080685.1	MSKMYFVFYLVVLYIQFYSGEIFKYELYNQSQADLERNLEVRFCQHRLLKAITTLCNNVNINYLRHFFANRTNIMHPIYKYVIRPELLSMASIGRYYSPESINCNAYKKSLVDECCCKSCTMLNLFKYCPSDDEARSLKFIK*	142	0.606	Y	0	NA	0.919	N	38-129	1.44e-10	SSF56994	IPR036438	Insulin-like superfamily	NA	NA	NA	NA	388	1.359	http://planmine.mpi-cbg.de/planmine/portal.do?class=Contig&externalids=dd_Smed_v6_13874_0_1	dd_Smed_v4_13874_0_1
megf	dd_Smed_v4_5630_0_1	Secreted_factor	high	named by reciprocal blast	IPR001881	EGF_CA	Core_SF	18	MEGF6	ECM_SF	0	NP_001400.3	yes	SMESG000002074.1	MRFAIIFFLTIQIIPKLSGAGSQKLELGMPNVCEVEQRQMIRVRRTVEVPRSKEVKVWKANCRFKGDWCLVHENKSFVEKTETSQIQMVPSIKYECCEGYAELSGYRGCIPKPNCEERIGKYCQNGAFCYQSGYNAKCICPKGFLGTFCDKDLNECEENNGGCEKECCNIDGGFYCKCPPGYEMSENGKNCIDINECIRNRTDCSHECVNLPGGFRCQCPPDMILGPDRINCIPFIHPCDSANKGGCTHHCVKLSDMRFICSCPDGHILDKDRRSCSVVDLCKDNNGGCSHLCQSDPSSSVITCKCRPGYAIDVNDVKQCKDINECNIKNGGCQHICLNVEGSFICDCHPGWQIGHDHKSCYKVDMELTDPCKYGNGGCTQFCNSSPNKRAICSCLPGF…	1297	0.74	Y	0	NA	0.652	N	95-239; 281-321; 322-362; 371-494; 514-550; 561-594; 613-650; 654-695; 744-784; 788-825; 829-868; 909-941; 952-984; 1000-1039; 1043-1074; 1085-1124; 1128-1167; 1215-1254; 1258-1285	3.77E-14;0.19;5.10E-09;3.14E-14;7.486;0.055;3.3;0.0032;0.039;2.2;0.0087;0.2;0.079;2.3;5.4;0.04;0.36;0.08;7.1	SSF57184;SM00181;SM00179;SSF57184;PS50026;SM00181;SM00180;SM00180;SM00180;SM00180;SM00180;SM00181;SM00181;SM00180;SM00180;SM00180;SM00180;SM00180;SM00180	IPR009030;IPR000742;IPR001881;IPR009030;IPR000742;IPR000742;IPR002049;IPR002049;IPR002049;IPR002049;IPR002049;IPR000742;IPR000742;IPR002049;IPR002049;IPR002049;IPR002049;IPR002049;IPR002049	Growth factor receptor cysteine-rich domain superfamily;EGF-like domain;EGF-like calcium-binding domain;Growth factor receptor cysteine-rich domain superfamily;EGF-like domain;EGF-like domain;Laminin EGF domain;Laminin EGF domain;Laminin EGF domain;Laminin EGF domain;Laminin EGF domain;EGF-like domain;EGF-like domain;Laminin EGF domain;Laminin EGF domain;Laminin EGF domain;Laminin EGF domain;Lami…	Pharynx	37	0.642	1.03	1792	1.417	http://planmine.mpi-cbg.de/planmine/portal.do?class=Contig&externalids=dd_Smed_v6_5630_0_1	dd_Smed_v4_5630_0_1
mst-1	dd_Smed_v4_6014_0_1	Secreted_factor	high	named by reciprocal blast	IPR000001	KR	Reg_SF	2	MST1	ECM_SF	7.27e-13	XP_016861950.1	yes	SMESG000045562.1	MFLQLIIFVLLINYLKVFHLSEENIYGKVQSNFTYCVLSEDLERRILTKSAVECSVLCKNFYPQCSQFFMNTETSQCHLCMEFNKTNLFHLTFKWKHFVNKRKHCKITENGFEYLGNLNITEQGYDCKKWSEQSPQKHNQQYRNYPDGSIDKAENFCRNPDNSTGGPWCYTLTESIRFGFCSVYFC*	186	0.741	Y	0	NA	0.698	N	57-186	3.1e-24	G3DSA:2.40.20.10	IPR038178	Kringle superfamily	Muscle	14	0.606	1.18	1178	1.8	http://planmine.mpi-cbg.de/planmine/portal.do?class=Contig&externalids=dd_Smed_v6_6014_0_1	dd_Smed_v4_6014_0_1
nlg-1	dd_Smed_v4_14068_0_1	Secreted_factor	high	Molina 2007. Prior knowledge	NA	NA	NA	NA	NOG	NA	1.2e-11	NP_005441.1	yes	SMESG000032255.1	MVNSVILIFTVWNILREPLIVNTYYSGSLIGTGLDRSTPDPHKPGENALDVHILQRILGLKNYEHSWMSMNTPSIIYEQTSLEASNNKQLDVLLSFKNLSFTDEKGQLINTSQNLDAAIRRWMVQQATCKTDYIWKRLDETHWPSWIKHGICSSTEPCSWPPGMACKQSDKKTLKVLKWTCLSDPLGEKWNAFRELMHEDRKRRRLRRHQFKRHLSQKRKIGVKKVKKPKQLKRLVKRYLYKTSKYASGYLCQWKPIDYTVYESCTCSC*	269	0.459	Y	0	NA	0.575	N	6-269	7e-60	PIRSF008129	IPR008717	Noggin	Neural	21	0.582	1.14	1370	1.853	http://planmine.mpi-cbg.de/planmine/portal.do?class=Contig&externalids=dd_Smed_v6_14068_0_1	dd_Smed_v4_14068_0_1
nlg-2	dd_Smed_v4_7999_0_1	Secreted_factor	high	Molina 2009. Prior knowledge	NA	NA	NA	NA	NOG	NA	4.43e-12	NP_005441.1	yes	SMESG000034679.1	MYYRKDLSQLICLFCFAELNCQLTNESSVKPIENETESSNVIIVPVRNSYQLPRTNKFYPNVTQNIAKTLRQILDQEQLFDDWISSRIPKQIYIPFNGTKQVDVRIQFLVKMKNYTFKDRKGNKLYLSPNVVDSFRRWLEQESSCPMDYIWTELDPSFWPRWVKKGICVSVVSCSWPPGMNCKSKHKKKLTLLQWNCEIDPDKSKYKADTMQMRSIKRIRVKRQNKLHKRRNTSSKRRGVRKVMTSKSKELKNKKRILKLREHIDDFYCKWKKVTYQVIEFCSCYC*	286	0.468	Y	0	NA	0.493	N	24-286	1.2e-38	PTHR10494	IPR008717	Noggin	NA	NA	NA	NA	789	1.434	http://planmine.mpi-cbg.de/planmine/portal.do?class=Contig&externalids=dd_Smed_v6_7999_0_1	dd_Smed_v4_7999_0_1
nlg-3	dd_Smed_v4_10386_0_1	Secreted_factor	high	Molina 2009. Prior knowledge	NA	NA	NA	NA	NOG	NA	2.44e-12	NP_005441.1	yes	SMESG000007613.1	MNLQIIFFLFLKFCNIKFTTEGKSKNKDFRKFSHYYEVPSYLHFPNITHNTRRILQQIIHNGILVDNWISITKPHQLYQSSNEPENVSKRMRFLVKMKNITLIDKNGFKINISKTILTSIQQWLIEESKCQVEYHWQELNETYWPRWVKKGLCVNIKSCSWPPGMSCSPNSYRKLSLLQWICAEDKSKEKYKDDKLLIKIARKIRRKRQNISNNSKFKSKKRWLRLPRKLEESQSNAIKIRLRLFKLSLYTEGFYCKWREVHYRVIQTCSCNCS*	274	0.515	Y	0	NA	0.154	N	43-273	2.6e-40	PTHR10494	IPR008717	Noggin	Cathepsin+	10	0.552	0.32	1113	1.444	http://planmine.mpi-cbg.de/planmine/portal.do?class=Contig&externalids=dd_Smed_v6_10386_0_1	dd_Smed_v4_10386_0_1
nlg-4	NA	Secreted_factor	high	Molina 2009. Prior knowledge	NA	NA	NA	NA	NOG	NA	NA	NP_005441.1	yes	SMESG000017267.1	MIPILAVISSYLVLSFSAPCLSQYIAAFSESEIDSRIQDINTKGLKVKVLSEKIDPILFNDLMPESHSLHEGRLMKILGDRFDSFWTSVNTPHNLGYETEVSYDPKLEIFLDSLNITEIRGQPISFEMKRLIQNWLVNKATCKISYYWEDLGNLFWPRFIKKTICVNTNSESCSWPPGMKCGLSGPMKIHHLRWTCFESEEPLYHQRRKRANNLHKANNKKQKKRQVLSFWSPDKRKKQLKRLIRQTSLWKKGFQCEWRISDLSVSSTCECACRQF*	276	0.683	Y	0	NA	0.773	N	36-273	1.6e-37	PTHR10494	IPR008717	Noggin	NA	NA	NA	NA	NA	NA	http://planmine.mpi-cbg.de/planmine/portal.do?class=Contig&externalids=none	NA
nlg-5	dd_Smed_v4_12262_0_1	Secreted_factor	high	Molina 2009. Prior knowledge	NA	NA	NA	NA	NOG	NA	5.9e-13	NP_005441.1	yes	SMESG000007405.1	MYKKLVIFKNQIIMSRTLIFNLTFVVILFIIKIGMSTKTTRKPITINLTTNEQNIVGVRFNFNEIIVTNFIPNLSPSIDKKLKKILDSDHLFDNWLALTKPAEIYIPLNGTNKIDSRLRNLIKMKNFVFKNKRGEKMNLTSDILDSIKLWLEEESSCQMEYIWHELEPSFWPRWIKKGLCVSLTSCSWPPGMSCKAKKTKNLDLLQFRCEEDPKKIKYDADERAMQQLRLTRQKRQYKIYNRKRGVFQGRSNNSRRVVTKREKEVRTKMLIFSLREYMNGFYCKWVKTLYYVNELCSCSC*	300	0.289	N	1	12-31;	0.824	N	69-300	2.2e-39	PTHR10494	IPR008717	Noggin	NA	NA	NA	NA	644	1.343	http://planmine.mpi-cbg.de/planmine/portal.do?class=Contig&externalids=dd_Smed_v6_12262_0_1	dd_Smed_v4_12262_0_1
nlg-6	dd_Smed_v4_43015_0_1	Secreted_factor	high	Molina 2009. Prior knowledge	NA	NA	NA	NA	NOG	NA	5.4e-12	NP_005441.1	yes	SMESG000017268.1	MIRMQAVTISMILLATLTGIRGGCFVETNDSNGNSGVNSPGRIPIRVQVLGETIDPILTKDLLPKYHSLNERKLIKILGDKFDPFWTSISRPVMEKYNKLSYDPRLEQFIDKVNLTNFRNGKISEEMETLLKDWLVDKSSCQVKYIWEDLGNLFWPRFFKRASCINTSVKSCSWPPGMKCHLGGKHMIYYLRWSCYESIQPIQHNNQNPRRPLYQENRKLHNRKPVHRLWTEKRRKQHLKRLIKKTSVWRNGYMCEWRIKAVNIENICECSCK*	273	0.842	Y	0	NA	0.522	N	54-272	6.7e-39	PTHR10494	IPR008717	Noggin	NA	NA	NA	NA	374	1.355	http://planmine.mpi-cbg.de/planmine/portal.do?class=Contig&externalids=dd_Smed_v6_43015_0_1	dd_Smed_v4_43015_0_1
nlg-7	dd_Smed_v4_10469_0_1	Secreted_factor	high	Molina 2009. Prior knowledge	NA	NA	NA	NA	NOG	NA	3.18e-11	NP_005441.1	yes	SMESG000016086.1	MEIIVILLLVFASFSSYCKVRREINNNEVDFSDKAKVKLSDVMNEKRRSRSESWPPDEQDKNFKLGIKLIGDNISANFDSNTKPNLQQRNPKKLEKLFWKYHLDTQWLSINKPDVLRGLMPVEQINARQELMKAVGNLNFTFVDSVGAMLEIPENMQNLFRKWLIEYSSCQMNFVWEDLGEMFWPSWIRRGLCTSSKSCSWPSGMACKHSGSRTLHLLRWVCLKDTNGTEAKKLQNFKIKLKTQKMKKQMLYYQKRRRRFPDSTRSNNLSKEVQSKKKATRITRLLSRASDGYFCQWSMLKYYINDKCSCQCK*	313	0.637	Y	0	NA	0.109	N	20-312	4e-46	PTHR10494	IPR008717	Noggin	Muscle	14	0.585	0.79	1393	1.58	http://planmine.mpi-cbg.de/planmine/portal.do?class=Contig&externalids=dd_Smed_v6_10469_0_1	dd_Smed_v4_10469_0_1
nlg-8	dd_Smed_v4_8738_0_1	Secreted_factor	high	Molina 2009. Prior knowledge	NA	NA	NA	NA	NOG	NA	1.09e-09	NP_005441.1	yes	SMESG000008387.1	MMNLYSRSCPVLFATLITFLNALYYDPNDMGKANVKVSEVLKRKDPFGYGKIRQVHDWPSTNNDKYTKVNMRILGKNIDQTVLNNLRPKMSSKNLKRLKRLLHEKRDTAWTSIDPPKTLKERGDNYRDMVESKLSVAADALNLTFHDGTGTQYVLPEHVLRMFRNWLLKKATCVMDYIWEDLGPLFWPQWIRRGICVNNLAQSCSWPPGMKCRASGSRALHILYWACEEDVNLREFNRRKQRESRERNKRRWTKTRRRRRYPNEKTFNNQENRNKRIKRLIKMTSLASNGYYCKWDVHKYLINDKCSCSCA*	311	0.655	Y	0	NA	0.36	N	70-310	4.8e-49	PTHR10494	IPR008717	Noggin	Muscle	14	0.554	0.74	2318	1.475	http://planmine.mpi-cbg.de/planmine/portal.do?class=Contig&externalids=dd_Smed_v6_8738_0_1	dd_Smed_v4_8738_0_1
nog-1	dd_Smed_v4_15423_0_1	Secreted_factor	high	Molina 2007. Prior knowledge	NA	NA	NA	NA	NOG	NA	1.92e-18	NP_005441.1	yes	SMESG000032158.1	MKDFEVIFLLSILVILTQTLPKSGSEIISENLWKSFQMKNENNKQKTPKENQSNFYNISKDISIVQSAILGVEFPRLDEQPFDLNEKPPNEEMLRIFRLENLNSDFLRIFQPRESLLFPNGRIQTVPYSLMMKTSDRKWIFDRFLALPYGNNLKPRLNQKKRRLIRQFVTNFNYCPVFYKWIDKGIRFWPPWVKEGHCVNIHGSCSVPSGMFCHEDSHKTVMIFRYICLKRWTKDNCKWYKMHIPILTSCRCSCG*	255	0.782	Y	0	NA	0.252	N	91-254	8.1e-35	G3DSA:2.10.90.10	IPR029034	Cystine-knot cytokine	NA	NA	NA	NA	578	1.449	http://planmine.mpi-cbg.de/planmine/portal.do?class=Contig&externalids=dd_Smed_v6_15423_0_1	dd_Smed_v4_15423_0_1
nog-2	dd_Smed_v4_19527_0_1	Secreted_factor	high	Molina 2009. Prior knowledge	NA	NA	NA	NA	NOG	NA	1.35e-20	NP_005441.1	yes	SMESG000056505.1	MKIFPATNRVYVVILFLGIIAAQISLNDRDNVSQSLWVQFQKRNVAKYRDQTEKKPFASYSRNSLESLLKPNYKPKFPFFFPNFKTEEIARAAFKLTNGQLLKLLNRKNFNSNFMSITEPESSNDIKQFYISKSLNLIEKQNQKSFLRKALQLFHLKKFRKTINRDFRRKLRTFLDLFSWCPVTYQWKDMGPKFWPRWIKQGSCANLSKSCSYPEGLVCQEYEHKNIAVLRFLCMSDWAIDKCKWYKIYIPFLLTCRCGCNR*	262	0.648	Y	1	7-26;	0.575	N	95-260	4.8e-39	G3DSA:2.10.90.10	IPR029034	Cystine-knot cytokine	NA	NA	NA	NA	315	1.417	http://planmine.mpi-cbg.de/planmine/portal.do?class=Contig&externalids=dd_Smed_v6_19527_0_1	dd_Smed_v4_19527_0_1
notum	dd_Smed_v4_24180_0_1	Secreted_factor	high	Petersen 2011. Prior knowledge	NA	NA	NA	NA	NOTUM	NA	1.04e-73	NP_848588.3	yes	SMESG000004222.1	MKSYLILNTLLLSLLKINGFSKSSWFSSKTSLIFDRINKLNDPQSSNSIHSRKYQYFQLKKFPNSTNVRCNDGSIPGYYTRPSTTNCSKKWLIFLEGGWYCFNNNTCESRRRTHYDLFSSEFWSSERQLGGILSNNERINPNFHDYNSVYIPYCSSDLWSGKQLEKTNGLYFHGSRILDTVVDDLTQNQHFKKVHEVAFVGSSAGGIGVLLNIDRLKRRLKKKLKRKVFIHGIVDSAWFLDYPAYRQSNCTHIYECPPENALRNGMKLWNPRIPRRCKKFQGRGREWKCFMGPVIYRHLKNPTFIIQSLFDDAQLQMSKVPILEGGSNKKFSYIQQLGGFAAQTLRQAKGVFAHSCVDHEILTKSNWAYVSVNNQRLHETLNYWQAYLEGEKKKIKKKV…	527	0.618	Y	0	NA	0.927	N	56-486	1.2e-98	PTHR21562	IPR004963	Pectinacetylesterase/NOTUM	NA	NA	NA	NA	1036	1.373	http://planmine.mpi-cbg.de/planmine/portal.do?class=Contig&externalids=dd_Smed_v6_24180_0_1	dd_Smed_v4_24180_0_1
sFRP1	dd_Smed_v4_13985_0_1	Secreted_factor	high	Gurley 2008, Petersen 2008, Adell 2009	IPR020067	NA	ECMreg	1	SFRP5	ECM_SF	1.27e-37	NP_003006.2	yes	SMESG000029446.1	MEMTKIFPLSLLLFISNVNSFIGDWQAFQSGYTIDQCYQIPDNFTLCSNVGYRLMVLPNYIQHESIEEAAQHSKVWMGLVNTQCHVDIKKFICSLYAPVCISNQRNQKVPPCRELCVTVKESCLPSMKMYGFDWPTIMKCSKFPQFKNSLCIPKTVVPGKKCDLCMKIASYEVIANRFCLSPIVIRAKIKRIIPTSGNAIQIILQKKSKFLKFQANFSQNALELNLKCNCTNLKFKQRALKGRWIIMAQIDSDNKAVVNFISKWKRKKAEFKHSMKIIQNFGHIVCKSKLPDGISLRERYAAYLKMNNQLKYSNERKLQTRKFRKQKSRKSVKPNNRSAGIS*	342	0.728	Y	0	NA	0.323	N	27-281	6.1e-48	PTHR11309	IPR015526	Frizzled/secreted frizzled-related protein	Muscle	13	0.657	1.49	2005	1.805	http://planmine.mpi-cbg.de/planmine/portal.do?class=Contig&externalids=dd_Smed_v6_13985_0_1	dd_Smed_v4_13985_0_1
sFRP2	dd_Smed_v4_8832_0_1	Secreted_factor	high	Gurley 2008	IPR020067	NA	ECMreg	1	SFRP5	ECM_SF	5.34e-34	NP_003006.2	yes	SMESG000050379.1	MFGILLILGICFSKASNNRLSVNEVPEWNNLIYGYSSHRCHEIPNEFGLCKNIGYNKMILPNFLQHETVQEAINSSIDWQKFADIKCHNDTRRFLCSLYAPVCVPNEPVRKIQPCKELCLSVKKACSPNMLTFGYKWPEILHCDKFPQKFAGLCIRGTEGAVPSGSSSVVPKGCNCRSLYSAAFINDNYCSSTTVIRAKISRLRIRNNSKYVMRLHKKSKIIKSNPTDLPFITSIEVSCLCDMIDNDNIRKGRWLLMGVVNDGKFTLTSLTKWKKKNKDFKKVIRKLKKFEEKICGSRFRASDRKMSGLNINGGKMSQNKNRRIIKGNV*	329	0.657	Y	0	NA	0.109	N	32-291	7.3e-56	PTHR11309	IPR015526	Frizzled/secreted frizzled-related protein	Muscle	14	0.57	0.66	3691	1.485	http://planmine.mpi-cbg.de/planmine/portal.do?class=Contig&externalids=dd_Smed_v6_8832_0_1	dd_Smed_v4_8832_0_1
sFRP3	dd_Smed_v4_11070_0_1	Secreted_factor	high	Gurley 2008	IPR020067	NA	ECMreg	2	SFRP2	ECM_SF	6.06e-24	NP_003004.1	yes	SMESG000058717.1	MRLIGSLLVLLVLVSLFSVDFRVGANRQRLNQCYPKFANHTLCGGAGVLNSMKTFSGLLRNSKSGFSIYQSNIWIILLHTKCHVDLEKFLCTIYAPICLKGHRFTRVFPCEELCASVKEQCLPRLKIYGFEWPSIVDCGKFPLENKASCIQLTDGTGNYLKKSLVKKQREDRSLNQTILSDQEQTLQKKNCPICNRKVPLEILTKNFCKYSLVIRAKIANIFQKPKGAISIRLQHKSNIIHSSHPIRISLANLITEIQCKCSILQNAKSVSKGKWLLFGDIENGQFIVKFLTKWQRKRKKFRSLFRQLMKKPKFFCKNRNKLLNIVNNQFKPNENLIQKSETKTENNQPEYSIYSNPFIYKNDLKKFSDK*	370	0.727	Y	0	NA	0.008	N	8-307	2.4e-29	PTHR11309	IPR015526	Frizzled/secreted frizzled-related protein	Muscle	13	0.757	1.75	1965	1.821	http://planmine.mpi-cbg.de/planmine/portal.do?class=Contig&externalids=dd_Smed_v6_11070_0_1	dd_Smed_v4_11070_0_1
wnt1	dd_Smed_v4_28398_0_1	Secreted_factor	high	Petersen 2008	IPR005817	WNT	SF	1	WNT1	ECM_SF	3.91e-60	NP_005421.1	yes	SMESG000024191.1	MKSDPNIATNSLQYAFTRHQWNQFYSFDPIRRKLYSQEYRPNWKNFTDLPANSDLIQVAIEGIRKGIYTCQKLFANHRWNCPTPNLNNPSALLFGDIMLKGFPETAFIYAMLSASVAQTVAEACSFKLSHCPCNNKGRISQTNWIWQGCDDNVQFGRRFARKMFDPDIPDWNKKTLMNLHNTGTGRRVAVKSMNVKCVCQGTSGSCTTKICHRKVASIDEIGNILKEKYENAVKVVKEDSEVNLLANSQKRKTTNKNQQYRKALIIARKHIFIRTEKQYPYARDLVYLEDVPKNFYCDSKPEWHILGTTGRVCNSLSNSTDSCNNLCCNRPFLTRSKTIMENCNCKFIWCCKVECQQCQKRIFIETCQ*	368	0.107	N	0	NA	0.675	N	50-368	1e-84	PTHR12027	IPR005817	Wnt	NA	NA	NA	NA	502	1.388	http://planmine.mpi-cbg.de/planmine/portal.do?class=Contig&externalids=dd_Smed_v6_28398_0_1	dd_Smed_v4_28398_0_1
wnt11-1	dd_Smed_v4_14391_0_1	Secreted_factor	high	Gurley 2010	IPR005817	WNT	SF	1	WNT11	ECM_SF	2.27e-32	XP_005274288.1	yes	SMESG000005930.1	MRIFPDLIGNLLMFVILINYNSGIKWLGLAKLNRSHKQELDGFTRSECEYARKIQVLRKRHFRFCLHHKHRFAMHAVLMASKATVYYCMKTFADRRWNCKSVEKLPKLPPDLKLGTQEQAVVHAFSSAALVFEISRRCSQNKLRHCSCGKDESDANVGSNNQNYTYYYSNCLDNIDIGIESTRNFLGFHQMGMKSKDSDSKSENKKPNKQNKSQIIKRLNGHNYEVGIMIMMNSWKSKCKCHGVSGSCINKICFRQLRRLDDEELLKMIKDYYLRAKHVTIEDDNKLYPTHFITTGLQKEPLKTTDLAFIEHSSDYCEPDPSAGSIGTQGRQCETVNVTLSKTNHCSNMCCGRGYREVMEKETVQCRCELVDVYIVKCKQCIQINIKKFCL*	391	0.368	N	1	7-29;	0.463	N	48-390	5.8e-77	PTHR12027	IPR005817	Wnt	NA	NA	NA	NA	874	1.425	http://planmine.mpi-cbg.de/planmine/portal.do?class=Contig&externalids=dd_Smed_v6_14391_0_1	dd_Smed_v4_14391_0_1
wnt11-2	dd_Smed_v4_16209_0_1	Secreted_factor	high	Gurley 2010	IPR005817	WNT	SF	1	WNT4	ECM_SF	5.28e-38	NP_110388.2	yes	SMESG000074928.1	MITFNLILNSMIHFCKLSRIWIYFVIILSFLMDENYSIRWLGISRYTRPENQELERFSPLECRFNNLNHGLQKRQTKFCLSLQHSYAMHGVLRASKAAVFYCMKTFQDRRWNCSSAERLPYIGKDLESGTQEQAVVHAFSSASLLFEIARRCAQNKMAHCSCGTSNPTANQEITQEKLLFAGCPDNVEIGLEYVRKFTGYHKLGRKKSKEKPRKEKFSFYVAEKRAKMQKKLKKIQRLNGHNYEAGLRIQLDNQKIHCKCHGVSGGCNQRICYRQVRRLDDDVLLNVLRKQYLSAKYVDILSDDSLVVVDPFGGSEERPKPISQTDLAFTEHSPDFCEPDPTTGSVGTHGRVCKTENTSKTSTEHCTNMCCGRGHRTVLEQKRTKCGCFIDDKFKIQCD…	411	0.321	N	1	21-43;	0.548	N	65-410	9.2e-75	PTHR12027	IPR005817	Wnt	NA	NA	NA	NA	598	1.352	http://planmine.mpi-cbg.de/planmine/portal.do?class=Contig&externalids=dd_Smed_v6_16209_0_1	dd_Smed_v4_16209_0_1
wnt2	dd_Smed_v4_13487_0_1	Secreted_factor	high	Kobayashi 2007	IPR005817	WNT	SF	1	WNT2B	ECM_SF	9.17e-90	NP_004176.2	yes	SMESG000002069.1	MLKISIRILVIFLHLVLVFIHESFPKHWIVKTLPITFTSPFQPNNIKQICSLISEESSKEKNLCLTYPNMMVSIVYGAKLGLVECAQQFKYERWNCTFNKSFPKIMTNHLHEMTTRSVKETAFLFSIWSSGVVYSITNSCSKGDLKECYCDPQRHGQDKDNVGDFTWGGCSDHIKFGMKVSTIFLDNYDRKDQTGQALMNQHNNRVGRRVVWKTRLKKCKCHGVSGACSLRTCWQRMNDFRRIGDMLKKLYNKPQKVTYNPFQKSLTFSKNRFRRPSKKKLVYIDNSQDYCIQDPSIGHPGTGGRECNYTSSQHDSCQELCCHRGHLTYEMVVEENCDCKFFWCCEVRCKICRRKVFVYRCKHLE*	365	0.732	Y	0	NA	0.522	N	48-362	2.7e-102	SM00097	IPR005817	Wnt	Muscle	14	0.609	1.15	1069	1.738	http://planmine.mpi-cbg.de/planmine/portal.do?class=Contig&externalids=dd_Smed_v6_13487_0_1	dd_Smed_v4_13487_0_1
wnt5	dd_Smed_v4_15469_0_1	Secreted_factor	high	Gurley 2010	IPR005817	WNT	SF	1	WNT5B	ECM_SF	9.9e-108	NP_116031.1	yes	SMESG000055035.1	MDYLTLWKYFVGVTFYSLLIVDSIIIAIPATWWTMEVLPWKNQSPHSEKDSLEIKRICLRLSGYSKDQALICTKYYDHMPAVSIGARIGIEECQRQLKYRQWNCSIPHNSDVYGGFTYYSTKEAAFAHAISNAGVVHAIARSCKEGKLSTCGCSDENRPEDLHRDWLWGGCGDNLKYAYWFAKNFIDIREKESSFPRGSNDLANIMVNLHNNNAGRMAVYKMSSVACKCHGVSGSCSLRSCWKQLPPFIQIGHHMTQKYDMAKQVRFNRKGTHLRKISGHRKKLQPDELIYYKNSPDYCELSRVHSGFITSGRECKLDRKKSERCEGLCCNRRYRTFTREVHEKCHCKFIWCCKIKCQVCIRLEQVHVCN*	370	0.223	N	1	13-35;	0.652	N	18-370	4.4e-124	PTHR12027	IPR005817	Wnt	NA	NA	NA	NA	750	1.431	http://planmine.mpi-cbg.de/planmine/portal.do?class=Contig&externalids=dd_Smed_v6_15469_0_1	dd_Smed_v4_15469_0_1
wntA	dd_Smed_v4_4877_0_1	Secreted_factor	high	Kobayashi 2007, note dd_4877 includes wntA and prkag CDS	IPR005817	WNT	SF	1	PRKAG1	NA	1.31e-90	NP_002724.1	yes	SMESG000051375.1	MILCHTNMIIQSMLVLILRFIAETYSSGLVFSMYQLQQISSNKYNHLSDSDPTSNPESSQNQQMTINNSPSKTVICQTFSLHQRKLCHQHFRLMESVVNGFLLGLNECQFQFADQIWNCKGHNVTIGGHRTKSKPRKKGKTYLDKLVSKSTPEAAYVSSVISAGVAHQVTKACSKGVHDSCGCDRTIYDTPESERFKWSGCSHNIHFGAAFTRQFLDVPDKIRVSKKPEKALTKLHNNHVGRQAVIMKMAKKCKCHGVSGSCEMKTCIRALPDFRVVGDLLKSRFHKAMQVHFVDSRLIPRYWPSRMFTDNDLIYLLKSPNYCVHNPHFGSLGTQGRKCAESSLLEKKPEETRGSCEELCCGRGHKKRTFSRVEQCHCKFHWCCDVKCDQCRKDVIEAV…	401	0.689	Y	0	NA	0.06	N	78-400	1.6e-99	PF00110	IPR005817	Wnt	Muscle	7	0.597	0.9	4582	1.66	http://planmine.mpi-cbg.de/planmine/portal.do?class=Contig&externalids=dd_Smed_v6_4877_0_1	dd_Smed_v4_4877_0_1
wntP-2	dd_Smed_v4_7326_0_1	Secreted_factor	high	Gurley 2008, Petersen 2008, Adell 2009	IPR005817	WNT	SF	1	WNT4	ECM_SF	8.82e-77	NP_110388.2	yes	SMESG000066476.1	MLNWICFYINKSGSMLTLLIVMTIHCKICISGRGLVYTMIQIHKIGTRHQGFQNTYANEYLSTSKICKRVLKNQKPLCEEHFPLMPSVISGFMLGINECQFQFANHVWNCQGHNKTNNQQISLLQMSNTYIQKKPKRDRKLRNTYMDQLIAKSTPESAFILSIISAGVSYQVTKACSQGVHSNCGCDRTVYDAPKDSKFTWSGCSHNIHFGAAFSRRFLDAREKIRLKKQTSAALTNMHNNHVGRESVINKMIVKCKCHGVSGSCEMRTCSRNLPSFRVVGDQLKERFRKIIQVDFFDNKLIPKYPSKEMFAEVDMLYLNDSPDHCHHDFGKGTLGTNGRICNDTYNNTYQEPENSCYRLCCQRGYHIKTYIKDEQCHCKFKWCCKVICETCKRKVIDA…	402	0.384	N	1	15-37;	0.074	N	54-401	9.6e-95	PTHR12027	IPR005817	Wnt	Muscle	14	0.555	0.53	2495	1.459	http://planmine.mpi-cbg.de/planmine/portal.do?class=Contig&externalids=dd_Smed_v6_7326_0_1	dd_Smed_v4_7326_0_1
wntP-3	dd_Smed_v4_14865_0_1	Secreted_factor	high	Gurley 2008, Petersen 2008, Adell 2009	IPR005817	WNT	SF	1	WNT4	ECM_SF	1.07e-81	NP_110388.2	yes	SMESG000067888.1	MFLKILVTVLLVIDIISIKVYVNSGRGMFFTLMKLQESTKFDLNNTNIFCNQLMKLQRSICLRHVGLIPSVIHGVDIGIQECQHQFFNSYWNCAGHNLSIPDRFVSQSKKKHRKTYLDNLINKGLPESAFLLSMTSAAVAHQVSKACSSGQNKYCGCDRTIYETPEDNFQWAGCSDNVHFGAAFSKRFLDSPHKRKIKRNPSVGLVNLHNSHAGTKIVIDNMMMKCKCHGVSGSCETKTCYRALPDLRKVGDILKEKFSKAILVRMNDFKLVPMHSGESRITEHDLTYLKRSPNFCYHNPSYGSLGTQGRLCNNTQVLEHEFVEGSCAHLCCKRGFSTKQFLVKEKCQCKFVWCCTVQCQTCEILKVESRCN*	372	0.718	Y	0	NA	0.604	N	34-371	2e-97	PTHR12027	IPR005817	Wnt	NA	NA	NA	NA	599	1.557	http://planmine.mpi-cbg.de/planmine/portal.do?class=Contig&externalids=dd_Smed_v6_14865_0_1	dd_Smed_v4_14865_0_1
wntP-4	dd_Smed_v4_61429_0_1	Secreted_factor	high	partial wntP-4 with dd_54997. Petersen 2009	IPR005817	WNT	SF	1	WNT4	ECM_SF	6.69e-22	XP_011539900.1	yes	SMESG000049719.1	MISKIIIFIFMISPLFKISLGNSITNLHRIAILSQKNSSNSTPFICDRIRFENSIYSRLCSEKPEVINLIAMATSAALEECNKQLKYHRWDCGCSNRLFQQIVEKYSKEAAYLNAITTAGITYYVTKACSRGDLKFCQCSADQQDLSGMNKDQLTNCNENVDYGKSFTEIFLDGPVKLSIKSLIRMNIKTKMEKRKKSRSAFKIFLELYNNHVARNVIIKSMETKCKCQGASGACTSKYCWKTLPDFSKIGEALKNKYLNAKKLPRILKKRIRKNLSMGEDISLVINDPFIEEDQLMFLRPSFDYCFPNMKLGIKGVNGRECEDVASGPTSCNNLCCNYGFVKVKKLVVEQCNCKFKWCCKVECEKCEKMTTKFYCKIPQTSKKFHKYYLNG*	392	0.702	Y	0	NA	0.522	N	57-377	2.7e-77	PF00110	IPR005817	Wnt	NA	NA	NA	NA	142	1.418	http://planmine.mpi-cbg.de/planmine/portal.do?class=Contig&externalids=dd_Smed_v6_61429_0_1	dd_Smed_v4_61429_0_1
dd_16153 (PFG)	dd_Smed_v4_16153_0_1	Secreted_factor	high		NA	NA	NA	NA	PGF	ECM_SF	1.3	NP_001193941.1	yes	SMESG000042814.1	MCSMIRLLFCQIWIIFFTAIYQSLMVQTYPNSIKKSIFQRKFQIKLQGNSSNNIKLESFTQYLINLYNLEKDNLTILSVIERWRKFVEDFDTLLLSKMNKTISKPIIPETKKLIRKRHHGNAIYKNSIVLKRQLSKLRFDKNEKQKALEEEYELKKSNFGVCKPQNQTFCMKRFFSLKPGSEYIVLFRPAVLPVQRCPKDNCQCTNKNEKCLPTTIQKKLHYVVVDDKSGQEYTYALYLSQHVGCTCKPKCLNRKCVEPFFKRDKNGSCKCLCPRHKRNECEQVLQGRKKFSKSDYNCIVSGNCLTPDCLNQPLSEESLYNKMCPR*	326	0.471	N	1	7-29;	0.756	N	160-250	1.87e-07	SSF57501	IPR029034	Cystine-knot cytokine	NA	NA	NA	NA	1021	1.478	http://planmine.mpi-cbg.de/planmine/portal.do?class=Contig&externalids=dd_Smed_v6_16153_0_1	dd_Smed_v4_16153_0_1
dd_25158 (WIF1)	dd_Smed_v4_25158_0_1	Secreted_factor	high		IPR003306	WIF	SF	1	WIF1	ECM_SF	0.000487	NP_009122.2	yes	SMESG000004981.1	MSFFDKSCLVILMVVSAISLDDDQFNDLNMWIERQQIIEIINLISIPKANQTYNPKRCPQNKKEAVKDILKETYVIHKGKVDTTSIAKAGLSNFYPIPSQLDVINAQWKAGSQGVFYYVKSESDNQAILFQPLLNISPFGFVPPKSSSIKLTLPCSGKISGKVKVDLSFSFSSPKDRFTPVKAFTLTFYKQCLTTSQRRRLSIKCGCKKHCKRVKIKRIKSKRSLRRKDCMRHCRKKVQLLGLKNALKQ*	249	0.644	Y	0	NA	0.428	N	24-196	1.1e-21	G3DSA:2.60.40.2170	IPR038677	WIF domain superfamily	NA	NA	NA	NA	1169	1.475	http://planmine.mpi-cbg.de/planmine/portal.do?class=Contig&externalids=dd_Smed_v6_25158_0_1	dd_Smed_v4_25158_0_1
dd_35615	dd_Smed_v4_35615_0_1	Secreted_factor	high	EPH ligand binding domain	IPR003961	FN3	CoreM	1	EPHA1	NA	4.95e-37	NP_005223.4	yes	SMESG000079212.1	MDFLLFLLIIKLVLKVNGFKEILLNTELSNWKDWSKSSKLHLGWRQQSKAITGNLVYSICSTIEQSNQDYWLFSSLITNIDQAKSIHIRLEFTIRDCEESIALSKSKNCDNSFFLHANLLSRYEHEDNYYNTSRFRLINTVHSAYRWNMKDSRNTELRMNIWQIDWPVYHLIYEDQTPKNLLILGFRENSDCIVLHKLEISYQICPEVQKGLALLSKTSAGTNKIWSFKKPICMPGSVMNENHQTIFKTNDFYCQPNGLWSLQLNESLCYCNVGYFRLNSSICAACPLNTYKFSTGDGYCQKCPENSAALKYGQKICSCKDGFFRNEMKDRVSDRCTQPPSTPKDFYATYQTSFQVNLTWSYPIFTGFRDDVTYHLSCVHDQSVEIRPKPLLSSQRATV…	462	0.823	Y	0	NA	0.091	N	17-204; 230-329; 339-459	1.50E-19;6.12E-08;2.25E-10	G3DSA:2.60.120.260;SSF57184;SSF49265	IPR008979;IPR009030;IPR036116	Galactose-binding-like domain superfamily;Growth factor receptor cysteine-rich domain superfamily;Fibronectin type III superfamily	NA	NA	NA	NA	724	1.37	http://planmine.mpi-cbg.de/planmine/portal.do?class=Contig&externalids=dd_Smed_v6_35615_0_1	dd_Smed_v4_35615_0_1
dd_39545	dd_Smed_v4_39545_0_1	Secreted_factor	high	EPH ligand binding domain	IPR003961	FN3	CoreM	1	EPHA7	NA	9.47e-38	XP_016865855.1	yes	SMESG000018920.1	MDYIFVSLIILFMIQDTNSSPPTPENIVLLDTMKDDWRGWKTNSGKYSGWRTQNTPPDGDKVYGLCMVHRADNDNWLYSPIIPTGEANSIIIETYFTMRNCRNYPDPNKLKICEDTIHLLAYETNDLQESTNQNNRLFKQVAVLFPQNKWSKDNSEQSAMNSHKKSIPVKGLGLRIGYRDTGSCTMIRKVRVLYLACPSIVNSFTEFSRTVSKQDFDLVNVVGKCVKGAVQKVGQADQLQSRFCQSNGLWHDMGTVNCHCGPGFTATADWKSCIPCASGTFKSIAGPIRCSYCPKYSQSESGQSSCTCEKDYFKKIIHAKEVPDMICLRLPNAPKDLRADITDGSKVILTWEFPSTSDSNDHDSIEYYHVFCYQCLFERLQFIPG	385	0.699	Y	0	NA	0.909	N	23-196; 240-315; 324-373	7.10E-29;1.99E-05;9.35E-05	G3DSA:2.60.120.260;SSF57184;SSF49265	IPR008979;IPR009030;IPR036116	Galactose-binding-like domain superfamily;Growth factor receptor cysteine-rich domain superfamily;Fibronectin type III superfamily	NA	NA	NA	NA	603	1.331	http://planmine.mpi-cbg.de/planmine/portal.do?class=Contig&externalids=dd_Smed_v6_39545_0_1	dd_Smed_v4_39545_0_1
dd_51206 (LRP1)	dd_Smed_v4_51206_0_1	Secreted_factor	high		IPR000742	EGF	Core_SF	1	LRP1	NA	0.003	NP_002323.2	yes	SMESG000077983.1	MVHFITLFLTFTCFINGAVLSTSRMSYNSLSLFKRSIGTSPILYINIPTKHPNTIHKFYSSMKNIFGYIYTHLLNENTQIRRPGCLGTNCFNSKSPFENCEGRELSYCANNAQCVKVIYQERPLCRCQTGFHGDRCENQEFGTLQNMESFHEEFSNFDKEETGDIFKIN*	169	0.834	Y	0	NA	0.627	N	99-137	0.007	SM00181	IPR000742	EGF-like domain	NA	NA	NA	NA	240	1.398	http://planmine.mpi-cbg.de/planmine/portal.do?class=Contig&externalids=dd_Smed_v6_51206_0_1	dd_Smed_v4_51206_0_1
dd_71 (WFIKKN2)	dd_Smed_v4_71_0_1	Secreted_factor	high		NA	NA	NA	NA	WFIKKN2	ECM_SF	5.83e-14	NP_001317270.1	yes	SMESG000037994.1	MNSIVIFTLIFCVIFSLGESRAPECNEPKKTGMCAAYFPRFYFNIQSGNCESFIYGGCQANGNNFNTIEECEARCLE*	77	0.812	Y	0	NA	0.741	N	21-77	3.4e-22	G3DSA:4.10.410.10	IPR036880	Pancreatic trypsin inhibitor Kunitz domain superfamily	NA	NA	NA	NA	903	1.547	http://planmine.mpi-cbg.de/planmine/portal.do?class=Contig&externalids=dd_Smed_v6_71_0_1	dd_Smed_v4_71_0_1
dd_97948	dd_Smed_v4_97948_0_1	Secreted_factor	high	no homology	IPR000884	TSP1	CoreM	1	HMCN1	Core_glycoprotein	0.001	XP_011508340.1	yes	SMESG000002877.1	MLTFFLFLFLNVISKFSYLSICSPKLCIQPEDCHVREVYGAWCDWGPWSACELETCSRTRFRECSCPKPTGFEENLLCDTSRYQNDIIKGRLVVKHTRLVRKTAIVGVNCKIPFYVQNEYYPDCIRRGLDFVCQTYSGYFEKCLLNETTDMIEEDIGDCEGWKSLPNWSIRSVSKFQKSTFKSESELGRKCDKRSPFSFNNDCKINLYYGETQRSDFGKLVNFAYNLFSCRLACSLHPECLSIDFYEGYRCSLNMVGDYVGVDQQIGNKHESKPQTCVLEQKKIDKDRYNFSNVVSVLDANRFGG*	305	0.683	Y	0	NA	0.323	N	#N/A	#N/A	#N/A	#N/A	#N/A	NA	NA	NA	NA	51	1.225	http://planmine.mpi-cbg.de/planmine/portal.do?class=Contig&externalids=dd_Smed_v6_97948_0_1	dd_Smed_v4_97948_0_1
col4-6	dd_Smed_v4_53598_0_1	Core_collagen	low	partial dd_Smes_v2_42122_1 very low expression	IPR008160	Collagen	CoreM	6	COL4A2	Core_collagen	4.77e-31	NP_001837.2	yes	SMESG000042122.1	MFVFRPIQYRLLLINLDCSYIAFDSTHQETLSATLMNTPSLPASSDREKILLSVVCCFLIVYISIIEADDEPDCKKVCSPDKCKCVGPQGPQGMPGPPGSRGLHGVKGSRGGSGMLGPKGYKGQSGAMGLQGKKGDLGVEGEPGFPGINGEPGFPGFRGLKGYKGDPGCDGDQGGHGDAGPLGPKGITGLKGEEGPIGDTGIPGYVILGEQGEKGNLGPNGRKGQEGDKGVDGLKGYTGIQGIPGDKGFKGIRGLPGKRGSTEPIVTIHGAKGIQGESGPKGEAGKKCEVPNLKGNTYVGKPGNSGLPGDTGIKGEKGSIGQNGANGIDGPRGPVGEKGLPGLNGKRGFIGDRGSPGLSGDQGDSGSDGSRGTKGNKGVKGEIGLPGIDGPQGYEGEKG…	1818	0.382	N	0	NA	0.109	N	87-144; 209-262; 350-403; 763-820; 1113-1169; 1208-1263; 1463-1522; 1569-1802	4.00E-08;2.30E-09;1.10E-08;5.10E-09;7.00E-09;6.40E-10;5.10E-07;2.90E-73	PF01391;PF01391;PF01391;PF01391;PF01391;PF01391;PF01391;G3DSA:2.170.240.10	IPR008160;IPR008160;IPR008160;IPR008160;IPR008160;IPR008160;IPR008160;IPR036954	Collagen triple helix repeat;Collagen triple helix repeat;Collagen triple helix repeat;Collagen triple helix repeat;Collagen triple helix repeat;Collagen triple helix repeat;Collagen triple helix repeat;Collagen IV, non-collagenous domain superfamily	NA	NA	NA	NA	1006	1.377	http://planmine.mpi-cbg.de/planmine/portal.do?class=Contig&externalids=dd_Smed_v6_53598_0_1	dd_Smed_v4_53598_0_1
col4-7	dd_Smed_v4_98614_0_1	Core_collagen	low	part of col4-7 tiny collagen	IPR008160	Collagen	CoreM	1	COLEC11	ECMaff	0.000312	NP_076932.1	yes	SMESG000037029.1	MKGDSGPVGLIGKKGSRGYDGDDGPKGMAGEKGRQGSPGVNGIKGNQGLKGPKGFQGDEGCCGLKGSKGTPGLDGYDGLPGSIGEKGNRGQQGKKGISVLNAEPGPIGYKGDIGLKGEKGSFGSEGNFGMKGNKGLDGYKGISGEVGSPGLKGLKGFQQKHISIKGKQGNYGEQGQKGQSYTVLVVQGPNHYMLKGTKGLKGLPGVDGMSGDNGENGIKGNQGLKGTEGPKGIKGNAGKDGEMGKPGLNGAPGKTGIEGLSGKPGPIGPSGDRGFTGEQGMEGKRGPKGIKGIKGDTVDIVGSITGSRGEQGENGYKGEIGEMGKKGKTGKKGVSGDSGKHGMKGNKGMSQGVDEKGFKGMKGEKGLIGLSGKNGKRGPDGPQGYKGDKGNSGPVLVGP…	1672	0.096	N	0	NA	0.548	N	2-54; 104-158; 238-296; 482-538; 555-613; 709-764; 768-822; 1013-1071; 1079-1134; 1258-1309; 1377-1434; 1438-1664	2.50E-08;3.80E-08;6.10E-09;1.30E-08;1.70E-08;4.60E-08;6.90E-08;6.80E-08;5.30E-09;1.40E-08;1.40E-06;1.90E-81	PF01391;PF01391;PF01391;PF01391;PF01391;PF01391;PF01391;PF01391;PF01391;PF01391;PF01391;G3DSA:2.170.240.10	IPR008160;IPR008160;IPR008160;IPR008160;IPR008160;IPR008160;IPR008160;IPR008160;IPR008160;IPR008160;IPR008160;IPR036954	Collagen triple helix repeat;Collagen triple helix repeat;Collagen triple helix repeat;Collagen triple helix repeat;Collagen triple helix repeat;Collagen triple helix repeat;Collagen triple helix repeat;Collagen triple helix repeat;Collagen triple helix repeat;Collagen triple helix repeat;Collagen triple helix repeat;Collagen IV, non-collagenous domain superfamily	NA	NA	NA	NA	163	1.423	http://planmine.mpi-cbg.de/planmine/portal.do?class=Contig&externalids=dd_Smed_v6_98614_0_1	dd_Smed_v4_98614_0_1
cubilin	dd_Smed_v4_4575_0_1	Core_glycoprotein	low	cubilin endocytosis, best reciprocal blast	IPR000859	CUB	CoreM	23	CUBN	NA	0	NP_001072.2	yes	SMESG000068883.1	MKTANLRLFLIIIILLLQLSAQPNSIDDSPRLISDNGNIIFQTASSKSISFHTQNGGQIRLNDIDLSALSDEIRKIRNNINQINDLKKCNCELINSKLEIYSRKIESLETSLTTSNHKISALENENHQIKEKLTYDDCANNPCHNGAQCIDGYNSFKCICPQNFKGKHCTEDVNECLQISGTIHGCQNGARCENTIGSFRCVCSGKWSGVLCNIPINSCSNASNTDICGHGTCYPDHSPTNPKPFKCLCDSGWSLDPVTKTCIADIDECRVGKYPCSIHPFVACVNTPGDVRCEDCPIGFEGNGFTCLDINECANAYTCGPNEECVNGFGTYQCKCVQGMKRRANNMCQLENVCETNNGGCSTNAACSANNFRIEGRICTCNPGYSGDGVGENGCVIVS…	3707	0.91	Y	0	NA	0.493	N	137-170; 172-213; 309-349; 354-390; 409-443; 449-483; 484-609; 624-740; 860-975; 993-1095; 1098-1211; 1220-1331; 1334-1430; 1463-1574; 1578-1692; 1814-1933; 1938-2040; 2053-2176; 2189-2291; 2323-2396; 2412-2521; 2526-2627; 2749-2863; 2869-2983; 2984-3096; 3107-3212; 3221-3343; 3351-3467; 3470-3587; 3592-3707	4.80E-07;1.50E-08;2.90E-07;1.10E-06;5.60E-05;0.0011;6.00E-08;1.20E-12;1.12E-18;1.50E-16;4.84E-08;9.68E-13;1.80E-04;1.57E-09;1.50E-32;6.10E-14;5.36E-11;3.40E-13;1.57E-09;6.53E-09;1.70E-19;3.53E-07;5.00E-34;2.40E-37;9.14;2.20E-18;6.90E-33;5.40E-11;1.00E-17;8.60E-16	SM00181;SM00179;SM00179;PF12947;SM00181;SM00181;G3DSA:2.60.120.290;G3DSA:2.60.120.290;cd00041;G3DSA:2.60.120.290;SSF49854;SSF49854;PF00431;SSF49854;SM00042;G3DSA:2.60.120.290;SSF49854;SSF49854;SSF49854;cd00041;SSF49854;SSF49854;SM00042;SM00042;PS01180;G3DSA:2.60.120.290;SM00042;G3DSA:2.60.120.290;G3DSA:2.60.120.290;G3DSA:2.60.120.290	IPR000742;IPR001881;IPR001881;IPR024731;IPR000742;IPR000742;IPR035914;IPR035914;IPR000859;IPR035914;IPR035914;IPR035914;IPR000859;IPR035914;IPR000859;IPR035914;IPR035914;IPR035914;IPR035914;IPR000859;IPR035914;IPR035914;IPR000859;IPR000859;IPR000859;IPR035914;IPR000859;IPR035914;IPR035914;IPR035914	EGF-like domain;EGF-like calcium-binding domain;EGF-like calcium-binding domain;EGF domain;EGF-like domain;EGF-like domain;Spermadhesin, CUB domain superfamily;Spermadhesin, CUB domain superfamily;CUB domain;Spermadhesin, CUB domain superfamily;Spermadhesin, CUB domain superfamily;Spermadhesin, CUB domain superfamily;CUB domain;Spermadhesin, CUB domain superfamily;CUB domain;Spermadhesin, CUB dom…	Protonephridia	29	0.902	2.88	3985	1.493	http://planmine.mpi-cbg.de/planmine/portal.do?class=Contig&externalids=dd_Smed_v6_4575_0_1	dd_Smed_v4_4575_0_1
dd_1054 (IgLdl)	dd_Smed_v4_1054_0_1	Core_glycoprotein	low	IgLdl, LDLRR3 Roberts-Galbraith 2016	NA	NA	NA	NA	HSPG2	Core_proteoglycan	7.63e-30	XP_011539620.1	yes	SMESG000012051.1	MKYLSLFFAILSFLYVVNAQEEAIFVELGHTVILQCRPQSVMSNVPTTYEWIDPRNNLRGSNVNLTITNFSYEHVGRYTCKASQIIDGRLSTTNKSLRLQVKDKTGLGSNNFQVIVPQVYETFASGIIFMACKEASGASANYKYEWITPSGERQSSSSFFKNQVGPEFTGQYTCRMTRISDNQVSEGKAFVQVKALPIMIEKVSGNPVFGETVEFKCQVDKSKTDNKVFSSYTYSWLDSKNNIISNDQILRLKLDDQTKFGTYTCRINTQSMNPPYVQNQVIEIRFTGDSNTGGRSRNEYSTRFSSNPKNVRFFEPLELNCEVTPPLRDVTYEIYFNDRLISQSSRHTIPRLDKTNMGVYQCVSRGRDSNTNELINYNSTYVIQAEFKSGSKIELSEPP…	914	0.908	Y	0	NA	0.741	N	15-102; 117-194; 205-365; 388-493; 494-591; 592-683; 697-718; 743-764; 785-806; 813-908	5.20E-10;6.2;6.11E-06;2.80E-09;1.10E-08;1.10E-05;1.40E-15;1.40E-15;1.40E-15;1.70E-15	G3DSA:2.60.40.10;SM00409;SSF48726;G3DSA:2.60.40.10;G3DSA:2.60.40.10;G3DSA:2.60.40.10;PR00261;PR00261;PR00261;G3DSA:2.60.40.10	IPR013783;IPR003599;IPR036179;IPR013783;IPR013783;IPR013783;IPR002172;IPR002172;IPR002172;IPR013783	Immunoglobulin-like fold;Immunoglobulin subtype;Immunoglobulin-like domain superfamily;Immunoglobulin-like fold;Immunoglobulin-like fold;Immunoglobulin-like fold;Low-density lipoprotein (LDL) receptor class A repeat;Low-density lipoprotein (LDL) receptor class A repeat;Low-density lipoprotein (LDL) receptor class A repeat;Immunoglobulin-like fold	Cathepsin+	42	0.942	2.3	3682	1.855	http://planmine.mpi-cbg.de/planmine/portal.do?class=Contig&externalids=dd_Smed_v6_1054_0_1	dd_Smed_v4_1054_0_1
dd_1144 (colipase)	dd_Smed_v4_1144_0_1	Core_glycoprotein	low	colipase	NA	NA	NA	NA	TNXB	Core_glycoprotein	4.49e-05	NP_061978.6	yes	SMESG000040291.1	MNSYLLWIIFTAAFSIYYIHRTEAVVRPGGYKCQKNEDCASKFCVKVTKRWFCAPQSRNGRGKIAGGGICEADDQCFSGVCLNMGSFKFCSKETKIQNKVAERGRCREDSNCFSGFCNPVRSNSTMKFCAKDSLIAGKIGGGGICKNDNQCHSGFCVQVAGITRHCSKDSRRIGLVGQGGPCQNDAQCFSGVCFKHQGQMVCARESKKKGLVGSGGRCIKDEQCFSNFCVKDRLGKYKFCAKVSRNPKLVGGGGQCLHDKMCFSGVCVTLGTMQVCAKDSKFNNIVGGGGACRRHVECFSGLCVKQENTKIGFCSKDSSIFKSIGGGGICRNNAQCFSRYCHKVDAKTKICAKDSKFRGKVAGGGPCNSDFYCASNFCHDNNGTKYCVQESSQKPGYIA…	519	0.73	Y	0	NA	0.855	N	#N/A	#N/A	#N/A	#N/A	#N/A	Intestine	6	0.795	1.76	2934	1.797	http://planmine.mpi-cbg.de/planmine/portal.do?class=Contig&externalids=dd_Smed_v6_1144_0_1	dd_Smed_v4_1144_0_1
dd_1581 (IgLdl)	dd_Smed_v4_1581_0_1	Core_glycoprotein	low	IgLdl, LDLRR1 Roberts-Galbraith 2016	NA	NA	NA	NA	HSPG2	Core_proteoglycan	9.06e-29	XP_011539620.1	yes	SMESG000027826.1	MISICKIFALICIYQSLVKAETEEFTFGGASEEEETSPPNITFFPLKNDSIVKSEMQFINIACNVTNYALNETSIRWLDKDGKVAAANRYLYIKSLLKQDEGIYNCSVEKVKDPQIRFNRTLHLKITIPSISIDILPEESLKIGGQIKRQCSDLGLPQETIVDDFTYTWLNQQNKTIGNTNILQIPVVDESVVGRYICQYKSKETSKIYEAATYVNLKQSVSYKIKIITNPALFRYGERFSLRCEVEPFYQNIKYTWYKKDEFIGNDQELVIKSFKKDNVGTYKCVASLQLPSGKLDLMEESIQQFAFFRESKIELTTKPGPQVYVHRGEKKELHCEIETSSGNRGKEAEWYINGKKFKNGDIPLVNRLDGQYVSMLVISDISQINEGNYECRVGSSIK…	834	0.689	Y	0	NA	0.72	N	42-110; 120-217; 218-296; 319-406; 413-498; 620-641; 666-687; 708-729; 734-833	1.54E-05;5.40E-05;2.60E-09;2.78E-09;9.14E-11;2.70E-12;2.70E-12;2.70E-12;1.10E-15	SSF48726;G3DSA:2.60.40.10;G3DSA:2.60.40.10;SSF48726;SSF48726;PR00261;PR00261;PR00261;G3DSA:2.60.40.10	IPR036179;IPR013783;IPR013783;IPR036179;IPR036179;IPR002172;IPR002172;IPR002172;IPR013783	Immunoglobulin-like domain superfamily;Immunoglobulin-like fold;Immunoglobulin-like fold;Immunoglobulin-like domain superfamily;Immunoglobulin-like domain superfamily;Low-density lipoprotein (LDL) receptor class A repeat;Low-density lipoprotein (LDL) receptor class A repeat;Low-density lipoprotein (LDL) receptor class A repeat;Immunoglobulin-like fold	Cathepsin+	28	0.93	2.65	3668	1.873	http://planmine.mpi-cbg.de/planmine/portal.do?class=Contig&externalids=dd_Smed_v6_1581_0_1	dd_Smed_v4_1581_0_1
dd_1789	dd_Smed_v4_1789_0_1	Core_glycoprotein	low	weak VIT, IG domains	NA	NA	NA	NA	HMCN1	Core_glycoprotein	0.004	XP_011508343.1	yes	SMESG000070072.1	MLVLTLYCFFLPLILAQSQIPLFVKSVSKFPHLIGDAFSLDIQSRTENGKLSSDPSDTMAIRIVDLNFTEIERAFLVYGVLNFMDDEFKGKLMDVKVWEKNPTLTAMNISIIFNREAHNKYLEIFYFSASNALERKKYLKNLTLAKRLFHELIDLFIPSTLTLSVLPIKVDRREIIINDMVMASCKAFGGIPQEKPRFEDHAHLNVTEIIYNKTANEIRMNLRASLTDHLTNFSCVAGNVTETFTIRIHHHPTALYIQPIKKRFQSNSTIKCYTNDGYPDPEINWQLIEGPPNANLFYNIPRKGDQIYINSNSQTGSKWTFRCTMKSFLVNTNKILNKTISFAITRNPMEICGEKCLNSRIFEIEEAVKENVRLNEDIKLILNQMEAMRKEHQEIRKAF…	521	0.892	Y	0	NA	0.89	N	252-341	7.377	PS50835	IPR007110	Immunoglobulin-like domain	Cathepsin+	31	0.787	2.94	5671	2.035	http://planmine.mpi-cbg.de/planmine/portal.do?class=Contig&externalids=dd_Smed_v6_1789_0_1	dd_Smed_v4_1789_0_1
dd_18782 (Ig)	dd_Smed_v4_18782_0_1	Core_glycoprotein	low	IG repeat	IPR003961	FN3	CoreM	2	NPHS1	NA	1.39e-22	NP_004637.1	yes	SMESG000003549.1	MPSRLAWLIQWWLISFTNLCRLGGAKVIVQSSQCSPEDIEKRLQCFRETPQDKYESIVNDTVVMRCAVDNQHGRVQWRAKEVTMGFDRAIPAKPRFRITGDASRSEYFLTIYPIQFSDNGDYECQVEPIKHHPLLRRRTHLFVYKKPSFPYIVYNSKNVSNMDILIDQQKKCIHLECISKHGFPIPTYSWIVDNKFLESFNCKDNSNESRSDPSYKSPPSHFKFNPSKLQDQLLVECIISNRALALDSGPSSYRTFVQIRFQKRPGMPKIPQDKVTVNDRDSLRVSCSLSPPGLPKALLEWKWSNESIKRIPLAYFSLRQYSVKTTENNRIVNVLNLPVVGIEMHATNLLCQSVYLNQSIANVSVFIMINFTPRKLEIYFANGPLLASSEQKDFSILPV…	836	0.782	Y	0	NA	0.824	N	41-150; 163-266; 391-490; 592-713	9.10E-18;4.40E-06;2.10E-05;6.70E-12	G3DSA:2.60.40.10;G3DSA:2.60.40.10;G3DSA:2.60.40.10;G3DSA:2.60.40.10	IPR013783;IPR013783;IPR013783;IPR013783	Immunoglobulin-like fold;Immunoglobulin-like fold;Immunoglobulin-like fold;Immunoglobulin-like fold	Intestine	30	0.576	0.38	3109	1.442	http://planmine.mpi-cbg.de/planmine/portal.do?class=Contig&externalids=dd_Smed_v6_18782_0_1	dd_Smed_v4_18782_0_1
dd_194	dd_Smed_v4_194_0_1	Core_glycoprotein	low	lipid transport	IPR001846	VWD	CoreM	1	LOC400499	NA	7.72e-71	XP_016879438.1	yes	SMESG000037977.1	MNLFGTAFLLVLLSIITNAARTPQFINPCSMKCSFEEDRIFKPGQKYVYSYEGESNIKTTKGSYETTGVKIKSKVTITGLSNCEMKLSLSDVQIFDKTSSDGNQFKESPNSYKFKSALEMNDIFFTKESNEVKSVCMDGEEPVWSGNIKKAILDSLANQGIQTKPDSYKKTSHGKCFITSSEKSPKEETNPNSVNFQYDLQTCDNKMISNSLFGDITRSVIFKTSQVSCKYLYKDQSNLVSIRCREEYKTATIKTNENQMVVEITTNIYKENQLPSPDRTFTNKNMFETGIEQAEDEIEAEESPYSAAKTTLKDICVQYKSSESSKIPKLFMELVNHLKRLNSKEFKELYLELQKSDICPEKTTEIKSIFYDASGFVNTRSSISVMVDLIKTSRISLFD…	5814	0.897	Y	0	NA	0.091	N	41-267; 293-616; 629-965; 5270-5423; 5467-5527; 5560-5778	1.06E-22;9.20E-46;9.02E-46;6.00E-09;1.90E-05;9.989	SSF56968;G3DSA:1.25.10.20;SSF56968;SM00216;PF08742;PS50234	IPR015819;IPR011030;IPR015819;IPR001846;IPR014853;IPR002035	Lipid transport protein, beta-sheet shell;Lipovitellin-phosvitin complex, superhelical domain;Lipid transport protein, beta-sheet shell;von Willebrand factor, type D domain;Uncharacterised domain, cysteine-rich;von Willebrand factor, type A	Intestine	30	0.975	4.07	7179	1.577	http://planmine.mpi-cbg.de/planmine/portal.do?class=Contig&externalids=dd_Smed_v6_194_0_1	dd_Smed_v4_194_0_1
dd_2336	dd_Smed_v4_2336_0_1	Core_glycoprotein	low	IG repeat	NA	NA	NA	NA	HMCN1	Core_glycoprotein	7.12e-05	XP_016857926.1	yes	SMESG000014710.1	MTKLVYCLLSFVLIHLACSQFIITNITKFPLPLGRPFEITVSINPSSGLTLELMVIQTTDLNGFDKEVAIFDFGLKEVISQEFQSDYMRIPTWGKFEEGATIYTMINFTQYANNRILEIYYINPNSTKERRNMLNHLKPTQLMYRNNINLLVPPQLELKMNSQVRNYITVEPNSSLTVSCQALDGQPKIRPEIVKSDMKIEFDIFSHDSNTHKITIRTSMLDHNRTVTCKAGSVMKSVRIFIYHAPTKIKLQPEVKKVLGNNTGIICLATNGYPTPRITWYFIHGPSDASLYYQIAPYTQRLYIKENVPIGSSWKFICSATNSFFERSKTFNKTVSFTIIHQQRNKTQTYYNTSKIKTSIWDPDQMNYTLKQIEEIKLEIFVRDITITNLKDSIGTLNS…	600	0.894	Y	1	5-27;	0.675	N	151-235; 243-335; 473-599	3.07E-05;9.82E-08;9.90E-06	SSF48726;SSF48726;G3DSA:2.60.210.10	IPR036179;IPR036179;IPR008974	Immunoglobulin-like domain superfamily;Immunoglobulin-like domain superfamily;TRAF-like	Intestine	30	0.603	0.7	1306	1.409	http://planmine.mpi-cbg.de/planmine/portal.do?class=Contig&externalids=dd_Smed_v6_2336_0_1	dd_Smed_v4_2336_0_1
dd_3527 (IgLdl)	dd_Smed_v4_3527_0_1	Core_glycoprotein	low	IgLdl	NA	NA	NA	NA	HSPG2	Core_proteoglycan	1.14e-26	XP_011539620.1	yes	SMESG000012063.1	MNQLTILHFGILFIIFHEFSFQEISRKTMYIGQSAKLRCGPQQDKFYNIKVSYKWEKPLGNVISTDPEYKIQGATLNDGGIYTCRITQVINGQITEKTISTELGIQSKDSDSEETTPPIFVDPPIISFKNINEGSIDVQETDFLYTVCEVSNWQQSEYTSSWWFNQAPINGANKILFVSSLDADKNAGYYTCRINHKLYSQKTYEKQLLVNIKKPEISIISFPEENLKIGGRIYRKCEMLGIKISRNEALKFAWIKDNSFEIATGSILDLPIRDESVNGDYSCVIKSEKLNKKYFKELTIRIDSNVPRNPNQQRINIFSQPISPELNNEFKLKCEIFPPIPNANYIWKKDNNVVSYQQTLVIPSFQRQDIGSYSCEIVSPNGDTSSSGRQISENVNVKF…	931	0.572	Y	0	NA	0.741	N	29-387; 414-501; 507-594; 717-738; 763-784; 804-825; 842-913	6.27E-12;3.40E-11;9.06E-09;1.50E-13;1.50E-13;1.50E-13;1.06E-10	SSF48726;G3DSA:2.60.40.10;SSF48726;PR00261;PR00261;PR00261;SSF48726	IPR036179;IPR013783;IPR036179;IPR002172;IPR002172;IPR002172;IPR036179	Immunoglobulin-like domain superfamily;Immunoglobulin-like fold;Immunoglobulin-like domain superfamily;Low-density lipoprotein (LDL) receptor class A repeat;Low-density lipoprotein (LDL) receptor class A repeat;Low-density lipoprotein (LDL) receptor class A repeat;Immunoglobulin-like domain superfamily	Cathepsin+	42	0.768	1.98	2630	1.65	http://planmine.mpi-cbg.de/planmine/portal.do?class=Contig&externalids=dd_Smed_v6_3527_0_1	dd_Smed_v4_3527_0_1
dd_5743 (CRISPLD2)	dd_Smed_v4_5743_0_1	Core_glycoprotein	low	SCP only	NA	NA	NA	NA	CRISPLD2	Core_glycoprotein	5.59e-14	NP_113664.1	yes	SMESG000036385.1	MKYLFCFFVYGITLTLTSCTPSEYKEFLLKAHNDLRRNVALGHTPNQPAAANMIEMVWDDDLAEKAESWASSCIAGHDTYNDRELDKFMFVGQNMFAGSDYKDVVQGWYDEFKDYTYEGKGCSAICGHYTQVVWAKSYAVGCAAVNCQEKTSGIFPYGWLFICNYGPAGNFGEEPPYKVGTACSKCPKGTSCKNNLCALNDPKGSLEFESDEEEDKRKRSSNKRHSNYLKRFWSVHDD*	238	0.693	Y	0	NA	0.36	N	11-205	2.3e-63	G3DSA:3.40.33.10	IPR035940	CAP superfamily	Neural	36	0.65	1.26	220	1.544	http://planmine.mpi-cbg.de/planmine/portal.do?class=Contig&externalids=dd_Smed_v6_5743_0_1	dd_Smed_v4_5743_0_1
dd_636 (VWD)	dd_Smed_v4_636_0_1	Core_glycoprotein	low	lipid transport	IPR001846	VWD	CoreM	1	LOC400499	NA	2.66e-44	XP_016855187.1	yes	SMESG000073666.1	MNQISSSYKLACIIYVIFIASSAYSLNLKPGESCASSCRGKEKIFKYEEGKIYVYDFLSTHTIKNPNSEKETLQLELSGKAEISKISACDFGLKLSNINLKETFLENSNVKKDYQMMKTLLENYSLRFGFDDGRVVGICQDKKDNEFAVNVKKAIISSLQVSLDSLDSPNYLTETDISGDCITEYSTLPEPPNFVIVKKIKSIAGCARKNKYFSTLSGRQFEEPMENRHLALLDGSYECNIKMKRSEGLKESICKETQVFKPFSSDKTGSKIEVKHEIRFDTVKNGKVSTETPNTRSDLTMNHGDQAPLFMKKEKIPVLDIAKQLCMTLKKNNAASEKAQLFVKFIRALSDIDYKTIKEVEKYFNDNSECSPNKSKLKNLLIDALPHTKNEEAFKFLIE…	3812	0.571	Y	0	NA	0.824	N	47-598; 637-854; 3279-3423	5.20E-54;5.50E-23;1.40E-08	PF01347;PF09172;PF00094	IPR001747;IPR015255;IPR001846	Lipid transport protein, N-terminal;Vitellinogen, open beta-sheet;von Willebrand factor, type D domain	Intestine	30	0.757	2.67	6776	1.714	http://planmine.mpi-cbg.de/planmine/portal.do?class=Contig&externalids=dd_Smed_v6_636_0_1	dd_Smed_v4_636_0_1
dd_6524 (IgLdl)	dd_Smed_v4_6524_0_1	Core_glycoprotein	low	IgLdl, more likely TM than SIP	NA	NA	NA	NA	HSPG2	Core_proteoglycan	0.00015	XP_011539620.1	yes	SMESG000042512.1	MTVNNVIIYFFLVYFNLKFIYPQITNGESRSKMTLDDEDSMKTTNSKILQSSGDGQPEPPDMYPTLHPYAKSRSTATIIVDIAIESDFKSYMLPGSPFSSELNAFYKKVIRNLQEELSQINVDLGFKIISLRPGPLISKRHSIKAPEAHSPSVFARINVTQYNSSIVNPMIIFHISHCGRLGILGNLTISDQVIFPLYVCPNDHVYCLPNCRKGTYCDGIVDCPSSNLDEAPSCPKCLYKTLQLTSNTEYLNEGENLVLSCNLKESCNELQNKIEWSFPGQLEKYQIRFRGERWINSLPKNKISSGIYKCHLDEESAIKNITVFKRPDVFITNTVSNAVELIMTESYGSDINLWCNCSEGHAQWNNVESTNGYVNQMDREHSKLIIRSLSETTDVKCQV…	1097	0.46	Y	1	7-25;	0.252	N	235-322; 340-414; 433-454; 467-538; 543-649; 666-687; 698-780; 791-876; 891-912; 1011-1097	7.812;41;3.20E-16;1.44E-07;5.56E-05;3.20E-16;4.71E-05;8.40E-06;3.20E-16;1.60E-05	PS50835;SM00409;PR00261;SSF48726;SSF48726;PR00261;SSF48726;G3DSA:2.60.40.10;PR00261;G3DSA:2.60.40.10	IPR007110;IPR003599;IPR002172;IPR036179;IPR036179;IPR002172;IPR036179;IPR013783;IPR002172;IPR013783	Immunoglobulin-like domain;Immunoglobulin subtype;Low-density lipoprotein (LDL) receptor class A repeat;Immunoglobulin-like domain superfamily;Immunoglobulin-like domain superfamily;Low-density lipoprotein (LDL) receptor class A repeat;Immunoglobulin-like domain superfamily;Immunoglobulin-like fold;Low-density lipoprotein (LDL) receptor class A repeat;Immunoglobulin-like fold	Muscle	13	0.633	0.9	3629	1.617	http://planmine.mpi-cbg.de/planmine/portal.do?class=Contig&externalids=dd_Smed_v6_6524_0_1	dd_Smed_v4_6524_0_1
dd_81769 (IgLdL)	dd_Smed_v4_81769_0_1	Core_glycoprotein	low	IgLdl, with dd_30757	NA	NA	NA	NA	PAPLN	Core_glycoprotein	0.000429	XP_011535596.1	yes	SMESG000026265.1	MFHIRTWILIIGILGVSVKCSEKMRDLPIETKLLHVGDDTKLECFVTEENFNNSKTFIHWERPVGKIIANGPVLILKNVQLRDSGNYTCRAFQTINSKLVSQEVIEEVIIETSHPDIPQPDIVITEVDKNNEVHLTETQYLMLKCEVKNWNKDKYRIQWMKESTGEYLFGNNILFYKSITKSKHEDRYRCEVQHIGDESKVYKAQVDVFIKKPEVTTLIMPTEYLHVNGRIHRKCVAFNLSANTYVENYSFRWINELGETVSHSNMLQIPINDESVTGTYECQYLAKYAGTMYTSQIVIAKIFTEISQGKKYDISIVQYPQKTRMNERLSLRCQVLPSLTNVRYEWFRNGQYYQTGQTLIFPKFSKLLVDRYECRAIGTTENQVEIFLTVESDQKLTYL…	922	0.703	Y	0	NA	0.252	N	30-99; 131-379; 412-495; 504-598; 711-732; 757-778; 798-819; 824-921	6.40E-10;9.91E-07;3.36E-07;8.32E-08;6.10E-13;6.10E-13;6.10E-13;2.50E-15	G3DSA:2.60.40.10;SSF48726;SSF48726;SSF48726;PR00261;PR00261;PR00261;G3DSA:2.60.40.10	IPR013783;IPR036179;IPR036179;IPR036179;IPR002172;IPR002172;IPR002172;IPR013783	Immunoglobulin-like fold;Immunoglobulin-like domain superfamily;Immunoglobulin-like domain superfamily;Immunoglobulin-like domain superfamily;Low-density lipoprotein (LDL) receptor class A repeat;Low-density lipoprotein (LDL) receptor class A repeat;Low-density lipoprotein (LDL) receptor class A repeat;Immunoglobulin-like fold	NA	NA	NA	NA	83	1.337	http://planmine.mpi-cbg.de/planmine/portal.do?class=Contig&externalids=dd_Smed_v6_81769_0_1	dd_Smed_v4_81769_0_1
dd_91211 (IgLDL)	dd_Smed_v4_91211_0_1	Core_glycoprotein	low	IgLdl	NA	NA	NA	NA	HSPG2	Core_proteoglycan	4.62e-10	XP_011539620.1	yes	SMESG000017312.1	MRKMKNRSFLSIALIIGLAYNICHVTCTVEKVKSVNERFKEVDEAYKISITTHPAQFRFGQELLLECHVSSKIKNFIYSWWKNEKIIGTESVLKVKSFQMNDTGLYKCKAVGVSKNNEILILETVSSQTVCDAPHSKIEMIPGTGEKIEIKPNQLKELHCEIDHESKHKGSDVKWEFNGKPLKEDLEKLDLTRYDRYWTSILVIQDANSNNDGKYTCKVENTEKSVDVFVQKDRGFIFVNPQIVEVPKEVKVEFHCRIDGIPNMSNKNLKWNFISKNGTKTPMPSGNWKVSKPCDTPNTSFITSNNVSMEDNGQFVCSTPKGEISRGQLIVDEIKSMYLMFIYNRNNFLYFTDNIKISVTPPKVSVHRNQKFEFECLGQDLNKNPIGDLEVRFLNGSDV…	674	0.694	Y	1	7-29;	0.698	N	44-111; 144-233; 238-319; 461-482; 508-529; 549-570; 577-671	2.49E-09;3.80E-11;3.54E-06;3.40E-12;3.40E-12;3.40E-12;2.00E-14	SSF48726;G3DSA:2.60.40.10;SSF48726;PR00261;PR00261;PR00261;G3DSA:2.60.40.10	IPR036179;IPR013783;IPR036179;IPR002172;IPR002172;IPR002172;IPR013783	Immunoglobulin-like domain superfamily;Immunoglobulin-like fold;Immunoglobulin-like domain superfamily;Low-density lipoprotein (LDL) receptor class A repeat;Low-density lipoprotein (LDL) receptor class A repeat;Low-density lipoprotein (LDL) receptor class A repeat;Immunoglobulin-like fold	NA	NA	NA	NA	76	1.296	http://planmine.mpi-cbg.de/planmine/portal.do?class=Contig&externalids=dd_Smed_v6_91211_0_1	dd_Smed_v4_91211_0_1
dd_13139 (CTSS)	dd_Smed_v4_13139_0_1	ECM_regulator	low	lysosomal	IPR013128	Peptidase_C1A	ECMreg	1	CTSS	ECMreg	5.12e-71	NP_004070.3	yes	SMESG000063471.1	MFAMGPILICLLLAVISEARTTYSHHKSVPSDDISSKFELENMVSLLSRYDGEFQTFKQRYNKSYSSMHEENSRFLNFISSLLEINHHNQLYENGQKSYEIGINHLSDWSDEELAQLTKLKQSNLTGSSYLSSSVKIDLPDSFDWREKGAVTEVKDQGKCGSCYAFAATGTLEAQIWRKTGKLISLSEQQIVDCDTNDNNCYGGFVQDALSYIKSNGGIENEENYPYVSGKTADMNPKCNFVKSKVVATDTGFVKMPANDEEKLKEALVTIGPISALLSAPKSLIKYSKGIFYDKECEKLRVNHAVLIVGYGTDQTSGTPYWIIKNSWNASWGEKGYFRLPRNINACKIASVPVYPLV*	358	0.877	Y	0	NA	0.018	N	54-114; 140-356	2.10E-19;8.80E-109	SM00848;cd02248	IPR013201;IPR039417	Cathepsin propeptide inhibitor domain (I29);Papain-like cysteine endopeptidase	NA	NA	NA	NA	704	1.366	http://planmine.mpi-cbg.de/planmine/portal.do?class=Contig&externalids=dd_Smed_v6_13139_0_1	dd_Smed_v4_13139_0_1
dd_1363 (CTSL)	dd_Smed_v4_1363_0_1	ECM_regulator	low	lysosomal	IPR013128	Peptidase_C1A	ECMreg	3	CTSL	ECMreg	1.05e-61	XP_016869782.1	yes	SMESG000049790.1	MRILTVTPYLLSFFAISIALNLELNDQWKLYMKIYNKTYENPFHELIRRMIWEDNLKYIHKHNLDHDLGLYTFTLGINQFADLTHAEFKAIYLSGNLRPTKTGNTYLPPLNAFNVPANVDWTEKGYVTDVKDQGNCGSCWAFSTTGSLEGQFFRKTGRLVSFSEQQLVDCSKSNNGCHGGLMTSAFNDIKDLGGIESEQEYPYQAQQLNCVFNRSKVVTSVSGYKEIYKNEGSLAIAVANEGPISVLIRVSLNFQLYKSGVYNEPDCSRVPNHAVLVVGYGTSVNDNYWIVKNSWGPSWGMKGYIWMSKDKDNQCAIASFASFPIV*	326	0.733	Y	0	NA	0.252	N	18-326	9e-114	PTHR12411	IPR013128	Peptidase C1A	Epidermal	24	0.653	1.42	1448	1.636	http://planmine.mpi-cbg.de/planmine/portal.do?class=Contig&externalids=dd_Smed_v6_1363_0_1	dd_Smed_v4_1363_0_1
dd_15272 (TCAF2)	dd_Smed_v4_15272_0_1	ECM_regulator	low	kr, M60 peptidase. Unclear SIP	IPR000001	KR	Reg_SF	2	TCAF2	NA	4.69e-38	XP_011514361.1	yes	SMESG000026300.1	MFVRLTASSKYFAEIQKCKITTHGSEYIGSVDRTKTGKICQKWSEENLKKFKLQFLDYPDRESIVTHNFCRNPNQVPDGPWCIVDRENSKWEHCDIPSCIKDRNWCKDSELGGEYFGNINFTKSGKPCRVWSDKDTFDGKSFPEKNLKDVGNKCRNPDGKTSGPWCFVSSEDDNWENCNIPNCDEDLSQIEYFGGYDFQKAVEDQKTVIPLKMVYSSIKFKVFLNKTIWTPDVQRKTSLWATDYNPSCQTDLNEYEFCKSTEQSVNDERVEIVYRCLRPLKYLIFIFPLESSLYKTEHHLGKTYEINEKPNLQFVKYEKKLLQHISSKNRKNLTIPVCDNPGYFYLLNDNVIPYAVMSDSRVFAMISEVGKGRIGFMGCNTYLEESAQAEIKDFLNSVY…	1063	0.115	N	0	NA	0.855	N	24-99; 105-192; 635-936	4.31E-23;4.80E-21;1.80E-48	cd00108;G3DSA:2.40.20.10;SM01276	IPR000001;IPR038178;IPR031161	Kringle;Kringle superfamily;Peptidase family M60 domain	NA	NA	NA	NA	1167	1.476	http://planmine.mpi-cbg.de/planmine/portal.do?class=Contig&externalids=dd_Smed_v6_15272_0_1	dd_Smed_v4_15272_0_1
dd_175 (CTSV)	dd_Smed_v4_175_0_1	ECM_regulator	low	lysosomal	IPR013128	Peptidase_C1A	ECMreg	1	CTSV	ECMreg	1.35e-123	NP_001188504.1	yes	SMESG000049722.1	MKIVLLAVFCVVSISAGKLKFEVNEALNEEWNMYKIQFQRKYESIIELTRRLIWEENLRLIQKHNIEYDLGKHSYYLGLNEFADMTNEEYRVKVLGLKPINKNYTRTIFLAPENTVDLPKSVDWRTKGYVTPVKNQANCGSCWSFSTTGSLEGQHKRKTGQLISLSEQQLVDCSKPFGNNGCNGGLMDNAFQYIQKDGLESEEDYSYTAKEGNCKYDASKVVAHCTGFVDIKKGNEKDLAKAVATVGPISVAIDASKPTFQLYKGGIYNEKSCSSRQLDHGVLAVGYGKENNQHFWIVKNSWGPQWGLSGYIKMTKDRHNQCGIATMASYPLV*	333	0.733	Y	0	NA	0.06	N	12-333	1.1e-136	PTHR12411	IPR013128	Peptidase C1A	Cathepsin+	10	0.929	2.82	6944	2.461	http://planmine.mpi-cbg.de/planmine/portal.do?class=Contig&externalids=dd_Smed_v6_175_0_1	dd_Smed_v4_175_0_1
dd_1975 (CTSL)	dd_Smed_v4_1975_0_1	ECM_regulator	low	lysosomal	IPR013128	Peptidase_C1A	ECMreg	1	CTSL	ECMreg	6.33e-82	NP_666023.1	yes	SMESG000049555.1	MNTYLATSFLICFFGKCFSLNLELNDQWRLFMKIYNKSYENSLHEIIRREIWEDNLKYIQKHNLDHDLDLYTFTLGINQFADLTHEEFKAIYLPGNFTNSKTGNTYLPPLNSNELPKRVDWREKGYVTNVKNQGGCGSCYSFSATGSLEGQYFRKSKKLVSLSEQQLIDCSEKNSGCNGGWMNNAFQDVKIMGGIDSELDYPYKGKKLQCNFQRSKAITSCNGYKNIDKNENSLAIAVANEGPISVAIDASSRSFQFYKSGVYNEPNCGVNATHAVLVVGYGTDGFDNYWIVKNSWSTAWGIKGYIWMSKDKNNQCIIASYASFPEV*	327	0.617	Y	0	NA	0.074	N	20-326	1.3e-113	PTHR12411	IPR013128	Peptidase C1A	Cathepsin+	17	0.866	2.14	2770	2.011	http://planmine.mpi-cbg.de/planmine/portal.do?class=Contig&externalids=dd_Smed_v6_1975_0_1	dd_Smed_v4_1975_0_1
dd_219 (CTSC)	dd_Smed_v4_219_0_1	ECM_regulator	low	lysosomal	IPR013128	Peptidase_C1A	ECMreg	1	CTSC	ECMreg	4.88e-158	NP_001805.3	yes	SMESG000077202.1	MILRIILSIGLLHFALSDTPANCSYQDAIGKWQVFTSNFSTSCSTSAFVPTKTLTLIYPNLAIDDFGNFGTWTLIYNQGFEVTITNKKYFGYFDFKQINSTYTISYCNRLQPNWYHDVLIRQWRCFKAQKLSNLGEKHVHIPQSNILLVLLKNLIIYHMISALNSLLYGSQKHIVNTINNQNIGWIAKDYPEFHEKTLYQIVRMAGGFSSKLHRPKPAPVTEYHLNSVKYIPKSFDWRNVNGVNYVSPVRNQGGCGSCYSFASAGMLEARYRIKSNNTISPILSPQDVVECSPYSQGCEGGFPYLIAGKFAEDFGMAQESCNPYKGEDGKCSTTKNCQRYYATKYKYIGGFYGATNEPLMRMELVRNGPIAVGFEVYDDFMSYQSGVYHHDFKTRKLTA…	467	0.88	Y	0	NA	0.756	N	18-130; 232-466	1.10E-32;2.56E-115	G3DSA:2.40.128.80;cd02621	IPR036496;IPR039412	Cathepsin C, exclusion domain superfamily;Cathepsin C	Intestine	30	0.877	2.39	3090	1.766	http://planmine.mpi-cbg.de/planmine/portal.do?class=Contig&externalids=dd_Smed_v6_219_0_1	dd_Smed_v4_219_0_1
dd_2268 (CTSV)	dd_Smed_v4_2268_0_1	ECM_regulator	low	lysosomal	IPR013128	Peptidase_C1A	ECMreg	1	CTSV	ECMreg	2.02e-74	NP_001188504.1	yes	SMESG000034294.1	MISSVVLLFSISVAFLANAEIWEPDRNLSNVHQSHANTKFSRKISSLMVDFKSEFAKFKLQYGKVYESIEKENERFNNFILSQVEINNHNQMFEKGHKKFQMEINHMSDWTPEEFNQLNSLKISNLTGSTYLPLNIKPGLPESFDWRDKGAVTEVKNQKYCGSCYAFSTTGALEGQLFRKTGNLISLSEQQIVDCDHVDYGCSGGLVPDAFNYIKYSGGIESEQEYPYVSGLTKKPNPNCNFKEKKAVGTDTGFVKLPSGDEEALREALVTIGPISIAFSATEQFKHYKNGIYHDDWCSNVRINHGVLLVGYGTDEESGTPYWIIKNSWGPKWGESGYFRFERNKNMCNMAYNSYYPLV*	359	0.797	Y	0	NA	0.154	N	55-115; 141-357	9.60E-17;2.13E-112	SM00848;cd02248	IPR013201;IPR039417	Cathepsin propeptide inhibitor domain (I29);Papain-like cysteine endopeptidase	Cathepsin+	28	0.594	0.98	745	1.49	http://planmine.mpi-cbg.de/planmine/portal.do?class=Contig&externalids=dd_Smed_v6_2268_0_1	dd_Smed_v4_2268_0_1
dd_267 (CTSV)	dd_Smed_v4_267_0_1	ECM_regulator	low	lysosomal	IPR013128	Peptidase_C1A	ECMreg	1	CTSV	ECMreg	7.5e-118	NP_001188504.1	yes	SMESG000014167.1	MKAFVLISVFLVAIQARRPTFSLNSELNEDWELYKTQFKRQYEPLTEITRRIIWEQNLEYIRQHNLEYDLGKHTYYLGLNEYADLTNEEFKAKFLGKILTRSSTKGSQFMAPENMGALPTTVDWRTKGYVTPVKNQQQCGSCWAFSTTGSLEGQHFRKTGSLVSFSEQQLVDCSGAYGNEGCGGGLMDNAFNYIMKYGLESERDYPYTATDGKCKYDRSKVVGTCSGFTDIKHGNESDLAVAVATVGPVSVAIDASHYSFQLYKGGIYNEPQCSPDQLDHGVLAVGYGSENGGNYWLVKNSWGISWGLSGYIKMSKDRNNQCGISTSASFPLV*	333	0.74	Y	0	NA	0.627	N	11-333	3.9e-131	PTHR12411	IPR013128	Peptidase C1A	Intestine	30	0.942	3.74	1178	1.896	http://planmine.mpi-cbg.de/planmine/portal.do?class=Contig&externalids=dd_Smed_v6_267_0_1	dd_Smed_v4_267_0_1
dd_329 (CTSCD)	dd_Smed_v4_329_0_1	ECM_regulator	low	lysosomal	NA	NA	NA	NA	CTSD	ECMreg	4.94e-124	NP_001900.1	yes	SMESG000035344.1	MMNIKLLIIALVINGIFGGLLRVPLKKMESARSNIVKFNMMLNHFMKSEIKNPIPEPLDNYMDAQYFGEITIGTPPQPFTVLFDTGSSNLWVPSKKCKLTNLACLTHRKYDSSKSSTYVKNGTAFSIRYGTGSLSGFLSTDTVIVATAKVVSQTFGEAMVEPGTTFVVAKFDGILGMAYPSISVDHVTPVFQNMVAQKLVDAPIFSFYLNRDVNGKPGGEIIFGGSDPNYYQGPFTYTPVTSKTYWQFSMQSISMLGKTYCTNCTAIADTGTSLIVGPQSIIDDINSKFNGTKINGMTIILCSSVSKLPVINIQIAGRNFPLKPSDYILKLQDTVCVSGFTSLSGIPFFILGDVFIGRYYTEFDLGNSRIGFAPVKTPSKDETLYYKPLF*	390	0.551	Y	1	7-25;	0.394	N	6-375	2.6e-129	PTHR13683	IPR001461	Aspartic peptidase A1 family	Cathepsin+	17	0.906	2.24	8467	1.75	http://planmine.mpi-cbg.de/planmine/portal.do?class=Contig&externalids=dd_Smed_v6_329_0_1	dd_Smed_v4_329_0_1
dd_3422 (CTSL)	dd_Smed_v4_3422_0_1	ECM_regulator	low	lysosomal	IPR013128	Peptidase_C1A	ECMreg	1	CTSL	ECMreg	1.64e-94	NP_666023.1	yes	SMESG000024014.1	MKLVIVCVILCSGLVNCNPITKLSDNEDNLIFDSNLSNSKSNHDHFIVNFGQLITYDSKLVKELSNLLNEFLQLPTIEFINQIKIEWTNFKVKFKKIYKDVKEESERFLIFLKNYLKIKSHNLKFNSGTVQFNMSTNHLSDLTDSEYSTLLGFKFGKRKDGPSYLSPMSRVMLPNQVDWRLTAVTPVKDQGNCGSCWAFSATGSLEGQHYRKTKKLISLSEQQLVDCSLDNSGCNGGLMDLAFTYVNDNGGIDNEQAYPYTSGKTGRRSAKCNFTIHNIGAKDFGYIDIPQGNEVLLKEAVALIGPISVAIDASQFSFRNYHSGVYEDPNCSSVELDHGVLLVGYGIEKESNIPYWLVKNSWSTNWGDSGYIKMRRNSNNMCGIATAASFPIV*	393	0.788	Y	0	NA	0.014	N	79-393	1.3e-112	PTHR12411	IPR013128	Peptidase C1A	Neural	21	0.58	0.42	6376	1.537	http://planmine.mpi-cbg.de/planmine/portal.do?class=Contig&externalids=dd_Smed_v6_3422_0_1	dd_Smed_v4_3422_0_1
dd_4773 (CTSA)	dd_Smed_v4_4773_0_1	ECM_regulator	low	lysosomal	NA	NA	NA	NA	CTSA	ECMreg	1.06e-115	NP_001121167.1	yes	SMESG000029163.1	MVLLLFEICNILTVSGSDEVIILPGLRFQPTFKHYSGTLNGSDTRMLHYWFVESQNSSEEDPLVLWLNGGPGCSSLMGLLTENGPFQVTPPGYLIHNPYSWNKYANVIYLESPSCVGFSYSTDGKCDASDDSTANLNFNALKHFLIKFPQYKNRKFYITGESYAGIYIPTLADKITSSNPRLAVQFKGILIGNGLSSRAINHNGAFYFAYYHGLMSDRTWTEIVHLCCQKKNPTHCDIIGNKDPICQAKVLQVANSFAGINPYNIYDACYKPSNDSNQNIWSKFDVKSNYLKLLIINGWNSNLNGRLMEIREMFNGHQHPIVLPCVDNRAATKYFNLPLVRLALHVPDHVGKWEDCSFSVNTKYIKTYENMTNQYKNLFQLKDFKIWIYNGDVDLVCSY…	474	0.601	Y	0	NA	0.074	N	8-472	3.3e-143	PTHR11802	IPR001563	Peptidase S10, serine carboxypeptidase	Cathepsin+	31	0.634	1.27	2062	1.655	http://planmine.mpi-cbg.de/planmine/portal.do?class=Contig&externalids=dd_Smed_v6_4773_0_1	dd_Smed_v4_4773_0_1
dd_48 (CTSL)	dd_Smed_v4_48_0_1	ECM_regulator	low	lysosomal	IPR013128	Peptidase_C1A	ECMreg	1	CTSL	ECMreg	4.26e-112	NP_666023.1	yes	SMESG000049723.1	MQIIILVSLFLAAVSAAPQQFTINSELNDEWEAYKTQFGKKYVSLNEISRRLIWEQNLKYIQQHNLEHDLGKHTYTLGLNHFADMTNEEFRANYLGVSPKRMNFTSHFIAPENVGALPSSVDWRTKGFVTPVKNQQQCGSCWSFSTTGSLEGQHYRKTQNLISFSEQQLVDCSGSFGNNGCDGGLMDSAFQYIQQYGIEAESTYPYTAQDGNCVYDKSKVVGSCTGFSDIPHGNEQALASAVATVGPISVAIDASNYSFQLYKSGIYNEPQCSSSQLDHGVLAIGYGTENGKNFWLVKNSWGIGWGIQGYIKMSKDQGNQCGISTMASYPLV*	332	0.899	Y	0	NA	0.522	N	4-332	5.8e-135	PTHR12411	IPR013128	Peptidase C1A	Intestine	30	0.977	4.97	3600	2.021	http://planmine.mpi-cbg.de/planmine/portal.do?class=Contig&externalids=dd_Smed_v6_48_0_1	dd_Smed_v4_48_0_1
dd_582 (CTSV)	dd_Smed_v4_582_0_1	ECM_regulator	low	lysosomal	IPR013128	Peptidase_C1A	ECMreg	1	CTSV	ECMreg	5.9e-110	NP_001188504.1	yes	SMESG000049716.1	MMHFIRIILLIVPCFAETIPWSGIFFQGFDELWSEYKTKFNKVYDEENEFVRRQIWEENLQFIQKHNIEYNLGRHKYTLGVNQFTDLSHQEFLDIYMKYRPIVKSVERKSFDKKRKSLKLPNSVNWVKKGYVTPVKNQLQCGSCWAFSTTGSMEGQYFKKTRKLVSFSEQQLVDCSQSYGNEGCNGGFMDQAFQYIMKFGIEKESVYPYTAMDGNCQYSKRKVITRCKNYTDIDQGSEEDLAEKLATVGPISVGIDASNPSFQSYNGGIYDEESCSSTQLDHGVLAVGYGVDEDSGEKYWLVKNSWGDSWGLNGYIKMSKDKNNQCGIATMASYPNL*	337	0.872	Y	1	7-29;	0.323	N	25-336	8.9e-125	PTHR12411	IPR013128	Peptidase C1A	Cathepsin+	42	0.863	2.41	1350	1.959	http://planmine.mpi-cbg.de/planmine/portal.do?class=Contig&externalids=dd_Smed_v6_582_0_1	dd_Smed_v4_582_0_1
dd_642 (CTSC)	dd_Smed_v4_642_0_1	ECM_regulator	low	lysosomal	IPR013128	Peptidase_C1A	ECMreg	1	CTSC	ECMreg	2.19e-152	NP_001805.3	yes	SMESG000077197.1	MLVKFLILFYLIQLSQCDTPANCTFQDAVGKWKIYTADLTKNCSTRSFTFQKTFFLIYPSTVMDDFGNFGKWTLIYNQGFEITINNMVYFGYFDFKTINSTYAISYCDRLQPNWYHDVLIRQWRCFRAEKVKKQNPKLIAFQYSNSRFLKTQKFGSQKALVDLINEKNVGWTAKDYPEFHNRTLHAIIQMSGGFNSLHNRPKSAPVTKIVRLTAEKFPKSFDWRNVNGVNFVSPVRSQGHCGSCYSFASAGMLEARYRIKSNNTIKPILSPQDVVECSPYSQGCNGGFPYLIAGKYAQDFGMADEKCNPYKGKDGKCSTIKNCKRYYATKYQYLGGFYGSTNEPLMRMELVINGPIAVGFEVYSDFRQYKNGIYHHVFKADNLMTSRFGFNPFELTNHA…	453	0.908	Y	0	NA	0.824	N	18-131; 218-452	1.31E-31;2.53E-116	SSF75001;cd02621	IPR036496;IPR039412	Cathepsin C, exclusion domain superfamily;Cathepsin C	Cathepsin+	17	0.95	2.68	6007	2.165	http://planmine.mpi-cbg.de/planmine/portal.do?class=Contig&externalids=dd_Smed_v6_642_0_1	dd_Smed_v4_642_0_1
dd_785 (CTSA)	dd_Smed_v4_785_0_1	ECM_regulator	low	lysosomal	NA	NA	NA	NA	CTSA	ECMreg	3.11e-144	NP_001121167.1	yes	SMESG000029164.1	MIPIILIAVLISKIVAFNYQEDEVNILPGLRFQPNFKHYSGYLNGSDTKKLHYWFVESQKSPTKDPLVLWLNGGPGCSSLDGFITEHGPFQVTNEGYLIDNPYSWNKIANVIYLESPSCVGFSYSTDGKCDANDDTTSLLNFRALQHFLIKFPQYKGRDFYITGESYGGFYVPTLSVRLVTEHPGLAVKFKGIAVGNGLSSWPLNDNGNFHFAYYHGLISDSLWSEILSLCCAPGEDSRKCNITGNKEEKCKTKVKLAMDGYKNLNVYNIYSDCYTPSSAIDQAIWSQLNIFSNYEKFQILNGWNYDPDHRISKLREKYINLMSKFQVMGLVNKNKLEIPCSNDTASADYLNNPKVRFALHIPKFVQDWSVCSSSVNFNYKSIYTNMTHQYNKLFNLQN…	490	0.776	Y	0	NA	0.789	N	10-488	7.3e-150	PTHR11802	IPR001563	Peptidase S10, serine carboxypeptidase	Cathepsin+	39	0.859	2.1	3602	1.803	http://planmine.mpi-cbg.de/planmine/portal.do?class=Contig&externalids=dd_Smed_v6_785_0_1	dd_Smed_v4_785_0_1
angptl1	dd_Smed_v4_18326_0_1	Secreted_factor	low	named by reciprocal best blast, no SIP	IPR002181	FBG	Core_SF	1	ANGPTL1	ECM_SF	7.25e-38	NP_004664.1	yes	SMESG000034251.1	MPRLVVGIGDEVCSIIKYTKDITKEASEESLPSRKRIEWSKLINLATDGIDTIECYKLKKSHSVLFGSRVFKFENYLFDKKKSKPVSQNEKDENKITKTIDGNQRSVIREELEKAKKETDYKNDSSDDPNNKIDGENRMTEKTEKAVESGAVISELNVKHPSNVNNATKLKPNKKTVNKESVEYNKDYPNSFKKQKTKEATNANEDKNLQNNDDKQNLNKDENESEKMANLLDMQYSKKEISKVEEKNSQSQDNHERGNINDTGKTEIKLSEEKEQDFEKTKIPGTNMTTEMPNEEDSEQSANELSKKFEIEITIKDDLSSVESSTNPDKHNVETNKKSSEETENRKSENSVKNIINNIAKPKNSQLESLKQESNVDLQQVIDDKEVVRIDKINEYEIN…	1492	0.105	N	0	NA	0.773	N	1319-1489	1.52e-66	cd00087	IPR002181	Fibrinogen, alpha/beta/gamma chain, C-terminal globular domain	NA	NA	NA	NA	982	1.348	http://planmine.mpi-cbg.de/planmine/portal.do?class=Contig&externalids=dd_Smed_v6_18326_0_1	dd_Smed_v4_18326_0_1
dd_11820	dd_Smed_v4_11820_0_1	Secreted_factor	low		NA	NA	NA	NA	TIMP1	ECMreg	2.3	XP_016885255.1	yes	SMESG000022384.1	MSNSFFSKLCWSLIVFISLQLVPFARTASCGIDPTLKVVYEVNRYFKKNLNINIIYEILRSQNPRAFYLLQRRHHDWIQCERARSGYF*	88	0.856	Y	0	NA	0.652	N	#N/A	#N/A	#N/A	#N/A	#N/A	NA	NA	NA	NA	184	1.521	http://planmine.mpi-cbg.de/planmine/portal.do?class=Contig&externalids=dd_Smed_v6_11820_0_1	dd_Smed_v4_11820_0_1
dd_16583 (NRG2)	dd_Smed_v4_16583_0_1	Secreted_factor	low		NA	NA	NA	NA	NRG2	ECM_SF	3.21e-09	XP_006714873.1	yes	SMESG000006414.1	MRLEILYCVIKIKNLDSHLWTDVELFSRIYSSGKVLISETISRFVMFIVTFSIILRLNQVASMNNRHVNSDIMCSSDMMKDLYSRIHISPLIFLAKVLRKEKIPYSDSNWQLVTFVRVKRTLKDIFTPNKLSSNHSLWIGPFTDQINNTLCMTLLKNNSDYIFFATQLSGSKNSFQSLYVPLYYSENIYQKINILLKQPIKPLVISRIPSYNITVEGKIEVQCQAEGYPIPQFFWYKNSNKPILESKYKSRIFYRVEGIKSILHIDNVEKSDEANYTCHAENIYGYVDSSFKLEVRETDESRRKCSGEPNFCIHGMCSKDKVSCLCKNGFYGRRCNYHHIPKLK*	344	0.176	N	0	NA	0.463	N	201-297	2.1e-19	SSF48726	IPR036179	Immunoglobulin-like domain superfamily	NA	NA	NA	NA	1327	1.376	http://planmine.mpi-cbg.de/planmine/portal.do?class=Contig&externalids=dd_Smed_v6_16583_0_1	dd_Smed_v4_16583_0_1
dd_17258	dd_Smed_v4_17258_0_1	Secreted_factor	low	tblastn	NA	NA	NA	NA	NA	NA	NA	NA	yes	SMESG000003469.1	MDKVFLLLIFALAFGFLNTQVVNSNTDGSFDTSEVAYSPMLPTGGSNNNASAKPAFNQQKLIVKPKLPSPPPPLPKPAQSKPKN*	84	0.75	Y	1	5-22;	0.109	N	#N/A	#N/A	#N/A	#N/A	#N/A	NA	NA	NA	NA	195	1.782	http://planmine.mpi-cbg.de/planmine/portal.do?class=Contig&externalids=dd_Smed_v6_17258_0_1	dd_Smed_v4_17258_0_1
dd_22273	dd_Smed_v4_22273_0_1	Secreted_factor	low		IPR001627	Sema	ECMaff	1	NA	NA	NA	NA	yes	SMESG000009922.1	MNFTMNFLLIILSFSANLHSFFIKEIDNEIFVGRKNSLEKYVLNHSSKGIILNKSQVFNWREIEWNIMNGSDIGFRINGSEWKKGPYSLAFDNCLNWKHEHTNDSVRNVSFNYQGIRYHTTSGDWTTMNYTCMNSFIKSIERIDNDTLWVCGTFGTFPRAFSVNKTSLNFIQFVDRNVMSCGRYADEPMATYRDRSNNLYVASGWGLYRPDKKD	214	0.788	Y	0	NA	0.463	N	116-207	9.02e-05	SSF101912	IPR036352	Sema domain superfamily	NA	NA	NA	NA	247	1.399	http://planmine.mpi-cbg.de/planmine/portal.do?class=Contig&externalids=dd_Smed_v6_22273_0_1	dd_Smed_v4_22273_0_1
dd_2602	dd_Smed_v4_2602_0_1	Secreted_factor	low		NA	NA	NA	NA	TGM5	ECMreg	3.6	NP_963925.2	yes	SMESG000047549.1	MLKLVITALFILILVNDIHGNVSDEKMLNYIQKYCYETCFDIPCRLQCIYELTTKQTQPKRSYFLRLGRSMKRAQFLKLGQEPAKRSQFLRLG*	93	0.862	Y	0	NA	0.919	N	#N/A	#N/A	#N/A	#N/A	#N/A	NA	NA	NA	NA	245	1.937	http://planmine.mpi-cbg.de/planmine/portal.do?class=Contig&externalids=dd_Smed_v6_2602_0_1	dd_Smed_v4_2602_0_1
dd_28008	dd_Smed_v4_28008_0_1	Secreted_factor	low		IPR000884	TSP1	CoreM	4	DNER	NA	1.75e-09	XP_005247007.1	yes	SMESG000063499.1	MKMCFFSIILAILILKTNPFSENDFLTLININSLPLEYKTILSRGFPKGFFGENLGMAIIANGFYSDEPVMWYREMNTNFSQSLTCQLARDFPFNCFLFNAMAKEFILLMKYARSGPIHLMPDPKVFQINFFYQYCRMRFVDGQVLSQNSRGYCPNPCFNKTDFCRSIPYNRAGICEINLAFPFREDGFICVCKENYFWSSQSMACLSNAAMITRIEVGCYRNGTMYVSELSYLVFICKCKTNFYGEKCEKLVDPCIYPVHVNPAGNSACRVTKGNSCVSSGLFHPITDPFFHCECIFGFARNYSFPYDNCLYELKPCERLSCIHGTCVSVTIVTTFHYNQSDCRSQVINYLSVCVSPGGQEKFVIFQFLITILVHGPNGLFVFQFVVATESVKD*	395	0.795	Y	0	NA	0.773	N	#N/A	#N/A	#N/A	#N/A	#N/A	NA	NA	NA	NA	1278	1.354	http://planmine.mpi-cbg.de/planmine/portal.do?class=Contig&externalids=dd_Smed_v6_28008_0_1	dd_Smed_v4_28008_0_1
dd_30771	dd_Smed_v4_30771_0_1	Secreted_factor	low		NA	NA	NA	NA	MFGE8	Core_glycoprotein	8.31e-08	NP_001297250.1	yes	NA	MKNSMEIFLKTLFVSLLIKIHNGNNDLQSVYIVRSSKNNCWTSLMEITDLPDDRFSASSSFQNRSTFQAHQARLLYIYRSNPQPENGNAWCPHKKASSHFNEWIEVDFKSINVINGIFTKGRGEGNFVEFVPTIKIAYQRERNGRIYEYQTIENQSLIPINTDARTQSRTKFIPAIIASSIKIYPVDPYDA	191	0.463	Y	0	NA	0.021	N	26-191	1.4e-26	G3DSA:2.60.120.260	IPR008979	Galactose-binding-like domain superfamily	NA	NA	NA	NA	176	1.4	http://planmine.mpi-cbg.de/planmine/portal.do?class=Contig&externalids=dd_Smed_v6_30771_0_1	dd_Smed_v4_30771_0_1
dd_43794	dd_Smed_v4_43794_0_1	Secreted_factor	low		NA	NA	NA	NA	CCL11	ECM_SF	1.8	NP_002977.1	yes	SMESG000024950.1	MEIIFWITLLKYLLCFVSKRVWNPSSLNYRLLVDAKYRLAFSDLDHIASILQGTAGDYDARHIARCWSRVRLTARSPNSRTCRYIDSFLQSNCDEEPDKWMLTISL*	106	0.615	Y	0	NA	0.942	N	#N/A	#N/A	#N/A	#N/A	#N/A	NA	NA	NA	NA	457	1.437	http://planmine.mpi-cbg.de/planmine/portal.do?class=Contig&externalids=dd_Smed_v6_43794_0_1	dd_Smed_v4_43794_0_1
dd_57981	dd_Smed_v4_57981_0_1	Secreted_factor	low		NA	NA	NA	NA	FBXL13	NA	4.5	XP_005250264.1	yes	NA	MYQFSFSVMVPHLGFFYLTFSNLIQVCISSNLPHLPSLCVSERHQVFQRFPNISDNTQIALVACRSSKIVLIFMKRVARCQFPLVSCVI*	89	0.463	Y	0	NA	0.985	N	#N/A	#N/A	#N/A	#N/A	#N/A	NA	NA	NA	NA	167	1.354	http://planmine.mpi-cbg.de/planmine/portal.do?class=Contig&externalids=dd_Smed_v6_57981_0_1	dd_Smed_v4_57981_0_1
dd_6028	dd_Smed_v4_6028_0_1	Secreted_factor	low		NA	NA	NA	NA	CXCL12	ECM_SF	10	NP_000600.1	yes	SMESG000061797.1	MKVLILSMLFSLLILVYSEKSALLEHCERILLLKIKRCDKLYKKVDQFCDNGYLETDLECGNEKKLACHMKYERSEKDCKSRMDLFWMNCDSVYGDYRKECVTPKELKDEQFEILLNEQDKLTEMEKRRIQKTN*	134	0.897	Y	0	NA	0.394	N	#N/A	#N/A	#N/A	#N/A	#N/A	Epidermal	11	0.843	1.68	1507	1.718	http://planmine.mpi-cbg.de/planmine/portal.do?class=Contig&externalids=dd_Smed_v6_6028_0_1	dd_Smed_v4_6028_0_1
dd_6493	dd_Smed_v4_6493_0_1	Secreted_factor	low		NA	NA	NA	NA	LAMC2	Core_glycoprotein	1.3	NP_061486.2	yes	SMESG000022955.1	MNSKNLLASFVAIFLVVFLDSQFVKSEDIMQNIREKRLNSENRLAEMYHNLQRLNTIGYGLDIDEIGKRFVDQNPVQYL*	79	0.804	Y	1	7-24;	0.627	N	#N/A	#N/A	#N/A	#N/A	#N/A	NA	NA	NA	NA	402	2.08	http://planmine.mpi-cbg.de/planmine/portal.do?class=Contig&externalids=dd_Smed_v6_6493_0_1	dd_Smed_v4_6493_0_1
dd_7199	dd_Smed_v4_7199_0_1	Secreted_factor	low		NA	NA	NA	NA	CEL	NA	0.17	NP_001798.2	yes	SMESG000019043.1	MNIFAKILLIAFAWASVVQCDKYYRACGGDLIRIVNEVCGERGTFPTMGEKRSSRNLESVDQDYLDEKFMRNV*	73	0.875	Y	0	NA	0.72	N	9-56	3.93e-06	SSF56994	IPR036438	Insulin-like superfamily	NA	NA	NA	NA	144	1.659	http://planmine.mpi-cbg.de/planmine/portal.do?class=Contig&externalids=dd_Smed_v6_7199_0_1	dd_Smed_v4_7199_0_1
col4-4	dd_Smed_v4_3747_0_1	Core_collagen	high	part of dd_2500 col	IPR001442	C4-collagenIV	CoreM	1	COL4A5	Core_collagen	4.03e-20	XP_016884752.1	no	SMESG000066546.1	MKSMPLLPKFKNSYHYLLLLIMVSQSYYAQDSDPDPFKCLRICTPDKCQCFGNKGRQGFPGPRGYQGVSGDKGDVGQFGMPGPKGYKGFTGAIGPQGRKGERGIPGSPGYPGKMGEMGFPGIRGDIGEKGLTGCDGQQGDFGNPGMNGLVGRTGQPGERGDDGDRGLSIIPKYGLKGNKGIRGLLGRYGRKGEKGFKGIKGYSGIFGIKGNKGYVGPMGRRGPKGDSLGTVIIQSEKGSKGDKGLKGQSGIPCKGFQIEGRMYGRVGSDGPIGDKGIKGEKGLMGEIGQSGIDGARGLNGEKGLPGEAGPRGERGDRGNPGFPGDPGASGADGTRGRQGERGPKGVHGISGADGPRGSRGDKGPSGSLLSCPGRKGEKGFFGIPGIKGDIGNKGYQGHD…	1770	0.628	Y	0	NA	0.043	N	55-112; 174-226; 264-321; 372-420; 726-783; 833-887; 1113-1169; 1172-1227; 1279-1336; 1531-1767	2.70E-09;6.20E-08;1.90E-09;2.90E-07;9.10E-09;1.00E-08;7.50E-08;1.70E-08;1.10E-06;1.60E-77	PF01391;PF01391;PF01391;PF01391;PF01391;PF01391;PF01391;PF01391;PF01391;G3DSA:2.170.240.10	IPR008160;IPR008160;IPR008160;IPR008160;IPR008160;IPR008160;IPR008160;IPR008160;IPR008160;IPR036954	Collagen triple helix repeat;Collagen triple helix repeat;Collagen triple helix repeat;Collagen triple helix repeat;Collagen triple helix repeat;Collagen triple helix repeat;Collagen triple helix repeat;Collagen triple helix repeat;Collagen triple helix repeat;Collagen IV, non-collagenous domain superfamily	Muscle	14	0.643	1.03	1261	1.589	http://planmine.mpi-cbg.de/planmine/portal.do?class=Contig&externalids=dd_Smed_v6_3747_0_1	dd_Smed_v4_3747_0_1
dd_3183 (SSPO)	dd_Smed_v4_18786_0_1	Core_glycoprotein	high	partial dd_3183 large mucin-related	IPR001846	VWD	CoreM	7	MUC5B	ECMaff	1.37e-125	NP_002449.2	no	SMESG000041532.1	MIQLKLLLLLFQFQIVFIKGDAESHYCGLIEKKACCLGWSGKKCNEPVCEKGCGPGKCIEPNICDCRETNRFGQQCERFGAEVASVSQNIELTDQAQCTYLNGRSYKTFDRVKTVQTNFTGNMVLVQDCMSRPPTYQIIVIPQESCVNKSSDDCEITIKFLFKDSIEATYLSSQGVKVGNISYSFPYSKAEFQISDRGHYVYVKGIKDLNIFYNKKGSIFVFAPVTMKKQVCGLCGLYDGNGDDKFETVDASMNPIETDLDFIKIWLSVSRENRMKPDPAIQMVNCDLNEMATCAKVVSIFGSKFEEICYAEFCQMKNQKNSCELMRDIAFLSSPDNIVSDWRYKLDCEEPNCPNKMIWSDCGNNCNNRCGFNNDDVDCSKVCTPGCYCRKDFFWYKNQ…	8296	0.793	Y	0	NA	0.015	N	33-2149; 8206-8287	2.90E-224;3.90E-06	PTHR11339:SF358;SM00041	IPR030119;IPR006207	SCO-spondin;Cystine knot, C-terminal	NA	NA	NA	NA	2185	1.378	http://planmine.mpi-cbg.de/planmine/portal.do?class=Contig&externalids=dd_Smed_v6_18786_0_1	dd_Smed_v4_18786_0_1
dd_3185 (SSPO)	dd_Smed_v4_17988_0_1	Core_glycoprotein	high	partial dd_17988 large mucin-related	IPR001846	VWD	CoreM	7	SSPO	Core_glycoprotein	1.71e-144	NP_940857.2	no	SMESG000048406.1	MGVYFGPQVLVVIIGFCLTTNFQVSKGFLFTKSCSPDCVNGVCKDGRCSCSLGWQGNRCSDPICVGGCSNGGKCVAPNQCLCLDNYSGPNCNTLLIKSSQSDVSNYGAVTRVNNTMYSTYYECSVIYGHHIKTFDGNVFSYPLRGGYTLFMDCLGAAPLFYVYFNASYDCFDQKTQNDCSISMKITVGTQTIILFPKNEFALVKNNKTKIPFNSEGIIVSSVGSFIKIKGIDDLEILFDRDRNIYVYAPVTAEKKICGLCGYFNGIMSDDYRDFNQVIQKNVKTFVNSWIDRDPSDLNVYREREQYPCNALKLKNNDQYQKALTLCQDMVKNNLGRTCQSEVKIDKYLDMCQDEICECLQTQPENSTIENCYSTFCKIEEQYSYACTLKGIAVDWRSAT…	7238	0.541	Y	0	NA	0.021	N	49-604; 711-881; 1785-1842; 1855-1919; 6835-6919; 6997-7056; 7063-7126; 7155-7237	1.20E-252;1.20E-252;0.017;1.6;1.20E-252;3.20E-05;0.065;0.0012	PTHR11339:SF358;PTHR11339:SF358;SM00214;SM00214;PTHR11339:SF358;SM00214;SM00214;SM00041	IPR030119;IPR030119;IPR001007;IPR001007;IPR030119;IPR001007;IPR001007;IPR006207	SCO-spondin;SCO-spondin;VWFC domain;VWFC domain;SCO-spondin;VWFC domain;VWFC domain;Cystine knot, C-terminal	NA	NA	NA	NA	2345	1.367	http://planmine.mpi-cbg.de/planmine/portal.do?class=Contig&externalids=dd_Smed_v6_17988_0_1	dd_Smed_v4_17988_0_1
dd_33 (SFTPA1)	dd_Smed_v4_79_0_1	Core_glycoprotein	high	part of dd_33	IPR001304	CLECT	CoreM	1	SFTPA1	ECMaff	4.49e-06	NP_001158118.1	no	SMESG000028264.1	MNFIILVALIGFIVTCDALGQLTEDQLVVLPHKYNYDEATRQCASKNLRLVKVNDIESNELLFNFAVKKRLGKYWIDGNNKQGTGRWVDSEGNMLSFTKWAPGEPNYLKTERCIEGLFFKDSSWNNIGCDSAKATICYDPSTDETPGLTESQLVVLRTKASYEVASCLCSVEGMKLVKIEDPASNTLVYNFAMRNKLGKYWMDGNDKKFTGRWTFNDGCKMTYTNWYRGEPNYPGVEQCLEGAYYPNGLWNNIKCSEQNAIICYKENSKHIKSRF*	275	0.892	Y	0	NA	0.109	N	30-142; 155-265	1.63E-22;2.97E-22	SSF56436;SSF56436	IPR016187;IPR016187	C-type lectin fold;C-type lectin fold	NA	NA	NA	NA	800	1.414	http://planmine.mpi-cbg.de/planmine/portal.do?class=Contig&externalids=dd_Smed_v6_79_0_1	dd_Smed_v4_79_0_1
dd_35076 (MUC19)	dd_Smed_v4_1647_0_1	Core_glycoprotein	high	partial dd_1647 large mucin-related. Splicing unclear	IPR001007	VWC	Core_SF	1	MUC19	ECMaff	9.78e-16	NP_775871.2	no	SMESG000025545.1	MKLVQIFIWLVLSLSIQILAEDNNRFCGESFVREPFQACDDAKESLKDNDQLVTVGEQCQIKRYKRKCCNGWTGTDCQFPICQQLCKNGGRCIEPDRCQCDPKFSGADCSFRIADEKPCIQGCIRGKCKNGDCLCDSGYEGERCDRAFCQYGCGTGICVEPNVCQCPENFRGRNCETFFREPNTSNLKISDVINTKYKDYQLCSIMGGSYVTTFDGISIENPLRGSNILVIDCLSRKPSYRIFFNSSYNCPTKDFVNCDTSLMIETASESVTFLGLSNSSTNSNRNYISSIQHKNIGDFNQIKGIGELEILYDGKRNVFIFAPLTMKKSVCGLCGYFDGNSSLSSEFKNINGESIENVTEFMKYWKNPDPIDPNTYYTTGRDLCTGLNKDLVTTANNMC…	10292	0.896	Y	0	NA	0.216	N	59-753; 772-938; 2211-2280; 2378-2447; 2543-2614; 2712-2781; 3056-3125; 3223-3292; 3828-3893; 4035-4117; 9900-10002; 10056-10115; 10122-10183; 10208-10292	2.40E-222;2.40E-222;5.9;6.2;8.623;4.8;7;5.8;4.8;6.604;2.40E-222;5.2;2.60E-08;5.70E-04	PTHR11339:SF358;PTHR11339:SF358;SM00740;SM00740;PS51178;SM00740;SM00740;SM00740;SM00214;PS51178;PTHR11339:SF358;SM00214;SM00214;SM00041	IPR030119;IPR030119;IPR005543;IPR005543;IPR005543;IPR005543;IPR005543;IPR005543;IPR001007;IPR005543;IPR030119;IPR001007;IPR001007;IPR006207	SCO-spondin;SCO-spondin;PASTA domain;PASTA domain;PASTA domain;PASTA domain;PASTA domain;PASTA domain;VWFC domain;PASTA domain;SCO-spondin;VWFC domain;VWFC domain;Cystine knot, C-terminal	NA	NA	NA	NA	1130	1.39	http://planmine.mpi-cbg.de/planmine/portal.do?class=Contig&externalids=dd_Smed_v6_1647_0_1	dd_Smed_v4_1647_0_1
dd_35076 (MUC19)	dd_Smed_v4_38233_0_1	Core_glycoprotein	high	partial dd_1647 large mucin-related. Splicing unclear	IPR002919	NA	CoreM	2	MUC2	ECMaff	2.11e-26	NP_002448.4	no	SMESG000025547.1	MKLVQIFIWLVLSLSIQILAEDNNRFCGESFVREPFQACDDAKESLKDNDQLVTVGEQCQIKRYKRKCCNGWTGTDCQFPICQQLCKNGGRCIEPDRCQCDPKFSGADCSFRIADEKPCIQGCIRGKCKNGDCLCDSGYEGERCDRAFCQYGCGTGICVEPNVCQCPENFRGRNCETFFREPNTSNLKISDVINTKYKDYQLCSIMGGSYVTTFDGISIENPLRGSNILVIDCLSRKPSYRIFFNSSYNCPTKDFVNCDTSLMIETASESVTFLGLSNSSTNSNRNYISSIQHKNIGDFNQIKGIGELEILYDGKRNVFIFAPLTMKKSVCGLCGYFDGNSSLSSEFKNINGESIENVTEFMKYWKNPDPIDPNTYYTTGRDLCTGLNKDLVTTANNMC…	10292	0.896	Y	0	NA	0.216	N	59-753; 927-2062; 2211-2280; 2378-2447; 2543-2614; 2712-2781; 3056-3125; 3223-3292; 3828-3893; 4035-4117; 9900-10002; 10056-10115; 10122-10183; 10208-10292	2.40E-222;2.40E-222;5.9;6.2;8.623;4.8;7;5.8;4.8;6.604;2.40E-222;5.2;2.60E-08;5.70E-04	PTHR11339:SF358;PTHR11339:SF358;SM00740;SM00740;PS51178;SM00740;SM00740;SM00740;SM00214;PS51178;PTHR11339:SF358;SM00214;SM00214;SM00041	IPR030119;IPR030119;IPR005543;IPR005543;IPR005543;IPR005543;IPR005543;IPR005543;IPR001007;IPR005543;IPR030119;IPR001007;IPR001007;IPR006207	SCO-spondin;SCO-spondin;PASTA domain;PASTA domain;PASTA domain;PASTA domain;PASTA domain;PASTA domain;VWFC domain;PASTA domain;SCO-spondin;VWFC domain;VWFC domain;Cystine knot, C-terminal	NA	NA	NA	NA	626	1.372	http://planmine.mpi-cbg.de/planmine/portal.do?class=Contig&externalids=dd_Smed_v6_38233_0_1	dd_Smed_v4_38233_0_1
dd_35076 (MUC19)	dd_Smed_v4_21309_0_1	Core_glycoprotein	high	partial dd_1647 large mucin-related. Splicing unclear	IPR001846	VWD	CoreM	6	MUC2	ECMaff	1.77e-106	NP_002448.4	no	SMESG000025547.1	MKLVQIFIWLVLSLSIQILAEDNNRFCGESFVREPFQACDDAKESLKDNDQLVTVGEQCQIKRYKRKCCNGWTGTDCQFPICQQLCKNGGRCIEPDRCQCDPKFSGADCSFRIADEKPCIQGCIRGKCKNGDCLCDSGYEGERCDRAFCQYGCGTGICVEPNVCQCPENFRGRNCETFFREPNTSNLKISDVINTKYKDYQLCSIMGGSYVTTFDGISIENPLRGSNILVIDCLSRKPSYRIFFNSSYNCPTKDFVNCDTSLMIETASESVTFLGLSNSSTNSNRNYISSIQHKNIGDFNQIKGIGELEILYDGKRNVFIFAPLTMKKSVCGLCGYFDGNSSLSSEFKNINGESIENVTEFMKYWKNPDPIDPNTYYTTGRDLCTGLNKDLVTTANNMC…	10292	0.896	Y	0	NA	0.216	N	59-753; 927-2062; 2211-2280; 2378-2447; 2543-2614; 2712-2781; 3056-3125; 3223-3292; 3828-3893; 4035-4117; 9900-10002; 10056-10115; 10122-10183; 10208-10292	2.40E-222;2.40E-222;5.9;6.2;8.623;4.8;7;5.8;4.8;6.604;2.40E-222;5.2;2.60E-08;5.70E-04	PTHR11339:SF358;PTHR11339:SF358;SM00740;SM00740;PS51178;SM00740;SM00740;SM00740;SM00214;PS51178;PTHR11339:SF358;SM00214;SM00214;SM00041	IPR030119;IPR030119;IPR005543;IPR005543;IPR005543;IPR005543;IPR005543;IPR005543;IPR001007;IPR005543;IPR030119;IPR001007;IPR001007;IPR006207	SCO-spondin;SCO-spondin;PASTA domain;PASTA domain;PASTA domain;PASTA domain;PASTA domain;PASTA domain;VWFC domain;PASTA domain;SCO-spondin;VWFC domain;VWFC domain;Cystine knot, C-terminal	NA	NA	NA	NA	1365	1.331	http://planmine.mpi-cbg.de/planmine/portal.do?class=Contig&externalids=dd_Smed_v6_21309_0_1	dd_Smed_v4_21309_0_1
dd_35076 (MUC19)	dd_Smed_v4_651_0_1	Core_glycoprotein	high	partial dd_1647 large mucin-related. Splicing unclear	NA	NA	NA	NA	IL18	ECM_SF	7.6	XP_011541107.1	no	SMESG000025545.1	MKLVQIFIWLVLSLSIQILAEDNNRFCGESFVREPFQACDDAKESLKDNDQLVTVGEQCQIKRYKRKCCNGWTGTDCQFPICQQLCKNGGRCIEPDRCQCDPKFSGADCSFRIADEKPCIQGCIRGKCKNGDCLCDSGYEGERCDRAFCQYGCGTGICVEPNVCQCPENFRGRNCETFFREPNTSNLKISDVINTKYKDYQLCSIMGGSYVTTFDGISIENPLRGSNILVIDCLSRKPSYRIFFNSSYNCPTKDFVNCDTSLMIETASESVTFLGLSNSSTNSNRNYISSIQHKNIGDFNQIKGIGELEILYDGKRNVFIFAPLTMKKSVCGLCGYFDGNSSLSSEFKNINGESIENVTEFMKYWKNPDPIDPNTYYTTGRDLCTGLNKDLVTTANNMC…	10292	0.896	Y	0	NA	0.216	N	59-753; 927-2062; 2211-2280; 2378-2447; 2543-2614; 2712-2781; 3056-3125; 3223-3292; 3828-3893; 4035-4117; 9900-10002; 10056-10115; 10122-10183; 10208-10292	2.40E-222;2.40E-222;5.9;6.2;8.623;4.8;7;5.8;4.8;6.604;2.40E-222;5.2;2.60E-08;5.70E-04	PTHR11339:SF358;PTHR11339:SF358;SM00740;SM00740;PS51178;SM00740;SM00740;SM00740;SM00214;PS51178;PTHR11339:SF358;SM00214;SM00214;SM00041	IPR030119;IPR030119;IPR005543;IPR005543;IPR005543;IPR005543;IPR005543;IPR005543;IPR001007;IPR005543;IPR030119;IPR001007;IPR001007;IPR006207	SCO-spondin;SCO-spondin;PASTA domain;PASTA domain;PASTA domain;PASTA domain;PASTA domain;PASTA domain;VWFC domain;PASTA domain;SCO-spondin;VWFC domain;VWFC domain;Cystine knot, C-terminal	Intestine	43	0.695	1.99	1818	1.397	http://planmine.mpi-cbg.de/planmine/portal.do?class=Contig&externalids=dd_Smed_v6_651_0_1	dd_Smed_v4_651_0_1
dd_628 (SSPO)	dd_Smed_v4_9342_0_1	Core_glycoprotein	high	partial dd_628 large mucin-related. Splicing unclear	IPR001846	VWD	CoreM	6	SSPO	Core_glycoprotein	3.23e-122	NP_940857.2	no	SMESG000042718.1	MGTKTHTIWQMNFNQLLLSILLYAILTSQSVESDKVLIGVKPKSVTSPNNCIYDYNEDVDTVTESCNKYIGLMMENYNLDEKSVPIAEQYQDPSIPVSKQQSLSMQLYVSSGMPEPQCNFTLQNIVSEENCCVGYENFPYCNISVCYSDNGGCYNGGICMSPNQCKCQENYAGMQCDEDNPIIIQSQHPSQLYCYQSDQCFAFKKSDFLGKAVSYDECCADKTGSWGSQSGSCVSCKANFAGGNDVNNENFTTCHSYGLDYYRTFDNQLYTYQGRCSYILTAPSDVSAVTWSINIVYENCTSDTGCVKVIVIEAGDVVVKSSGNGILYTTDSNNPLTPLSVTNTDSALIIPGTPMYVLRQDNFILLSLEAGNIKLKWDNNNNIFISIHNSIYNGDVTGL…	5772	0.807	Y	0	NA	0.036	N	166-1556; 1560-1581; 1600-1621; 1649-1670; 4876-4928; 4992-5050; 5079-5133; 5180-5229; 5238-5293; 5354-5463; 5513-5570	3.70E-211;4.60E-22;4.60E-22;4.60E-22;5.10E-10;2.60E-07;4.80E-09;1.57E-08;1.4;3.70E-211;5.07E-08	PTHR11339:SF358;PR00261;PR00261;PR00261;G3DSA:2.20.100.10;PF01826;G3DSA:2.20.100.10;SSF82895;SM00209;PTHR11339:SF358;SSF57567	IPR030119;IPR002172;IPR002172;IPR002172;IPR036383;IPR002919;IPR036383;IPR036383;IPR000884;IPR030119;IPR036084	SCO-spondin;Low-density lipoprotein (LDL) receptor class A repeat;Low-density lipoprotein (LDL) receptor class A repeat;Low-density lipoprotein (LDL) receptor class A repeat;Thrombospondin type-1 (TSP1) repeat superfamily;Trypsin Inhibitor-like, cysteine rich domain;Thrombospondin type-1 (TSP1) repeat superfamily;Thrombospondin type-1 (TSP1) repeat superfamily;Thrombospondin type-1 (TSP1) repeat;…	NA	NA	NA	NA	2535	1.401	http://planmine.mpi-cbg.de/planmine/portal.do?class=Contig&externalids=dd_Smed_v6_9342_0_1	dd_Smed_v4_9342_0_1
dd_8459 (EFEMP1)	dd_Smed_v4_13158_0_1	Core_glycoprotein	high	partial dd_8459	IPR001881	EGF_CA	Core_SF	2	HMCN2	Core_glycoprotein	1.05e-16	XP_011516768.1	no	SMESG000032551.1	MDFLFFLVFLRIVASNVILPNNECAKYTEWDPVLKKCQDCQFNKVYNETLRRCVDMDDTNVTCESGYQFVFEEKKCKDINECSQKADICHINEYCRNLPGSYKCIVKDYCGQGYEFNIETQTCIDLNECAQSLKYCDSGMVCENVIGSFNCRPPCPTNKPHYWNSGCHQCKEGYRWNPLINICEDIDECTGPYRLQCEPFKEICVRKPGLSTCETQCSGGTIKIANICYDVDECAENKNNCTDTQRCNNYFGYYTCSEIKCEGYEELNNATKECHCKSGFKRNLYTGKCEDVDECDSLIPVCGNKGRCKNEIGRYNCQCNPGYEFKNATCLDIDECVSLKDICGHLKCENTPGFFKCVCKSGYKMSNENVCEDINECTDTPGICRIERLSLNNRVECFN…	559	0.789	Y	0	NA	0.773	N	78-123; 125-158; 185-229; 269-380	2.80E-08;1.20E-06;0.64;5.34E-11	PF07645;PF07645;SM00179;SSF57184	IPR001881;IPR001881;IPR001881;IPR009030	EGF-like calcium-binding domain;EGF-like calcium-binding domain;EGF-like calcium-binding domain;Growth factor receptor cysteine-rich domain superfamily	NA	NA	NA	NA	350	1.324	http://planmine.mpi-cbg.de/planmine/portal.do?class=Contig&externalids=dd_Smed_v6_13158_0_1	dd_Smed_v4_13158_0_1
dd_12688 (ASTL)	dd_Smed_v4_11244_0_1	ECM_regulator	high	part of dd_12688 ECM_regulator	IPR001506	Astacin	ECMreg	1	MEP1B	ECMreg	0.062	NP_001295100.1	no	SMESG000016662.1	MFVENLFCFIILGVGIELCYSQCGCSQKGIKVTNFNIDDMILSEKDILRINGFKAAQAALWPDKTARYIFDPSYPDRNKNRIREYLKIYEGELGNCLKFYEDKSDVHATVIMGKGCSSSIGYDKNKELRITLPDVCVNKRNVKHEFTHLLGFMHEHTRPDRDQYLKILLENVSPAYCHNFFLCEGCKTSTPYDFDSIMQYPSKAFTCNGKETILKINGDKIRSNMEVTKLDVKKVRDYYSC*	241	0.785	Y	0	NA	0.109	N	21-241	1.2e-48	G3DSA:3.40.390.10	IPR024079	Metallopeptidase, catalytic domain superfamily	NA	NA	NA	NA	101	1.28	http://planmine.mpi-cbg.de/planmine/portal.do?class=Contig&externalids=dd_Smed_v6_11244_0_1	dd_Smed_v4_11244_0_1
dd_9120 (TCAF2)	dd_Smed_v4_42980_0_1	ECM_regulator	high	part of dd_9120 ECM_reg	IPR000001	KR	Reg_SF	2	MST1L	ECM_SF	5.55e-12	NP_001258662.1	no	SMESG000026377.1	MSYLCFLIALPLLSRLTSSYFTDIENCKITTHGREFIGRTSITKNGQQCITWKEEFINKLQAGKIINYDSKSLIGNNYCRNPTNFPNGPWCIIDENTLKWEYCNIKSCIKDRNWCKDTDNGREYLGDVNYTKSGKDCNPWINQRTHPKDSFPEKNLNLVGNKCRNPDMSEGPWCYYSTENKREECDVPKCDKKFSQIEYFGGYDFLKLIPDQMTIISLDNIYQDVKATVSIKLESLNSDILNKTSLWATDYNPKCQTDLDEYEYCTIVESKSENENYIISYSCLEPLRHLMFISPLKKTEYTIKYSGKLYKINWKPSERFTEYENKVNEYLQKKNKNELKIQSDQIPGHFILFSNNAIAYATNADNQIPVTISTVGKGRIAFLAADGVVDSIYFPQLKD…	1073	0.835	Y	0	NA	0.741	N	14-113; 114-191; 641-946	7.30E-19;1.90E-20;3.50E-47	G3DSA:2.40.20.10;cd00108;SM01276	IPR038178;IPR000001;IPR031161	Kringle superfamily;Kringle;Peptidase family M60 domain	NA	NA	NA	NA	81	1.296	http://planmine.mpi-cbg.de/planmine/portal.do?class=Contig&externalids=dd_Smed_v6_42980_0_1	dd_Smed_v4_42980_0_1
mt-mmpB	dd_Smed_v4_3902_0_1	ECM_regulator	high	partial mmpB with dd_2972 Isolani 2013	IPR001818	Peptidase_M10	ECMreg	2	MMP19	ECMreg	9.48e-42	XP_016874797.1	no	SMESG000049445.1	MNPVFYGLIKWILIFGNVVSVSVAATTPSPSSRKLFGQMYLVKYGYISIPEKVNQTGFGRSTLLDPKEVSDGIKLFQQKNGLKVTGILDEETRKKFELPRCGVKDIQTRSMFGKWKQKNLKYKFVGPVTQYLTMSAVREAIQSAFNYWAEVTPLTFTEVFDEEKTNFILKFSRYSHDDEFPFDGRDGTLAHAFFPTDGRIHFDSDEIFTEGEERGYNLRIVAAHEIGHALGLPHSYDSEALMASFYAGYTDKNMPLLNEDDKQKIQQIYGRKPISSVTPRSEKSTKRRRMTRLTTDSTTNPSTTQDLVTTTPEPTSTTPEPTTTPEPTTTTIEPTTTTPEPTTTTPEPTTTEEITTTEEQTTTEEIIPTVQPSLNTNPQWDKIVPRTLEPDVCASSTKL…	596	0.792	Y	1	7-29;	0.252	N	8-591	8.8e-87	PIRSF001191	IPR021190	Peptidase M10A	Muscle	13	0.672	1.24	1183	1.752	http://planmine.mpi-cbg.de/planmine/portal.do?class=Contig&externalids=dd_Smed_v6_3902_0_1	dd_Smed_v4_3902_0_1
Hh	dd_Smed_v4_56801_0_1	Secreted_factor	high	partial Hh with dd_41965. Rink 2009	IPR003587	HintN	SF	1	IHH	ECM_SF	5.34e-15	NP_002172.2	no	SMESG000002733.1	MVLTLGRILFGFYKRSDCKCIALLYALLFIWPVELCVKSPEHYYKSYKMRSHVLVYKEFQPVELENSYGASGPIDATDLVDRVPHKRLVRFNINNTKIIFIKENARWMTKTLRKHLLDLNQHIENQWPGRDVYIQVHDTWNPRNFRKKVTPMGTENHQSFTMDHFHWAGRGIDMSLVSEGFISKDFHPGKLAQLALYSAGFDWCIYKYTNLLHCSVKRDSAKSADWYGCFANNSTVYVEQKNEFIKMKNLKIGDRVLTIAKNGEVRFSPVIGFFHQSFIETERFVEIRTVNNSQSIHISPEHLIYRVSRSNFTYRNPFTKTEREKAATELFIHHKEVIFASSVIPGDFIFIVDLHKDLQVQKVDKVIKYVVKQGKIAPLTQEGNLIVNSIFVSCISSFK…	448	0.356	N	0	NA	0.867	N	52-229; 298-308; 374-388; 390-413	5.50E-38;1.20E-06;1.20E-06;1.20E-06	G3DSA:3.30.1380.10;PR00632;PR00632;PR00632	IPR009045;IPR001657;IPR001657;IPR001657	Hedgehog signalling/DD-peptidase zinc-binding domain superfamily;Hedgehog protein;Hedgehog protein;Hedgehog protein	NA	NA	NA	NA	270	1.343	http://planmine.mpi-cbg.de/planmine/portal.do?class=Contig&externalids=dd_Smed_v6_56801_0_1	dd_Smed_v4_56801_0_1
wntP-4	dd_Smed_v4_54997_0_1	Secreted_factor	high	partial wntP-4 with dd_61429. Petersen 2009	IPR005817	WNT	SF	1	WNT16	ECM_SF	8.27e-10	NP_057171.2	no	SMESG000049719.1	MISKIIIFIFMISPLFKISLGNSITNLHRIAILSQKNSSNSTPFICDRIRFENSIYSRLCSEKPEVINLIAMATSAALEECNKQLKYHRWDCGCSNRLFQQIVEKYSKEAAYLNAITTAGITYYVTKACSRGDLKFCQCSADQQDLSGMNKDQLTNCNENVDYGKSFTEIFLDGPVKLSIKSLIRMNIKTKMEKRKKSRSAFKIFLELYNNHVARNVIIKSMETKCKCQGASGACTSKYCWKTLPDFSKIGEALKNKYLNAKKLPRILKKRIRKNLSMGEDISLVINDPFIEEDQLMFLRPSFDYCFPNMKLGIKGVNGRECEDVASGPTSCNNLCCNYGFVKVKKLVVEQCNCKFKWCCKVECEKCEKMTTKFYCKIPQTSKKFHKYYLNG*	392	0.702	Y	0	NA	0.522	N	57-377	2.7e-77	PF00110	IPR005817	Wnt	NA	NA	NA	NA	278	1.352	http://planmine.mpi-cbg.de/planmine/portal.do?class=Contig&externalids=dd_Smed_v6_54997_0_1	dd_Smed_v4_54997_0_1
col4-6	dd_Smed_v4_45314_0_1	Core_collagen	low	partial dd_Smes_v2_42122_1 very low expression	IPR008160	Collagen	CoreM	6	COL24A1	Core_collagen	2.96e-39	NP_001336884.1	no	SMESG000042122.1	MFVFRPIQYRLLLINLDCSYIAFDSTHQETLSATLMNTPSLPASSDREKILLSVVCCFLIVYISIIEADDEPDCKKVCSPDKCKCVGPQGPQGMPGPPGSRGLHGVKGSRGGSGMLGPKGYKGQSGAMGLQGKKGDLGVEGEPGFPGINGEPGFPGFRGLKGYKGDPGCDGDQGGHGDAGPLGPKGITGLKGEEGPIGDTGIPGYVILGEQGEKGNLGPNGRKGQEGDKGVDGLKGYTGIQGIPGDKGFKGIRGLPGKRGSTEPIVTIHGAKGIQGESGPKGEAGKKCEVPNLKGNTYVGKPGNSGLPGDTGIKGEKGSIGQNGANGIDGPRGPVGEKGLPGLNGKRGFIGDRGSPGLSGDQGDSGSDGSRGTKGNKGVKGEIGLPGIDGPQGYEGEKG…	1818	0.382	N	0	NA	0.109	N	87-144; 209-262; 350-403; 763-820; 1113-1169; 1208-1263; 1463-1522; 1569-1802	4.00E-08;2.30E-09;1.10E-08;5.10E-09;7.00E-09;6.40E-10;5.10E-07;2.90E-73	PF01391;PF01391;PF01391;PF01391;PF01391;PF01391;PF01391;G3DSA:2.170.240.10	IPR008160;IPR008160;IPR008160;IPR008160;IPR008160;IPR008160;IPR008160;IPR036954	Collagen triple helix repeat;Collagen triple helix repeat;Collagen triple helix repeat;Collagen triple helix repeat;Collagen triple helix repeat;Collagen triple helix repeat;Collagen triple helix repeat;Collagen IV, non-collagenous domain superfamily	NA	NA	NA	NA	661	1.347	http://planmine.mpi-cbg.de/planmine/portal.do?class=Contig&externalids=dd_Smed_v6_45314_0_1	dd_Smed_v4_45314_0_1
col4-6	dd_Smed_v4_89461_0_1	Core_collagen	low	partial dd_Smes_v2_42122_1 very low expression	IPR008160	Collagen	CoreM	3	COL13A1	Core_collagen	2.5e-11	XP_016871181.1	no	SMESG000037029.1	MFVFRPIQYRLLLINLDCSYIAFDSTHQETLSATLMNTPSLPASSDREKILLSVVCCFLIVYISIIEADDEPDCKKVCSPDKCKCVGPQGPQGMPGPPGSRGLHGVKGSRGGSGMLGPKGYKGQSGAMGLQGKKGDLGVEGEPGFPGINGEPGFPGFRGLKGYKGDPGCDGDQGGHGDAGPLGPKGITGLKGEEGPIGDTGIPGYVILGEQGEKGNLGPNGRKGQEGDKGVDGLKGYTGIQGIPGDKGFKGIRGLPGKRGSTEPIVTIHGAKGIQGESGPKGEAGKKCEVPNLKGNTYVGKPGNSGLPGDTGIKGEKGSIGQNGANGIDGPRGPVGEKGLPGLNGKRGFIGDRGSPGLSGDQGDSGSDGSRGTKGNKGVKGEIGLPGIDGPQGYEGEKG…	1818	0.382	N	0	NA	0.109	N	87-144; 209-262; 350-403; 763-820; 1113-1169; 1208-1263; 1463-1522; 1569-1802	4.00E-08;2.30E-09;1.10E-08;5.10E-09;7.00E-09;6.40E-10;5.10E-07;2.90E-73	PF01391;PF01391;PF01391;PF01391;PF01391;PF01391;PF01391;G3DSA:2.170.240.10	IPR008160;IPR008160;IPR008160;IPR008160;IPR008160;IPR008160;IPR008160;IPR036954	Collagen triple helix repeat;Collagen triple helix repeat;Collagen triple helix repeat;Collagen triple helix repeat;Collagen triple helix repeat;Collagen triple helix repeat;Collagen triple helix repeat;Collagen IV, non-collagenous domain superfamily	NA	NA	NA	NA	188	1.332	http://planmine.mpi-cbg.de/planmine/portal.do?class=Contig&externalids=dd_Smed_v6_89461_0_1	dd_Smed_v4_89461_0_1
col4-6	dd_Smed_v4_59090_0_1	Core_collagen	low	partial dd_Smes_v2_42122_1 very low expression	IPR001442	C4-collagenIV	CoreM	3	COL4A3	Core_collagen	1.15e-15	XP_011508858.1	no	SMESG000042122.1	MFVFRPIQYRLLLINLDCSYIAFDSTHQETLSATLMNTPSLPASSDREKILLSVVCCFLIVYISIIEADDEPDCKKVCSPDKCKCVGPQGPQGMPGPPGSRGLHGVKGSRGGSGMLGPKGYKGQSGAMGLQGKKGDLGVEGEPGFPGINGEPGFPGFRGLKGYKGDPGCDGDQGGHGDAGPLGPKGITGLKGEEGPIGDTGIPGYVILGEQGEKGNLGPNGRKGQEGDKGVDGLKGYTGIQGIPGDKGFKGIRGLPGKRGSTEPIVTIHGAKGIQGESGPKGEAGKKCEVPNLKGNTYVGKPGNSGLPGDTGIKGEKGSIGQNGANGIDGPRGPVGEKGLPGLNGKRGFIGDRGSPGLSGDQGDSGSDGSRGTKGNKGVKGEIGLPGIDGPQGYEGEKG…	1818	0.382	N	0	NA	0.109	N	87-144; 209-262; 350-403; 763-820; 1113-1169; 1208-1263; 1463-1522; 1569-1802	4.00E-08;2.30E-09;1.10E-08;5.10E-09;7.00E-09;6.40E-10;5.10E-07;2.90E-73	PF01391;PF01391;PF01391;PF01391;PF01391;PF01391;PF01391;G3DSA:2.170.240.10	IPR008160;IPR008160;IPR008160;IPR008160;IPR008160;IPR008160;IPR008160;IPR036954	Collagen triple helix repeat;Collagen triple helix repeat;Collagen triple helix repeat;Collagen triple helix repeat;Collagen triple helix repeat;Collagen triple helix repeat;Collagen triple helix repeat;Collagen IV, non-collagenous domain superfamily	NA	NA	NA	NA	245	1.331	http://planmine.mpi-cbg.de/planmine/portal.do?class=Contig&externalids=dd_Smed_v6_59090_0_1	dd_Smed_v4_59090_0_1
col4-6	dd_Smed_v4_82620_0_1	Core_collagen	low	partial dd_Smes_v2_42122_1 very low expression	IPR008160	Collagen	CoreM	2	COL11A2	Core_collagen	6.11e-08	NP_542410.2	no	SMESG000042122.1	MFVFRPIQYRLLLINLDCSYIAFDSTHQETLSATLMNTPSLPASSDREKILLSVVCCFLIVYISIIEADDEPDCKKVCSPDKCKCVGPQGPQGMPGPPGSRGLHGVKGSRGGSGMLGPKGYKGQSGAMGLQGKKGDLGVEGEPGFPGINGEPGFPGFRGLKGYKGDPGCDGDQGGHGDAGPLGPKGITGLKGEEGPIGDTGIPGYVILGEQGEKGNLGPNGRKGQEGDKGVDGLKGYTGIQGIPGDKGFKGIRGLPGKRGSTEPIVTIHGAKGIQGESGPKGEAGKKCEVPNLKGNTYVGKPGNSGLPGDTGIKGEKGSIGQNGANGIDGPRGPVGEKGLPGLNGKRGFIGDRGSPGLSGDQGDSGSDGSRGTKGNKGVKGEIGLPGIDGPQGYEGEKG…	1818	0.382	N	0	NA	0.109	N	87-144; 209-262; 350-403; 763-820; 1113-1169; 1208-1263; 1463-1522; 1569-1802	4.00E-08;2.30E-09;1.10E-08;5.10E-09;7.00E-09;6.40E-10;5.10E-07;2.90E-73	PF01391;PF01391;PF01391;PF01391;PF01391;PF01391;PF01391;G3DSA:2.170.240.10	IPR008160;IPR008160;IPR008160;IPR008160;IPR008160;IPR008160;IPR008160;IPR036954	Collagen triple helix repeat;Collagen triple helix repeat;Collagen triple helix repeat;Collagen triple helix repeat;Collagen triple helix repeat;Collagen triple helix repeat;Collagen triple helix repeat;Collagen IV, non-collagenous domain superfamily	NA	NA	NA	NA	179	1.279	http://planmine.mpi-cbg.de/planmine/portal.do?class=Contig&externalids=dd_Smed_v6_82620_0_1	dd_Smed_v4_82620_0_1
col4-7	dd_Smed_v4_69044_0_1	Core_collagen	low	partial dd_Smes_v2_37029_1 very low expresson	IPR008160	Collagen	CoreM	5	COL24A1	Core_collagen	9.74e-29	NP_001336884.1	no	SMESG000037029.1	MKGDSGPVGLIGKKGSRGYDGDDGPKGMAGEKGRQGSPGVNGIKGNQGLKGPKGFQGDEGCCGLKGSKGTPGLDGYDGLPGSIGEKGNRGQQGKKGISVLNAEPGPIGYKGDIGLKGEKGSFGSEGNFGMKGNKGLDGYKGISGEVGSPGLKGLKGFQQKHISIKGKQGNYGEQGQKGQSYTVLVVQGPNHYMLKGTKGLKGLPGVDGMSGDNGENGIKGNQGLKGTEGPKGIKGNAGKDGEMGKPGLNGAPGKTGIEGLSGKPGPIGPSGDRGFTGEQGMEGKRGPKGIKGIKGDTVDIVGSITGSRGEQGENGYKGEIGEMGKKGKTGKKGVSGDSGKHGMKGNKGMSQGVDEKGFKGMKGEKGLIGLSGKNGKRGPDGPQGYKGDKGNSGPVLVGP…	1669	0.096	N	0	NA	0.548	N	2-54; 104-158; 238-296; 482-538; 555-613; 709-764; 768-822; 880-936; 1010-1068; 1076-1130; 1255-1306; 1374-1431; 1435-1661	2.50E-08;3.80E-08;6.10E-09;1.30E-08;6.90E-08;4.60E-08;7.70E-08;1.70E-07;6.70E-08;7.90E-09;1.40E-08;1.40E-06;1.90E-81	PF01391;PF01391;PF01391;PF01391;PF01391;PF01391;PF01391;PF01391;PF01391;PF01391;PF01391;PF01391;G3DSA:2.170.240.10	IPR008160;IPR008160;IPR008160;IPR008160;IPR008160;IPR008160;IPR008160;IPR008160;IPR008160;IPR008160;IPR008160;IPR008160;IPR036954	Collagen triple helix repeat;Collagen triple helix repeat;Collagen triple helix repeat;Collagen triple helix repeat;Collagen triple helix repeat;Collagen triple helix repeat;Collagen triple helix repeat;Collagen triple helix repeat;Collagen triple helix repeat;Collagen triple helix repeat;Collagen triple helix repeat;Collagen triple helix repeat;Collagen IV, non-collagenous domain superfamily	NA	NA	NA	NA	509	1.408	http://planmine.mpi-cbg.de/planmine/portal.do?class=Contig&externalids=dd_Smed_v6_69044_0_1	dd_Smed_v4_69044_0_1
col4-7	dd_Smed_v4_73888_0_1	Core_collagen	low	partial dd_Smes_v2_37029_1 very low expresson	IPR008160	Collagen	CoreM	3	COL24A1	Core_collagen	5.5e-08	NP_690850.2	no	SMESG000037029.1	MKGDSGPVGLIGKKGSRGYDGDDGPKGMAGEKGRQGSPGVNGIKGNQGLKGPKGFQGDEGCCGLKGSKGTPGLDGYDGLPGSIGEKGNRGQQGKKGISVLNAEPGPIGYKGDIGLKGEKGSFGSEGNFGMKGNKGLDGYKGISGEVGSPGLKGLKGFQQKHISIKGKQGNYGEQGQKGQSYTVLVVQGPNHYMLKGTKGLKGLPGVDGMSGDNGENGIKGNQGLKGTEGPKGIKGNAGKDGEMGKPGLNGAPGKTGIEGLSGKPGPIGPSGDRGFTGEQGMEGKRGPKGIKGIKGDTVDIVGSITGSRGEQGENGYKGEIGEMGKKGKTGKKGVSGDSGKHGMKGNKGMSQGVDEKGFKGMKGEKGLIGLSGKNGKRGPDGPQGYKGDKGNSGPVLVGP…	1669	0.096	N	0	NA	0.548	N	2-54; 104-158; 238-296; 482-538; 555-613; 709-764; 768-822; 880-936; 1010-1068; 1076-1130; 1255-1306; 1374-1431; 1435-1661	2.50E-08;3.80E-08;6.10E-09;1.30E-08;6.90E-08;4.60E-08;7.70E-08;1.70E-07;6.70E-08;7.90E-09;1.40E-08;1.40E-06;1.90E-81	PF01391;PF01391;PF01391;PF01391;PF01391;PF01391;PF01391;PF01391;PF01391;PF01391;PF01391;PF01391;G3DSA:2.170.240.10	IPR008160;IPR008160;IPR008160;IPR008160;IPR008160;IPR008160;IPR008160;IPR008160;IPR008160;IPR008160;IPR008160;IPR008160;IPR036954	Collagen triple helix repeat;Collagen triple helix repeat;Collagen triple helix repeat;Collagen triple helix repeat;Collagen triple helix repeat;Collagen triple helix repeat;Collagen triple helix repeat;Collagen triple helix repeat;Collagen triple helix repeat;Collagen triple helix repeat;Collagen triple helix repeat;Collagen triple helix repeat;Collagen IV, non-collagenous domain superfamily	NA	NA	NA	NA	561	1.386	http://planmine.mpi-cbg.de/planmine/portal.do?class=Contig&externalids=dd_Smed_v6_73888_0_1	dd_Smed_v4_73888_0_1
col4-7	dd_Smed_v4_64260_0_1	Core_collagen	low	partial dd_Smes_v2_37029_1 very low expresson	IPR008160	Collagen	CoreM	3	COL21A1	Core_collagen	5.94e-11	NP_001305682.1	no	SMESG000037029.1	MKGDSGPVGLIGKKGSRGYDGDDGPKGMAGEKGRQGSPGVNGIKGNQGLKGPKGFQGDEGCCGLKGSKGTPGLDGYDGLPGSIGEKGNRGQQGKKGISVLNAEPGPIGYKGDIGLKGEKGSFGSEGNFGMKGNKGLDGYKGISGEVGSPGLKGLKGFQQKHISIKGKQGNYGEQGQKGQSYTVLVVQGPNHYMLKGTKGLKGLPGVDGMSGDNGENGIKGNQGLKGTEGPKGIKGNAGKDGEMGKPGLNGAPGKTGIEGLSGKPGPIGPSGDRGFTGEQGMEGKRGPKGIKGIKGDTVDIVGSITGSRGEQGENGYKGEIGEMGKKGKTGKKGVSGDSGKHGMKGNKGMSQGVDEKGFKGMKGEKGLIGLSGKNGKRGPDGPQGYKGDKGNSGPVLVGP…	1669	0.096	N	0	NA	0.548	N	2-54; 104-158; 238-296; 482-538; 555-613; 709-764; 768-822; 880-936; 1010-1068; 1076-1130; 1255-1306; 1374-1431; 1435-1661	2.50E-08;3.80E-08;6.10E-09;1.30E-08;6.90E-08;4.60E-08;7.70E-08;1.70E-07;6.70E-08;7.90E-09;1.40E-08;1.40E-06;1.90E-81	PF01391;PF01391;PF01391;PF01391;PF01391;PF01391;PF01391;PF01391;PF01391;PF01391;PF01391;PF01391;G3DSA:2.170.240.10	IPR008160;IPR008160;IPR008160;IPR008160;IPR008160;IPR008160;IPR008160;IPR008160;IPR008160;IPR008160;IPR008160;IPR008160;IPR036954	Collagen triple helix repeat;Collagen triple helix repeat;Collagen triple helix repeat;Collagen triple helix repeat;Collagen triple helix repeat;Collagen triple helix repeat;Collagen triple helix repeat;Collagen triple helix repeat;Collagen triple helix repeat;Collagen triple helix repeat;Collagen triple helix repeat;Collagen triple helix repeat;Collagen IV, non-collagenous domain superfamily	NA	NA	NA	NA	209	1.378	http://planmine.mpi-cbg.de/planmine/portal.do?class=Contig&externalids=dd_Smed_v6_64260_0_1	dd_Smed_v4_64260_0_1
col4-7	dd_Smed_v4_64059_0_1	Core_collagen	low	partial dd_Smes_v2_37029_1 very low expresson	IPR008160	Collagen	CoreM	6	COL4A1	Core_collagen	1.34e-19	NP_001836.3	no	SMESG000037029.1	MKGDSGPVGLIGKKGSRGYDGDDGPKGMAGEKGRQGSPGVNGIKGNQGLKGPKGFQGDEGCCGLKGSKGTPGLDGYDGLPGSIGEKGNRGQQGKKGISVLNAEPGPIGYKGDIGLKGEKGSFGSEGNFGMKGNKGLDGYKGISGEVGSPGLKGLKGFQQKHISIKGKQGNYGEQGQKGQSYTVLVVQGPNHYMLKGTKGLKGLPGVDGMSGDNGENGIKGNQGLKGTEGPKGIKGNAGKDGEMGKPGLNGAPGKTGIEGLSGKPGPIGPSGDRGFTGEQGMEGKRGPKGIKGIKGDTVDIVGSITGSRGEQGENGYKGEIGEMGKKGKTGKKGVSGDSGKHGMKGNKGMSQGVDEKGFKGMKGEKGLIGLSGKNGKRGPDGPQGYKGDKGNSGPVLVGP…	1669	0.096	N	0	NA	0.548	N	2-54; 104-158; 238-296; 482-538; 555-613; 709-764; 768-822; 880-936; 1010-1068; 1076-1130; 1255-1306; 1374-1431; 1435-1661	2.50E-08;3.80E-08;6.10E-09;1.30E-08;6.90E-08;4.60E-08;7.70E-08;1.70E-07;6.70E-08;7.90E-09;1.40E-08;1.40E-06;1.90E-81	PF01391;PF01391;PF01391;PF01391;PF01391;PF01391;PF01391;PF01391;PF01391;PF01391;PF01391;PF01391;G3DSA:2.170.240.10	IPR008160;IPR008160;IPR008160;IPR008160;IPR008160;IPR008160;IPR008160;IPR008160;IPR008160;IPR008160;IPR008160;IPR008160;IPR036954	Collagen triple helix repeat;Collagen triple helix repeat;Collagen triple helix repeat;Collagen triple helix repeat;Collagen triple helix repeat;Collagen triple helix repeat;Collagen triple helix repeat;Collagen triple helix repeat;Collagen triple helix repeat;Collagen triple helix repeat;Collagen triple helix repeat;Collagen triple helix repeat;Collagen IV, non-collagenous domain superfamily	NA	NA	NA	NA	362	1.333	http://planmine.mpi-cbg.de/planmine/portal.do?class=Contig&externalids=dd_Smed_v6_64059_0_1	dd_Smed_v4_64059_0_1
col4-7	dd_Smed_v4_90386_0_1	Core_collagen	low	part of col4-7 tiny collagen	IPR001442	C4-collagenIV	CoreM	1	COL4A6	Core_collagen	3.33e-26	XP_011529154.1	no	SMESG000037029.1	MKGDSGPVGLIGKKGSRGYDGDDGPKGMAGEKGRQGSPGVNGIKGNQGLKGPKGFQGDEGCCGLKGSKGTPGLDGYDGLPGSIGEKGNRGQQGKKGISVLNAEPGPIGYKGDIGLKGEKGSFGSEGNFGMKGNKGLDGYKGISGEVGSPGLKGLKGFQQKHISIKGKQGNYGEQGQKGQSYTVLVVQGPNHYMLKGTKGLKGLPGVDGMSGDNGENGIKGNQGLKGTEGPKGIKGNAGKDGEMGKPGLNGAPGKTGIEGLSGKPGPIGPSGDRGFTGEQGMEGKRGPKGIKGIKGDTVDIVGSITGSRGEQGENGYKGEIGEMGKKGKTGKKGVSGDSGKHGMKGNKGMSQGVDEKGFKGMKGEKGLIGLSGKNGKRGPDGPQGYKGDKGNSGPVLVGP…	1672	0.096	N	0	NA	0.548	N	2-54; 104-158; 238-296; 482-538; 555-613; 709-764; 768-822; 1013-1071; 1079-1134; 1258-1309; 1377-1434; 1438-1664	2.50E-08;3.80E-08;6.10E-09;1.30E-08;1.70E-08;4.60E-08;6.90E-08;6.80E-08;5.30E-09;1.40E-08;1.40E-06;1.90E-81	PF01391;PF01391;PF01391;PF01391;PF01391;PF01391;PF01391;PF01391;PF01391;PF01391;PF01391;G3DSA:2.170.240.10	IPR008160;IPR008160;IPR008160;IPR008160;IPR008160;IPR008160;IPR008160;IPR008160;IPR008160;IPR008160;IPR008160;IPR036954	Collagen triple helix repeat;Collagen triple helix repeat;Collagen triple helix repeat;Collagen triple helix repeat;Collagen triple helix repeat;Collagen triple helix repeat;Collagen triple helix repeat;Collagen triple helix repeat;Collagen triple helix repeat;Collagen triple helix repeat;Collagen triple helix repeat;Collagen IV, non-collagenous domain superfamily	NA	NA	NA	NA	83	1.35	http://planmine.mpi-cbg.de/planmine/portal.do?class=Contig&externalids=dd_Smed_v6_90386_0_1	dd_Smed_v4_90386_0_1
col4-7	dd_Smed_v4_71565_0_1	Core_collagen	low	part of col4-7 tiny collagen	IPR008160	Collagen	CoreM	1	COL4A1	Core_collagen	3.5e-07	NP_001836.3	no	SMESG000037029.1	MKGDSGPVGLIGKKGSRGYDGDDGPKGMAGEKGRQGSPGVNGIKGNQGLKGPKGFQGDEGCCGLKGSKGTPGLDGYDGLPGSIGEKGNRGQQGKKGISVLNAEPGPIGYKGDIGLKGEKGSFGSEGNFGMKGNKGLDGYKGISGEVGSPGLKGLKGFQQKHISIKGKQGNYGEQGQKGQSYTVLVVQGPNHYMLKGTKGLKGLPGVDGMSGDNGENGIKGNQGLKGTEGPKGIKGNAGKDGEMGKPGLNGAPGKTGIEGLSGKPGPIGPSGDRGFTGEQGMEGKRGPKGIKGIKGDTVDIVGSITGSRGEQGENGYKGEIGEMGKKGKTGKKGVSGDSGKHGMKGNKGMSQGVDEKGFKGMKGEKGLIGLSGKNGKRGPDGPQGYKGDKGNSGPVLVGP…	1672	0.096	N	0	NA	0.548	N	2-54; 104-158; 238-296; 482-538; 555-613; 709-764; 768-822; 1013-1071; 1079-1134; 1258-1309; 1377-1434; 1438-1664	2.50E-08;3.80E-08;6.10E-09;1.30E-08;1.70E-08;4.60E-08;6.90E-08;6.80E-08;5.30E-09;1.40E-08;1.40E-06;1.90E-81	PF01391;PF01391;PF01391;PF01391;PF01391;PF01391;PF01391;PF01391;PF01391;PF01391;PF01391;G3DSA:2.170.240.10	IPR008160;IPR008160;IPR008160;IPR008160;IPR008160;IPR008160;IPR008160;IPR008160;IPR008160;IPR008160;IPR008160;IPR036954	Collagen triple helix repeat;Collagen triple helix repeat;Collagen triple helix repeat;Collagen triple helix repeat;Collagen triple helix repeat;Collagen triple helix repeat;Collagen triple helix repeat;Collagen triple helix repeat;Collagen triple helix repeat;Collagen triple helix repeat;Collagen triple helix repeat;Collagen IV, non-collagenous domain superfamily	NA	NA	NA	NA	58	1.329	http://planmine.mpi-cbg.de/planmine/portal.do?class=Contig&externalids=dd_Smed_v6_71565_0_1	dd_Smed_v4_71565_0_1
dd_81769 (IgLdL)	dd_Smed_v4_30757_0_1	Core_glycoprotein	low	part of dd_81769 IgLdl	NA	NA	NA	NA	HSPG2	Core_proteoglycan	1.3e-22	XP_011539620.1	no	SMESG000026265.1	MFHIRTWILIIGILGVSVKCSEKMRDLPIETKLLHVGDDTKLECFVTEENFNNSKTFIHWERPVGKIIANGPVLILKNVQLRDSGNYTCRAFQTINSKLVSQEVIEEVIIETSHPDIPQPDIVITEVDKNNEVHLTETQYLMLKCEVKNWNKDKYRIQWMKESTGEYLFGNNILFYKSITKSKHEDRYRCEVQHIGDESKVYKAQVDVFIKKPEVTTLIMPTEYLHVNGRIHRKCVAFNLSANTYVENYSFRWINELGETVSHSNMLQIPINDESVTGTYECQYLAKYAGTMYTSQIVIAKIFTEISQGKKYDISIVQYPQKTRMNERLSLRCQVLPSLTNVRYEWFRNGQYYQTGQTLIFPKFSKLLVDRYECRAIGTTENQVEIFLTVESDQKLTYL…	922	0.703	Y	0	NA	0.252	N	30-99; 131-379; 412-495; 504-598; 711-732; 757-778; 798-819; 824-921	6.40E-10;9.91E-07;3.36E-07;8.32E-08;6.10E-13;6.10E-13;6.10E-13;2.50E-15	G3DSA:2.60.40.10;SSF48726;SSF48726;SSF48726;PR00261;PR00261;PR00261;G3DSA:2.60.40.10	IPR013783;IPR036179;IPR036179;IPR036179;IPR002172;IPR002172;IPR002172;IPR013783	Immunoglobulin-like fold;Immunoglobulin-like domain superfamily;Immunoglobulin-like domain superfamily;Immunoglobulin-like domain superfamily;Low-density lipoprotein (LDL) receptor class A repeat;Low-density lipoprotein (LDL) receptor class A repeat;Low-density lipoprotein (LDL) receptor class A repeat;Immunoglobulin-like fold	NA	NA	NA	NA	649	1.327	http://planmine.mpi-cbg.de/planmine/portal.do?class=Contig&externalids=dd_Smed_v6_30757_0_1	dd_Smed_v4_30757_0_1
dd_14150	dd_Smed_v4_19912_0_1	TM	NA	part of dd_14150	NA	NA	NA	NA	PXDN	Core_glycoprotein	1.64e-13	XP_005264764.1	no	NA	MWYFVILVIFYQQGFLKTWTNASFFHTIRITRLSDDYFPRSGSLKLICVAEGNPMPTITWHDSKTKSLMQYDDAMDLKTDSEQGLLIISNPQPKITYEFYCNASNDKTWIVSKSVKTGLSYLSPTYKIQPESIQILKEFQSVILSCQLPDGNPPPKTKWFKDQRELLKYSIQDDPKRFIFSNNEHGNCSMQIKHLKLSDSGEYHCLANNEYFHLKSSASWVLVMNSFSDLIFDISIKQISQKTGDDVEMLCDPNNNNNNNNNNNNNNNNNNDNIKWISSIGHIENKYLYSNKLYKQNIKFNDRGIYACVTNHSNPKLVSIFNLTVSYSDVNEEKVKILKKVVIEGVNVMLECDLENTKAGYYWETPQSLPIFPNDFNHPRFRVTKDGFLNILNAQSSDT…	1260	0.51	Y	1	927-949;	0.323	N	34-117; 121-226; 236-326; 332-426; 427-524; 527-631; 795-904	6.40E-09;1.10E-16;5.20E-05;6.80E-12;1.60E-10;3.30E-14;4.80E-11	G3DSA:2.60.40.10;G3DSA:2.60.40.10;SM00409;G3DSA:2.60.40.10;G3DSA:2.60.40.10;SSF49265;G3DSA:2.60.40.10	IPR013783;IPR013783;IPR003599;IPR013783;IPR013783;IPR036116;IPR013783	Immunoglobulin-like fold;Immunoglobulin-like fold;Immunoglobulin subtype;Immunoglobulin-like fold;Immunoglobulin-like fold;Fibronectin type III superfamily;Immunoglobulin-like fold	NA	NA	NA	NA	504	1.391	http://planmine.mpi-cbg.de/planmine/portal.do?class=Contig&externalids=dd_Smed_v6_19912_0_1	dd_Smed_v4_19912_0_1
