# Supplementary material for: Muscle functions as a connective tissue and source of extracellular matrix in planarians
Source: Nat Commun. 2019 Apr 8;10:1592. doi: 10.1038/s41467-019-09539-6 (PMC6453901; doi:10.1038/s41467-019-09539-6)
Supplement: Supplementary file 5 — Supplementary Data 2 [file 41467_2019_9539_MOESM5_ESM.xlsx]

## Sheet: Sheet1
Supplementary Data 2. Planarian genes excluded from matrisome
gene_name	contig_id	Matrisome_category	ECM_confidence	notes	bestInterpro	bestInterpro_desc	bestInterpro_ECMcat	ECMdomain_Count	tblastx_Hsap_name	tblastx_Hsap_NabaCat	tblastx_Hsap_Eval	tblastx_Hsap_refseq	representative_contig	SMESG	CDS	length	signalP_D	signalP	tmhmm_numTM	tmhmm_TMloc	predGPI_FPrate	predGPI	Interpro_loc	Interpro_Eval	Interpro_domain	Interpro_ID	Interpro_desc	Fincher_celltype	Fincher_cluster	Fincher_AUC	Fincher_logFoldEnrichment	Fincher_numCells	Fincher_avgExp	v6_link	contig_id
mag-1	dd_Smed_v4_769_0_1	no_SIP	NA	Zayas 2010	IPR000884	TSP1	CoreM	2	SSPO	Core_glycoprotein	7.38e-09	NP_940857.2	yes	SMESG000017972.1	MKFEVTKVVKVKLVVKGCVLKISSTLSVSSTLLPFSLPDSLTPCIKSNLVVNSNFTEFKFSPPITNCEEKKIRQSSNNTAIGVRLLCGSHSITVFIKDHASFVTNNIIFRIGFHIINSSSSDSLSKFFEYFDLVISRHLNLPFDSESMSPLSVVSLPLSNYIPSLSDLIKTVEQNVEFIRFDFKLKSDIVIKLLVNGCVKEYLSSTFPTLPTGFINEESFRCENAHNLLDNRSLFKISSVQISDSDLNSLRSSHIGTLFEIGLYSIEFSLPPSHSINVVEFGLSLLNESSGSSANNFLELSDVFFVRMVRSFGRMIGRKVTIAIPQSLTVKDINNILKTSLSSINKIVVKFIIKRKVRISVKMEGCSKAESKIISTSKPPTSLSVTPFINEQSFTCSIT…	1528	0.19	N	0	NA	0.014	N	1001-1054; 1388-1449	1.60E-08;9.00E-09	G3DSA:2.20.100.10;SM00209	IPR036383;IPR000884	Thrombospondin type-1 (TSP1) repeat superfamily;Thrombospondin type-1 (TSP1) repeat	NA	NA	NA	NA	2015	1.433	http://planmine.mpi-cbg.de/planmine/portal.do?class=Contig&externalids=dd_Smed_v6_769_0_1	dd_Smed_v4_769_0_1
dd_10479 (KY)	dd_Smed_v4_10479_0_1	no_SIP	NA		IPR002931	Transglut_core	ECMreg	1	KY	ECMreg	1.34e-24	XP_016861776.1	yes	SMESG000073008.1	MGNLCSSLSKHDRNSVSKELNECEENSMDRMNSKNDFEKLETSTNSNPHPTESVNEDHTDSLSNGITNKIPACDRSAKSITFAETPQYFKLNMAEEVSETEIPNPESIEQSRISPSEKYFDPVALNLCQKKIVTFETLVFQLIHENPSVKTDLDKARAVFTWLTNINATEAHFDYINERKDFKNDEAESPIVYLHGLCTGQYTYAQFFQLLCRFAGIRCKLLRGYAKGNDFKPGMKLEGGKAAQHAWNSVEISGTWYLCDTHWTARRLAGRNSNQGKQNSTQLDLFYFLIHPDDMKYSHFPFDKSWQLVPNPISLETFEKLAIVKPAFFRFELSFHNQFEAIVKTNNDIKIELKFPNNDSTEKITFTYTFQTEGKAVDSFKDIPLSRFGLVEIVKTDET…	858	0.103	N	0	NA	0.807	N	140-318	4.21e-11	SSF54001	IPR038765	Papain-like cysteine peptidase superfamily	NA	NA	NA	NA	2325	1.493	http://planmine.mpi-cbg.de/planmine/portal.do?class=Contig&externalids=dd_Smed_v6_10479_0_1	dd_Smed_v4_10479_0_1
dd_10749	dd_Smed_v4_10749_0_1	no_SIP	NA		IPR001079	GLECT	ECMaff	1	LGALS9B	ECMaff	1	NP_001036150.1	yes	SMESG000022399.1	MFSYEIPGGLQSNDCVEIRGIMSGNGIFIGLLSNEQKVPDEIPLKLSLELGGYWNMTTWNNGQESSREGTITNSIYMDLPFTIQIINLLHAFKIIVNNELLGLFDKPKQSYQLTNLTMDGDAEFHSVEFKDAANVEISSDETPDEVLLTEIKKKENSSPPSFIRVDESRVSQYGKHPKTIEAPLVELKVSNQSCLPENTNTIVDDLLITRNSSTSRSSSRSSSSSESSEENKSQSNSINLSVPKSGSDDLLILDIARRDKKLTSDLNNRNTINLGDIDTSHRLDVTNSEIDAAVKLKKYKHQKSPKSNENVHKHNWNLSKLFKKKSFSPSKQKPEDGLQGTFTIIDSKNDLKIGMQVPRQKKEKKKFHTLDNHLPKLGKHKSKSNKTITHDISLNEETY…	463	0.114	N	0	NA	0.288	N	2-130	1.72e-12	SSF49899	IPR013320	Concanavalin A-like lectin/glucanase domain superfamily	Pharynx	27	0.629	0.83	1663	1.426	http://planmine.mpi-cbg.de/planmine/portal.do?class=Contig&externalids=dd_Smed_v6_10749_0_1	dd_Smed_v4_10749_0_1
dd_15017	dd_Smed_v4_15017_0_1	no_SIP	NA		IPR003961	FN3	CoreM	2	USH2A	NA	9.96e-15	NP_996816.2	yes	SMESG000033545.1	MAVKTNACHLKYLVSDYIKKLHKPEDEAVSAIADLIEDLRKNKESTINYINSQTEVEMLICQLFKLLRASLPIIVGNTAFILGTLAEFENGRSKIIQILSKENFDKHNSIDHLLFLLDSTDLETVLNVTGTIGSLVESSDGRQFFLARPKSLSNLLNKVNILLQSPDLCISSNAALIIARISIDDAGNTFLLNSPLLDKIIINLVYCLTVDNAGRGMNAAFGLGRIFDKESTIGTYTSLIYQLKFIDKLIDMTNGSEMAFVKNSCFCLSSVMGSDKGLKMVINHESFNQLILNLTNLLSSNDDETIWFDVLTLKIISKKPLGCKLMRKNGTILSHVKNCMPNPNLSEEVKKECQEIINNLTPLDKPAKPNVTLISPYEVYVSWDLPEVNNGFEIKSFLY…	869	0.12	N	0	NA	0.652	N	18-361; 362-453; 456-643	3.49E-18;7.80E-08;3.49E-32	SSF48371;G3DSA:2.60.40.10;SSF49265	IPR016024;IPR013783;IPR036116	Armadillo-type fold;Immunoglobulin-like fold;Fibronectin type III superfamily	Neural	20	0.543	0.53	3611	1.463	http://planmine.mpi-cbg.de/planmine/portal.do?class=Contig&externalids=dd_Smed_v6_15017_0_1	dd_Smed_v4_15017_0_1
dd_16938	dd_Smed_v4_16938_0_1	no_SIP	NA		IPR001304	CLECT	CoreM	2	LOC105369233	NA	0.005	XP_016854925.1	yes	SMESG000015726.1	MKISEGHISDKMFAFIHGGEDARMNFIDAEEFCSNFTFHRNNSDSHLASIQNLKEVKLIQNWILNLERKSFWIGGEIICSMNALLEKMFLLHWINNDKVEFTNFKVPNYNVKNMKVTEKRCVSVDLQDGRWGVHHCSEKKYFLCLTKNQLVTEKDVVVDNNFITSSSVPKTTPMLAKLV*	179	0.118	N	0	NA	0.824	N	22-144	3.67e-19	SSF56436	IPR016187	C-type lectin fold	NA	NA	NA	NA	617	1.351	http://planmine.mpi-cbg.de/planmine/portal.do?class=Contig&externalids=dd_Smed_v6_16938_0_1	dd_Smed_v4_16938_0_1
dd_18564 (SMG9)	dd_Smed_v4_18564_0_1	no_SIP	NA		IPR008993	TIMP-like	ECMreg	1	SMG9	NA	0.57	NP_061981.2	yes	SMESG000023551.1	MKLETFQSGLHNETFLVYRYKMKIMYNFKGFYSDLTKDNVKYYISFMYGPCGSSLQLKRHRLYLITGYIFNKQMVVTSCNKVISVNELNPLQAIGLFRQFYSNHCYFQNQCKKKNFCPIKLRSMSCLDKYGICAPTMSENEVKCELIQRLVIYHSDLRKMPRILRKKIKSHIIGYNLNKCYLMKKQY*	187	0.103	N	0	NA	0.627	N	17-147	2.7e-13	PTHR11844	IPR001820	Protease inhibitor I35 (TIMP)	NA	NA	NA	NA	533	1.431	http://planmine.mpi-cbg.de/planmine/portal.do?class=Contig&externalids=dd_Smed_v6_18564_0_1	dd_Smed_v4_18564_0_1
dd_238 (ZAN)	dd_Smed_v4_238_1_1	no_SIP	NA	ShK domain	IPR001846	VWD	CoreM	1	ZAN	NA	6.2e-25	XP_016868070.1	yes	SMESG000040790.1	MSQESVCRKASVKKEPCINGKRYVTITNFIKENGVCRPFTSKTNLYCGLERKDFCKCSAVGGLHYRTYDGQGIHFYGDCRYTLSNYNSGRDSCSFNIEVQNHFGGKQSVNSYARSIIIHMFGEKYELGPRRSLKIGNVKRSIPYEKDRDVRIFYSNDFVQFVAPKCSVRVAFNGKSNAFISVARKYSGKMSGICGNCNGRHDDLRTKSGKDVSKSKNRFARIANSYKVTNFGKNCLPAAQISYKNICGSHFYRQNKHSICQDILINKNPFKKCGKQAFVDLKSFYDDCLLVLCINKNRPHKIKRVQCQILEGLAEACSESGVPGIGWRSLFKCQKKCGKNQHFSQKVSPCPRTCENHFYGTQRPCYDLPEREGCECNKGFIRDGALCVKPVHCKCMSLC…	3725	0.108	N	0	NA	0.604	N	45-209; 333-395; 399-435; 441-479	5.60E-17;5.89E-07;8.10E-06;6.5	SM00216;SSF57567;PF01549;SM00254	IPR001846;IPR036084;IPR003582;IPR003582	von Willebrand factor, type D domain;Serine protease inhibitor-like superfamily;ShKT domain;ShKT domain	Parapharyngeal	12	0.561	3.9	12661	1.775	http://planmine.mpi-cbg.de/planmine/portal.do?class=Contig&externalids=dd_Smed_v6_238_0_1	dd_Smed_v4_238_1_1
dd_29841	dd_Smed_v4_29841_0_1	no_SIP	NA		IPR001304	CLECT	CoreM	2	CLEC2A	ECMaff	0.032	XP_011518958.1	yes	SMESG000080530.1	MFCYQKINSTNYFDATDQCNLINGTLPTNYLENYKSEAWINFLGNFSTFKVTGDANNLVKSFPLTTVIRTTSLMENQSCLAIASMKMGNVQHSLVNCGNTLNKLWCFKKMSGATNICQSINWFTTLNNYCYVKINDSMNFQTAANYCINNYNNSFMNNDNNILPQELNYDRNSTNFWLNFKIVREYNNDSGYKYINMNFGDTFVNVSYLKFSVFDSTVQSYVVRYISDNFQSKSNYSITLVPYIQIQNITIISGINCLTNGIFSSKNCSMPEVPPPLLVSTKTDLMSLLGIQLPNIKYPILIIMKIDSLQSDLFDSDIFFSYEGELIPNNTYYATLNILNYSNIDKPWRLTTENSNNNFSYICKTVLNSDGACNENWLRVRRNGLNCYYISENLVNIND…	530	0.112	N	0	NA	0.06	N	364-507	8.59e-14	SSF56436	IPR016187	C-type lectin fold	NA	NA	NA	NA	2184	1.414	http://planmine.mpi-cbg.de/planmine/portal.do?class=Contig&externalids=dd_Smed_v6_29841_0_1	dd_Smed_v4_29841_0_1
dd_4149 (KY)	dd_Smed_v4_4149_0_1	no_SIP	NA		IPR002931	Transglut_core	ECMreg	1	KY	ECMreg	3.64e-22	NP_848649.3	yes	SMESG000080370.1	MGNACSCVSKNKELDKKEENNNKILPKEEVNEALEDANIAIQEETKNEETVPDLLYPDPPEDFKPDLVEQVGKEVIPLENEIPSEDDYNIPEKRLDELAITIGKHSFSSFIPLIYHLIYNRSDGIKCNEYQKVCALFTWLTTKNLHELKFSSETHASDSPEAVLLGISTGKTAYAQVFQMLCRYTGLQCKLIRGYAKGVDYKPGMKLGGGKEAQHAWNAVKVDNVWYLFDCHWAARRLMGKTINSDRIKYDLDLFYFMTNPTQLRYTHFPFEEDWQLTKKKITLEEFEDLTLVKPTFFKYNLELYSHTQAVLEVQDKLVLMIKLPIELVEKICLTFTLTLEGLGEIYEGSNLTRYGIQETNKKTGICTLNFRFPKSGSYKLLLYAREYGDQIFGGICEY…	814	0.105	N	0	NA	0.493	N	88-236	9.11e-12	SSF54001	IPR038765	Papain-like cysteine peptidase superfamily	Protonephridia	29	0.671	1.27	7920	1.759	http://planmine.mpi-cbg.de/planmine/portal.do?class=Contig&externalids=dd_Smed_v6_4149_0_1	dd_Smed_v4_4149_0_1
dd_423 (CSTA)	dd_Smed_v4_423_0_1	no_SIP	NA		IPR000010	CY	ECMreg	1	CSTA	ECMreg	1.03e-15	NP_005204.1	yes	SMESG000034246.1	MLCGGTTNARNPTEEEIKILLDIKPKVEERLGHKCETFDILSLKSQIVAGVNYFAKIHLGNGKHVHIRVFKPLPGQGDLALHGLREKSEGDSLEYFDKD*	99	0.118	N	0	NA	0.756	N	1-96	4.1e-28	PTHR11414	IPR001713	Proteinase inhibitor I25A, stefin	Intestine	30	0.661	0.88	6349	1.489	http://planmine.mpi-cbg.de/planmine/portal.do?class=Contig&externalids=dd_Smed_v6_423_0_1	dd_Smed_v4_423_0_1
dd_5330 (KY)	dd_Smed_v4_5330_0_1	no_SIP	NA		IPR002931	Transglut_core	ECMreg	1	KY	ECMreg	9.4e-28	NP_848649.3	yes	SMESG000060198.1	MSFNNSHHIENVKLFTNRFPRKSQEKIYHEEIEDFDSSESSESSYDCTSDGSSSSDEFVILDDYTTLKTELKNNQISPSILKRLSKNQKSNKKNVNHPLLSTKTKSLPIIFERSDESSVSSQSTLELSENESTLSDCSTSSSSVLANEMNSKNSNEILILNQSNSSEITNNSYQNSVSQLQHNQPIRIKKTNSIDSSNKISPALLIVDNNSNNDFKMCDSLNGNQTTMCNNNATTLHTHNSSSIADLDMAHQFICVPEWTKINKSSNSLSQSTELIFNKRTPRFPVKNNSNTIENSENKHLLIPDQFECENTMKNYQYQQKKPHVSVKPVEKLENNNLRISNKIPPNETPNQTILDHQKKPPVGRKPKNEKEHTEPTTDLDDLIEGHHRNSNESLELSS…	1576	0.102	N	0	NA	0.756	N	1040-1165	3.6e-09	SSF54001	IPR038765	Papain-like cysteine peptidase superfamily	Pharynx	37	0.631	0.77	3816	1.531	http://planmine.mpi-cbg.de/planmine/portal.do?class=Contig&externalids=dd_Smed_v6_5330_0_1	dd_Smed_v4_5330_0_1
dd_74102 (CLECT KR)	dd_Smed_v4_74102_0_1	no_SIP	NA	Clect and Kr	IPR000001	KR	Reg_SF	1	NA	NA	NA	NA	yes	SMESG000042796.1	MFKSTNCYVEAIPTSYIGFVNVSKNGLFCGKWSDYFASFDLFLRYNDFGEHNYCRNYFSLKLIHCHSPSGLLLCDVPRCVNLAGVLSVDLTLGNNDLAPSYYNPLKFFDNDIDTCIGNTLVYIIDLMEITKVENIMLYSNKIINKSMLNNVQFSKSLSEIYPEECQVYKYNYYANISCLEKHRYIKISSYVPIELCEIQVYALGNEKCSDRDDQFDYVGKMDHDQSGVKCIQWNNTVIFPQFSDFVVFPDNAIDIHNFCRTLYTENTLKMYKSICFTGPNEPAFCEIPKCHRAEYRSDCFFAISSTYMGNVNIAMNNNPCVSWSRILPFFPERFNLIIHQMKMMNDSGDHRFCRNYGKLKPWCFTDPNFLDEEYCDILECVNIAPLSAVYENRRLKPKS…	1884	0.118	N	0	NA	0.89	N	7-80; 292-385; 636-718; 945-1066; 1088-1165; 1277-1458; 1595-1675	1.43E-07;2.66E-13;1.28E-11;5.42E-15;4.11E-14;1.50E-20;1.47E-17	SSF57440;SSF57440;SSF57440;SSF56436;SSF57440;G3DSA:2.40.20.10;SSF57440	IPR013806;IPR013806;IPR013806;IPR016187;IPR013806;IPR038178;IPR013806	Kringle-like fold;Kringle-like fold;Kringle-like fold;C-type lectin fold;Kringle-like fold;Kringle superfamily;Kringle-like fold	NA	NA	NA	NA	116	1.252	http://planmine.mpi-cbg.de/planmine/portal.do?class=Contig&externalids=dd_Smed_v6_74102_0_1	dd_Smed_v4_74102_0_1
dd_78762 (MBL2)	dd_Smed_v4_78762_0_1	no_SIP	NA	Clect and C8	IPR001304	CLECT	CoreM	1	MBL2	ECMaff	1.23e-08	XP_006717924.1	yes	SMESG000054032.1	MNFKTALNYCRNLNLSLVTITDASVNRRVFDIAKKYKIGMYWINANDMEIKTRWVDSRNQSLQYTNWHPHDPSGNINKRCANLLYHPNGKWSDAPCSYKYSVICERYVPLVEFGYHLTTQKMNYHSAINYCHKRYMKMISIEDSLKDRRVYHIAMKYKIGRFWIDRNNINKDGIWVDFLNRVIEYKNWKTDGTKNENCVNGLFYGNSTWKQVSCELLSAVICEKKINTVEFGYHFGKTKMPNIMAAHYCKAQYMEMVIIKNGIINKRVYDLALRYKLQMYWINGNDNKKEGHWVDTRNNPLSYTNWYPGTPAKNRKQNCISGLFYPNGFWKDVPCSFINSVICEKNVPVVEYGYHVTAERTNYKAAVIYCDKLGMDLVSIPNAFINKRVNNIALKYRIQ…	731	0.217	N	0	NA	0.698	N	1-106; 114-225; 233-345; 354-465	3.67E-25;8.92E-17;3.50E-24;4.20E-23	SSF56436;SSF56436;SSF56436;SSF56436	IPR016187;IPR016187;IPR016187;IPR016187	C-type lectin fold;C-type lectin fold;C-type lectin fold;C-type lectin fold	NA	NA	NA	NA	94	1.512	http://planmine.mpi-cbg.de/planmine/portal.do?class=Contig&externalids=dd_Smed_v6_78762_0_1	dd_Smed_v4_78762_0_1
dd_8295 (GLECT)	dd_Smed_v4_8295_0_1	no_SIP	NA	galectin, repetative	IPR001079	GLECT	ECMaff	1	NA	NA	NA	NA	yes	SMESG000022399.1	MFSYEIPGGLQSNDCVEIRGIMSGNGIFIGLLSNEQKVPDEIPLKLSLELGGYWNMTTWNNGQESSREGTITNSIYMDLPFTIQIINLLHAFKIIVNNELLGLFDKPKQSYQLTNLTMDGDAEFHSVEFKDAANVEISSDETPDEVLLTEIKKKENSSPPSFIRVDESRVSQYGKHPKTIEAPLVELKVSNQSCLPENTNTIVDDLLITRNSSTSRSSSRSSSSSESSEENKSQSNSINLSVPKSGSDDLLILDIARRDKKLTSDLNNRNTINLGDIDTSHRLDVTNSEIDAAVKLKKYKHQKSPKSNENVHKHNWNLSKLFKKKSFSPSKQKPEDGLQGTFTIIDSKNDLKIGMQVPRQKKEKKNFHTLDNHLAKLGKHKSKSNKTITHDISLNEETY…	5080	0.114	N	0	NA	0.698	N	2-130; 4944-5076	4.89E-11;3.40E-06	SSF49899;PF00337	IPR013320;IPR001079	Concanavalin A-like lectin/glucanase domain superfamily;Galectin, carbohydrate recognition domain	Epidermal	24	0.574	0.44	1237	1.337	http://planmine.mpi-cbg.de/planmine/portal.do?class=Contig&externalids=dd_Smed_v6_8295_0_1	dd_Smed_v4_8295_0_1
	dd_Smed_v4_10136_0_1	no_SIP	NA		IPR003591	LRR_TYP	CoreM	2	LRRD1	NA	5.11e-56	NP_001155000.1	yes	SMESG000077670.1	MIECDDLKYFNAPTNEDKIFKTLTKEEIDNINEDFFEKEKINILNCSYSKVKKIGKLCNCKDLEGLIVNGNEITEIPLAINQLKSLTYLNLSHNYITNLETTFFDLENLIYLDLANNHLTVLSELIGNFSKLQFFNISGNKFNTLPETLCSLSELLSFDCSHNHLNFVPNGIGSLKQLTTLILNHNDLSDLPETIKELQNLEILQLGNNNLTNLTHYVFELVNLLELNICNNDLQYLSMDIGKLKKLIVLNLSFNNFIEIPSNIGELSSLKYLNLRGNSKIINLPGSILLISLSELLIDQCNFSSLSDDFGYYNNLRILDISNNHITQLPIDFKNCLSLAVLKWSNNKINEIPEVFGSLKKLQILDLSNNELDSLPVIMEYMESLRKINLSNNRFNNFP…	732	0.1	N	0	NA	0.89	N	8-143; 144-289; 290-508; 509-630	2.30E-25;5.50E-29;8.70E-43;2.40E-22	G3DSA:3.80.10.10;G3DSA:3.80.10.10;G3DSA:3.80.10.10;G3DSA:3.80.10.10	IPR032675;IPR032675;IPR032675;IPR032675	Leucine-rich repeat domain superfamily;Leucine-rich repeat domain superfamily;Leucine-rich repeat domain superfamily;Leucine-rich repeat domain superfamily	Epidermal	24	0.537	0.25	2369	1.398	http://planmine.mpi-cbg.de/planmine/portal.do?class=Contig&externalids=dd_Smed_v6_10136_0_1	dd_Smed_v4_10136_0_1
	dd_Smed_v4_1027_0_1	no_SIP	NA		IPR002035	VWA	CoreM	2	VWA5A	Core_glycoprotein	1.15e-81	XP_011541130.1	yes	SMESG000053671.1	MFGLCPLKYDQKFSLKSLSVDCNIRNLLSSCTCEFVYKNDGNEDGEGLFSFPLEYNCIVYYFEALVGGKKIIGVCKEIEEAKNLYEVAKEKGHMAAIIEQNTSMLDVFKCRIGNFPKNSEAKIILKFAMELKLSPVRSEVEGVDRFDLSLPLILRPRYTPPEYAGDREVFQVTNHYEYNFKAVINGTKVIENVSSVNHTLEIVFNNTNKTSAEVHLKSKYDGTKDLDININYLAMKEPSVVYEVGSSSPLYSGKDAQGSFYHSDVAMVNFLPKFDSSLMNNQCKTEIVIVVDRSGSMRGSNIDRAKECLLIFLKSLPVDCKFQIYGFGSEFDKAFNDSQLYSDHSIGIALNYQKNLDANFGGTELMRPLEDMYNSYLPSDYSRLAFLLTDGDVGNQDEV…	803	0.114	N	0	NA	0.948	N	15-126; 285-446	7.20E-25;1.03E-25	PF08487;SSF53300	IPR013694;IPR036465	VIT domain;von Willebrand factor A-like domain superfamily	Pharynx	37	0.737	1.48	11974	1.807	http://planmine.mpi-cbg.de/planmine/portal.do?class=Contig&externalids=dd_Smed_v6_1027_0_1	dd_Smed_v4_1027_0_1
	dd_Smed_v4_103850_0_1	no_SIP	NA		IPR000716	TY	CoreM	1	NID1	Core_glycoprotein	1.6	XP_011542497.1	yes	SMESG000016972.1	MIIYVNYVNYIKLRTENNGYNHMTNHSTAGLPFNAICCNENAIKFIFYQRIPVANGRPVYEIEYIKRNKRACDCKFNFNRYVFCLHKRCPIHECYCVDKNGAQIHGNQILPYARKISCSMVYSDLDCGMAVPMVRYQFCAVPNLCSDMICHCNANARFVRLYMQAVFYFNRVC*	173	0.144	N	0	NA	0.627	N	#N/A	#N/A	#N/A	#N/A	#N/A	NA	NA	NA	NA	55	1.442	http://planmine.mpi-cbg.de/planmine/portal.do?class=Contig&externalids=dd_Smed_v6_103850_0_1	dd_Smed_v4_103850_0_1
	dd_Smed_v4_104453_0_1	no_SIP	NA		NA	NA	NA	NA	ANXA1	ECMaff	3.8	NP_000691.1	yes	SMESG000022996.1	MNGILKENSKLINETNKMLRIMTSRSVKDINQQHIEYILFHRNGICSTILDKTLTNGQILILSRFLNLVFKKNLLPITDLPNEDFAKLLSTLLKGLKLQKNNYYWTITLSILSQECIIELFCQSKQMIRTFKNIFLDKDPKIYSLIRSTILSISHLMIKLLETLISKSTAVNYNIMFDIVRICCYMIIHLLYETGIAGTEIQKISKFLFEIQNKIKMPTNNSNHIFILKHEAISILMKLNEDNVLVCRKSVISFLKNVLPYLAYHFTERGVINLLCNCCGSMLQQSADSYECVRLITMAGRIIYLGSKISSTFLEDESNVKDIMEFIKVVPRFLEHSDARNVLWWHILCSISPNIFQTRFKTYFIPFLENILGEYLNKNKSTYGISEFNLSNGYLHLSQ…	807	0.108	N	0	NA	0.604	N	#N/A	#N/A	#N/A	#N/A	#N/A	NA	NA	NA	NA	210	1.287	http://planmine.mpi-cbg.de/planmine/portal.do?class=Contig&externalids=dd_Smed_v6_104453_0_1	dd_Smed_v4_104453_0_1
	dd_Smed_v4_1104_0_1	no_SIP	NA		IPR018502	ANX	ECMaff	4	ANXA7	ECMaff	4.31e-95	NP_001307808.1	yes	SMESG000042839.1	MEFIGAKGEKYKGTIKPFPNFHAEQDCEVLKKAMKGIGTDEKAIVECLGRRSISQRLEIKKTYKTMFGKDLIADLKSELSGNFCQAVEESLFEPDYYDAHSLFHAMKGAGTRENVLTEILTSRTNKQIENIKVLYKKLYSVELEENIVSETSGFFKRVLVSCLQANKPELSHDDIQKLHEHGPKAVVSINQAKQEAQELYNAGEKKLGTDEAVFIKIFCMRNKYQLRATFDEYEKISGKDIFESIDNEMSGDFRSSIKAIAFQAVNTPFYFATRLYNAMKGAGTTDTTLRRILISRSEIDLENIKAEFSREYKQTLESFVKDDTSGDYQAFLLRFVQGN*	339	0.1	N	0	NA	0.72	N	35-57; 75-91; 102-123; 182-263; 279-299; 323-336	3.00E-36;3.00E-36;3.00E-36;1.30E-24;3.00E-36;3.00E-36	PR00196;PR00196;PR00196;G3DSA:1.10.220.10;PR00196;PR00196	IPR001464;IPR001464;IPR001464;IPR037104;IPR001464;IPR001464	Annexin;Annexin;Annexin;Annexin superfamily;Annexin;Annexin	Protonephridia	40	0.794	1.5	7800	1.733	http://planmine.mpi-cbg.de/planmine/portal.do?class=Contig&externalids=dd_Smed_v6_1104_0_1	dd_Smed_v4_1104_0_1
	dd_Smed_v4_1109_0_1	no_SIP	NA		IPR002931	Transglut_core	ECMreg	1	KY	ECMreg	2.67e-31	XP_016861779.1	yes	SMESG000061907.1	MLAPSSFVLPEPVKNISVPPPCPPSYLKHQVYDDPYVFEKVDGHAIRVSQNSYPTFKDLLWDLAFRYQLSDLEKARVIFRWMTACDMNKLDFANSHPNGPEEVLLSLKNLKGSYANAFEFMCSYAGLCCLTISGFAKGVDYKPGDVFKKDEFNHTWNVIHLQNSWQLIDAHWATRYLTSGKNTQDSIVYQYDDFYFIMEPQQAVYSHFPEKTEWQLLEKPLTLNQFENLPLTKSQFFKCGMDFRSQHHGVVHSKDGYLKMNLGFWKPDSFTYKLQTDENKDQFEGVSLRYYVLQETVNNQINFFFRFPTAGVFYLTIFAQELNEHNQPVTQENTFRAACEYKIISDKAAANHSPYPMTCHDANWGPSWSLISHYQLTPQQEDGVISITSPNNKPFVKTE…	1827	0.115	N	0	NA	0.698	N	58-175; 1144-1285	3.50E-07;3.78E-13	SSF54001;SSF54001	IPR038765;IPR038765	Papain-like cysteine peptidase superfamily;Papain-like cysteine peptidase superfamily	Cathepsin+	39	0.839	1.78	7934	1.606	http://planmine.mpi-cbg.de/planmine/portal.do?class=Contig&externalids=dd_Smed_v6_1109_0_1	dd_Smed_v4_1109_0_1
	dd_Smed_v4_11334_0_1	no_SIP	NA		IPR003591	LRR_TYP	CoreM	1	SHOC2	NA	5.85e-16	NP_001255968.1	yes	SMESG000038728.1	MDERSLENENRDARKNNEDDFKSINLSNTALTVVPVTLFKRIEITHLNVSENNIKSLPADISDLVNLEVLNISRNGFHCTSPDDMTILPKSMKNLKCLKYLNISECNLVFIPATIWEITSLHQLDISKNNIGELRSDIGNLDQLQWLNAQHCGLKTLPQEIVGCEKLETLLLYGNVIQTIPYLLADIGSLKTLSINLRHLGEKIDSNMESLLQSGQILSDHISNTIFDLPAVQAVEMEFCKINYFKSFQSKALLELHISGNFFQEIPETVLNLNNLQILDLSKNLLLNINDDLIKLENLTTLYLQGNQIEKITKSLFQMKSLKVLDLSHNKIKKLTISLDYYNKSLETLKINHNNIKNIPNDIIYLEKLENLDVSSNNISELPLDLSLMKNIKTAHSFN…	942	0.112	N	0	NA	0.323	N	15-82; 83-448	8.40E-10;4.90E-60	G3DSA:3.80.10.10;G3DSA:3.80.10.10	IPR032675;IPR032675	Leucine-rich repeat domain superfamily;Leucine-rich repeat domain superfamily	Pharynx	27	0.562	0.47	2089	1.417	http://planmine.mpi-cbg.de/planmine/portal.do?class=Contig&externalids=dd_Smed_v6_11334_0_1	dd_Smed_v4_11334_0_1
	dd_Smed_v4_11443_0_1	no_SIP	NA		IPR003591	LRR_TYP	CoreM	1	MFHAS1	NA	4.07e-21	NP_004216.2	yes	SMESG000023942.1	MLPSSLCQLTKLEQLNIGNNQLSALPNEIGNLKNLIKFNINHCNLSYFPHSICQLVQLEYLNISENFISFLPNSICQLKRLKWLDSGFNSISDLPESFSSLVDLYYINFQTNLFIKIRNVFSDLTKLKYLSFKHNQLLAFDDDLLLATNSVTKLDLSGNRDLIVPSHWAAMSHVQLMEDDPEVDHEDV*	188	0.111	N	0	NA	0.428	N	1-69; 70-181	2.20E-18;3.90E-15	G3DSA:3.80.10.10;G3DSA:3.80.10.10	IPR032675;IPR032675	Leucine-rich repeat domain superfamily;Leucine-rich repeat domain superfamily	NA	NA	NA	NA	1164	1.421	http://planmine.mpi-cbg.de/planmine/portal.do?class=Contig&externalids=dd_Smed_v6_11443_0_1	dd_Smed_v4_11443_0_1
	dd_Smed_v4_12372_0_1	no_SIP	NA		NA	NA	NA	NA	HTRA3	ECMreg	1.15e-50	NP_444272.1	yes	SMESG000006679.1	MAHKVLHFNFQSCKRISKVLVAFVMTSGVSYYISKNRKLNNVSTSSLTSLITANAATSRQDQINSFNFIADVVETITPSVVSITVGSGSLLGVSFGSGFIVEDSGYILTNAHVVARNPYVSVTLSDGQKFQGEVIAMDRSSDLALVKVNPGKIKLQSLRFAEISKLRAGEFVIALGSPMTLSNSVTVGVVSAVQRDLGHSKGLRYVQTDAIITVGNSGGPLVNLYGEVIGVNTMMVSTGFGFAIPSNHCNQFVKLAIGSSRSGGGLGDNTYDTNRSSVRLDSNNNKYMGIVMGSLTPQMAYESKMNHPEYLVHPTTGVVIHSVFQLSPAHKSGILPGDIIESVNGTIVHSTAEFSAALAQYNELDIVLIRKGQRVLLKNVVPEFY*	385	0.209	N	0	NA	0.698	N	66-254; 333-345	9.08E-50;3.10E-40	SSF50494;PR00834	IPR009003;IPR001940	Peptidase S1, PA clan;Peptidase S1C	NA	NA	NA	NA	2279	1.392	http://planmine.mpi-cbg.de/planmine/portal.do?class=Contig&externalids=dd_Smed_v6_12372_0_1	dd_Smed_v4_12372_0_1
	dd_Smed_v4_12490_0_1	no_SIP	NA		IPR000001	KR	Reg_SF	1	LPA	ECMreg	0.000341	NP_005568.2	yes	NA	MIMIVFLHYTGYRCKFDKNQFYNGTITTNIRNVPCQNWMKDYPNKNHINYRKPHNYCIDKREGPQAWCYNSDTNNPRWNYCEVFLCL*	87	0.168	N	0	NA	0.756	N	6-86	3.62e-13	SSF57440	IPR013806	Kringle-like fold	NA	NA	NA	NA	1295	1.337	http://planmine.mpi-cbg.de/planmine/portal.do?class=Contig&externalids=dd_Smed_v6_12490_0_1	dd_Smed_v4_12490_0_1
	dd_Smed_v4_12595_0_1	no_SIP	NA		IPR003961	FN3	CoreM	1	TRIM9	NA	1.24e-126	XP_016876435.1	yes	SMESG000032020.1	MLSKKLESELKCGFCQQFFNTPHILDCGHSVCDECGKLNIQKINLPQPKFYQTSNSNSSLSTFQRQKDQTSFASSHESEQDAASESDSGIFLSHTSHTSLGYENNFAASMNQPGSTVKLSNRHQCQLICPSCGNSSILSQNNSTIDCFPLNLALASICNRYQLENSSPINSLKSSSHLCQLCDDSDKDRIQPASLICEQCDVFYCYQCREKCHPMRGPFEKHNLLPVAEADLKFKRKIHNCSQHSEENLEYFCDQCNRLICRQCITTEHSRHLTTPISAHTKKAKVSLSKCLQRISGQVKTTTEFIQSLKSTIDQLKAKHDGFVENVDSKIDYLIEVLESKRKSLHEQAKQELENKEKIIKDQINEGGIFISQTMSMMNLAVELIKEPNGAQFSMIADK…	795	0.111	N	0	NA	0.463	N	1-67; 174-227; 238-277; 284-410; 445-543; 558-685	1.80E-08;2.20E-05;5.70E-09;9.20E-08;1.30E-12;1.58E-20	G3DSA:3.30.40.10;SM00336;PF00643;SM00502;G3DSA:2.60.40.10;SSF49899	IPR013083;IPR000315;IPR000315;IPR003649;IPR013783;IPR013320	Zinc finger, RING/FYVE/PHD-type;B-box-type zinc finger;B-box-type zinc finger;B-box, C-terminal;Immunoglobulin-like fold;Concanavalin A-like lectin/glucanase domain superfamily	Neural	1	0.555	0.72	2938	1.666	http://planmine.mpi-cbg.de/planmine/portal.do?class=Contig&externalids=dd_Smed_v6_12595_0_1	dd_Smed_v4_12595_0_1
	dd_Smed_v4_13233_0_1	no_SIP	NA		NA	NA	NA	NA	VWA3B	Core_glycoprotein	0.000498	XP_006712422.1	yes	SMESG000064517.1	MSYIETIFETVSSRNKIYCIEASAATHSILPYIKNHVIHTLKSKSHHGDSMKFNLICFNSDVAKWCVSMAPCTSEYITAAADWLRHILPEGSCNFLGALVSALKEPLNCNICFIVTQHPNQEIKEILDLFAYIGRKIPCHIRLCVLGNTITDEIKNAETVYSQIAKETRGTFAFVQLDSDNQLHIMQSTKNIMNSTDLITIVSSNDEENENIKKFEVLREEEKKEIFKMSEWALNPNSIDHESYLLGKVYPETHYKPFQFWKRVSASQSFMDCLRNINESNVTKMAQGSGSKLAASVIVGREVLARKYTNGQYYLGYIKDQVNNELFNIVFGPYNWGMGQFVATDYQETKLLDLIDLNDAMKRSIIPGDRVLAPDPTSPNKDAFLCRYITGTVLHGSVI…	899	0.113	N	0	NA	0.879	N	300-418	2.8e-13	PF15057	IPR032770	Domain of unknown function DUF4537	Neural	33	0.529	0.71	3806	1.515	http://planmine.mpi-cbg.de/planmine/portal.do?class=Contig&externalids=dd_Smed_v6_13233_0_1	dd_Smed_v4_13233_0_1
	dd_Smed_v4_1348_0_1	no_SIP	NA		NA	NA	NA	NA	LAMC2	Core_glycoprotein	0.38	NP_061486.2	yes	SMESG000009371.1	MNSKILGSIFKFNNPKRFNFIRKNYAVDKDGKDMNKSNFEIKDKANVSSDKSIYKNEEYFKYGIMSFYDLEVILKNKRVHDVKSNRKYSYVNPETP*	96	0.105	N	0	NA	0.773	N	50-79	3.2e-10	PF15880	IPR026193	NADH-ubiquinone oxidoreductase flavoprotein 3	NA	NA	NA	NA	5442	1.483	http://planmine.mpi-cbg.de/planmine/portal.do?class=Contig&externalids=dd_Smed_v6_1348_0_1	dd_Smed_v4_1348_0_1
	dd_Smed_v4_14220_0_1	no_SIP	NA		NA	NA	NA	NA	WFIKKN2	ECM_SF	6.57e-12	NP_001317270.1	yes	SMESG000013916.1	MNLIYSTLTITFLASQYLSIMPECNLQKFRGRCSAFSRRYFYNNHTGKCEVFIYGGCGRNGNHFMSWKECYTRCKNNRN*	79	0.422	N	0	NA	0.604	N	6-77	1.2e-18	G3DSA:4.10.410.10	IPR036880	Pancreatic trypsin inhibitor Kunitz domain superfamily	Neural	32	0.665	1.32	207	1.651	http://planmine.mpi-cbg.de/planmine/portal.do?class=Contig&externalids=dd_Smed_v6_14220_0_1	dd_Smed_v4_14220_0_1
	dd_Smed_v4_14307_0_1	no_SIP	NA		NA	NA	NA	NA	CLEC7A	ECMaff	7	NP_922945.1	yes	NA	MHTLQKLIACCVIMTSQSNLDIPIIGFLPESVIDYYITRYPVVSGGVVLLI*	51	0.282	N	0	NA	0.575	N	#N/A	#N/A	#N/A	#N/A	#N/A	NA	NA	NA	NA	1032	1.346	http://planmine.mpi-cbg.de/planmine/portal.do?class=Contig&externalids=dd_Smed_v6_14307_0_1	dd_Smed_v4_14307_0_1
	dd_Smed_v4_15210_0_1	no_SIP	NA		NA	NA	NA	NA	TNFSF11	ECM_SF	2.1	NP_003692.1	yes	SMESG000070286.1	MKENKFEIVNEISRELKCNICNELMIKACSAPCGCRFCSHCIEQYLDGNDKFCPGTSRRCQEKGINYVNDIVIDIHANVEISEIVVKCPRQNCEFKDKLEMIANHMRTCDKRPISCPFYAIGCKVNEVMNDTMKAHLNEDNYCHSKLLIDLINKLLSEMKSMKNEIIEVGRENSQIKDQSANQQQKICEMESNEMENLKEIEELSEEMVVLKNENRRLISAMEKNAQSITAMTQKIGMIETKSQQQIDELKQNHQQQQQQLNNEVEMLRKEINKVSEQNANGASRVDNNNRETFKWIIDGKTNDLELRIIEIETILITAGICWEFEWKIENLAKQKSGKQIYSKPFYSGPNGYKMCLSVYIIWSFAISVSFHLMRGDSDDKLEWPFKYAVTINGTDAGN…	456	0.113	N	0	NA	0.604	N	4-399	1.1e-36	PTHR10131:SF111	IPR027139	TNF receptor-associated factor 6	NA	NA	NA	NA	97	1.291	http://planmine.mpi-cbg.de/planmine/portal.do?class=Contig&externalids=dd_Smed_v6_15210_0_1	dd_Smed_v4_15210_0_1
	dd_Smed_v4_15593_0_1	no_SIP	NA		NA	NA	NA	NA	SETMAR	NA	8.06e-12	NP_006506.3	yes	NA	MEFCLTMTWNFNLGWMNFASYFKHYLYGKRFNLLINQRH*	39	0.274	N	0	NA	NA	N	#N/A	#N/A	#N/A	#N/A	#N/A	NA	NA	NA	NA	635	1.354	http://planmine.mpi-cbg.de/planmine/portal.do?class=Contig&externalids=dd_Smed_v6_15593_0_1	dd_Smed_v4_15593_0_1
	dd_Smed_v4_16782_0_1	no_SIP	NA	tblastn	NA	NA	NA	NA	NA	NA	NA	NA	yes	NA	MGITFDSKIKTKCNFTLSFNIASCSSVYFIHSKTSLRLTVVCYFLRFAFIAVDRLFIIPNKIENISEPVGIYCQFI*	76	0.137	N	0	NA	0.252	N	#N/A	#N/A	#N/A	#N/A	#N/A	Cathepsin+	15	0.583	0.62	1217	1.574	http://planmine.mpi-cbg.de/planmine/portal.do?class=Contig&externalids=dd_Smed_v6_16782_0_1	dd_Smed_v4_16782_0_1
	dd_Smed_v4_16808_0_1	no_SIP	NA		IPR003961	FN3	CoreM	4	TTN	NA	1.68e-06	NP_597681.4	yes	SMESG000029259.1	MGAGASINKLENDLQNDSMSNNSIDSSMKPKVTFNVVSKDRHNKLNSMDNIQSILANESESGNIVFVVISKSGFSKSHINLCLGQIITFVWDEGDSSGFNVTQVVHDGEFYRPVIGGIFSGPLTKKGHFEYKFNMIGDYKFVSAGLKSSPLNVTICKAPIVTGIVNNEGFNPNNLLVNEGQEVTWKWTECDPPIFVCQVQKCKEHLGIKILEKSLPNLSNSGQFDFIFKDPGLYYFASSSNFTNFKMCLVEVKETCKDYIINVTDTAFDPSILIMEEGDRVWWSWDKNNCTNPHCIYQVESPKKSSNLEESYKPVKEGFRWPKPTKCGLLSHIFDQCGVYHFSDHNYQETAAYAGTIIVKSRPIDHHVEIKKNGFEKELLFVKTGDRVWWIWESNNFSS…	4636	0.116	N	0	NA	0.575	N	672-770; 1010-1108; 1491-1588; 1610-1782; 1908-2104; 2314-2357; 2359-2375; 2533-2649; 2772-2931; 3283-3481; 3567-3882; 3905-4103; 4126-4265	3.20E-06;6.423;51;5.66E-07;7.31E-17;7.56E-10;0.19;6.30E-10;3.10E-27;1.10E-44;2.48E-05;4.66E-15;5.35E-09	G3DSA:2.60.40.420;PS50853;SM00060;SSF49265;SSF49265;SSF57756;SM00343;G3DSA:2.40.70.10;PF00078;G3DSA:3.30.420.10;SSF49265;SSF49265;SSF49265	IPR008972;IPR003961;IPR003961;IPR036116;IPR036116;IPR036875;IPR001878;IPR021109;IPR000477;IPR036397;IPR036116;IPR036116;IPR036116	Cupredoxin;Fibronectin type III;Fibronectin type III;Fibronectin type III superfamily;Fibronectin type III superfamily;Zinc finger, CCHC-type superfamily;Zinc finger, CCHC-type;Aspartic peptidase domain superfamily;Reverse transcriptase domain;Ribonuclease H superfamily;Fibronectin type III superfamily;Fibronectin type III superfamily;Fibronectin type III superfamily	Neural	18	0.615	0.86	2508	1.411	http://planmine.mpi-cbg.de/planmine/portal.do?class=Contig&externalids=dd_Smed_v6_16808_0_1	dd_Smed_v4_16808_0_1
	dd_Smed_v4_1693_0_1	no_SIP	NA		NA	NA	NA	NA	THBS3	Core_glycoprotein	0.16	NP_001239537.1	yes	NA	MEDENGDGIPDYLEKDSDGDGIPDYKEDEDGDGIPDYLENDSDGDGIPDYLEDENGDGIPDYLEKDSDGDGIPDYQEDEDGDGIPDYHKIKQIHSNFTKKITPSASIGKVTKLKKDKVQVDKSEDSDGDGIPDNIDKSNHRKSACKSKESCGKIIDLKKESIQNEINENKLSMPRIIIRQVLQSLENFFGTDE*	193	0.108	N	0	NA	0.575	N	3-77	1.57e-08	SSF103647	IPR028974	TSP type-3 repeat	Muscle	14	0.848	2.23	3509	2.042	http://planmine.mpi-cbg.de/planmine/portal.do?class=Contig&externalids=dd_Smed_v6_1693_0_1	dd_Smed_v4_1693_0_1
	dd_Smed_v4_17259_1_1	no_SIP	NA		IPR001507	ZP	CoreM	1	CD163L1	NA	6.32e-06	XP_011518920.1	yes	SMESG000052888.1	MVSPDNNFSSSAVVYLVQNMCPNEQYDVQLTYLNPYTIGFQFRPFNFVGKQNMQIYIRCETSKCYFPNDQFCGFCKPRSRPKRSILYNSNKSHTIGPIATI*	101	0.061	N	0	NA	0.604	N	2-72	1.4e-06	PF00100	IPR001507	Zona pellucida domain	NA	NA	NA	NA	2588	1.468	http://planmine.mpi-cbg.de/planmine/portal.do?class=Contig&externalids=dd_Smed_v6_17259_0_1	dd_Smed_v4_17259_1_1
	dd_Smed_v4_1735_0_1	no_SIP	NA		IPR018502	ANX	ECMaff	4	ANXA7	ECMaff	2.79e-94	NP_001307808.1	yes	SMESG000030132.1	MDQIGVKGERYKGTIKPFPNFNVEHDCEVLRKAMKGIGTDEKAIIECLGRRCLAQRLEIKKTYKTMFGKDLIEALKSEISGNFKKAVIESLYDLDYYDAFSLHEAMKGAGTRENVLTEILTSRSNHQIENIKILYKKFFNHDLEQDIIKETSGFFKRVLVSCLQANKPELTNEQIREVQERGISAVVNINQARQEATELYNAGEKKIGTDEAMFIKIFCMRNKYQLRATFDEYEKIAGKDIFDSIDSEMSGDLQSVLKAIAFQAVNKPFYFATKLYKSMKGAGTNDTTLVRVLLTRSEIDLLNIKKEFQREFNDTLENFVKDDTSGDYRAYLMRFVEGN*	339	0.104	N	0	NA	0.675	N	35-57; 75-91; 102-123; 183-263; 279-299; 323-336	1.50E-38;1.50E-38;1.50E-38;3.80E-24;1.50E-38;1.50E-38	PR00196;PR00196;PR00196;G3DSA:1.10.220.10;PR00196;PR00196	IPR001464;IPR001464;IPR001464;IPR037104;IPR001464;IPR001464	Annexin;Annexin;Annexin;Annexin superfamily;Annexin;Annexin	Pharynx	37	0.702	1.24	4175	1.502	http://planmine.mpi-cbg.de/planmine/portal.do?class=Contig&externalids=dd_Smed_v6_1735_0_1	dd_Smed_v4_1735_0_1
	dd_Smed_v4_1741_0_1	no_SIP	NA		NA	NA	NA	NA	SERPINB3	ECMreg	1.46e-57	NP_008850.1	yes	SMESG000032440.1	MEISCQKFGLDLLKTLCKEDFSKNVIYSPMSIYMALGMTLYGAKGDTSGEMMKTLHWDQLNSESFHQQLSDCIKTSNVDEKDQGTIRVANKLFLENKYELLDSYVKAVDKFYNGGIEKMDFQSNPDKSCRDINCWVENQTNGKIKDLLQPNNINSLTRLILVNAIYFKNSWKNEFSVVGDKTFHLLNGSSIPTTMISKTETYKYLKNPTLGFAAVQIPFKRIHNDDYSFMVVLPLERCSLPKFETVLFQQEWKTVFGDSLFEFVGVHVTMPKFRIESSFKLKEELMHLGMVKPFTDAADFSSMTSKPELMIDDVVHKAFIDVTEHGVEAAAATAVMMMLRCAPMRPIDPIEFNCDHPFMFAVVKQGSLPLFIGHCAQC*	378	0.202	N	0	NA	0.548	N	5-375	4.84e-105	SSF56574	IPR036186	Serpin superfamily	Pharynx	37	0.565	0.58	4544	1.5	http://planmine.mpi-cbg.de/planmine/portal.do?class=Contig&externalids=dd_Smed_v6_1741_0_1	dd_Smed_v4_1741_0_1
	dd_Smed_v4_1768_0_1	no_SIP	NA		NA	NA	NA	NA	SERPINB7	ECMreg	0.013	NP_001248760.1	yes	SMESG000032457.1	MEFSCQKFSYDLFQSIINDNYDKNIIFSPISIYLALGMTLWGAQGETLSEMSKSLYWNQENCNLYHQQLHDVIKTCNIESSPNGTVKIANKLFLETKYNLIDTYVKSLSCLYDSKIKQLDFENHPEQACQDINNWVENETNGKIKNLLQQRQINNQTKLILVNAIYFNGAWLKQFKVIGHKQFYLLNGTSKSIEMISNSEHFSYLKNDSLKFSAVKIPFKIMESILFSFMIILPDERDSLAKVEQDIFQSNWETTFNDDLFTAKNVEVIMPKFKIENSFSLSDELKKLGMLKPFSPDADFSGMTGNKDLMINDVVHKAFIDVDENGIEAAAATAVTMMLGCAMTQPQQPIEFKCDHPFMFVLLKQDSLPFFTGHFSQC*	378	0.322	N	0	NA	0.867	N	5-376	2.36e-102	SSF56574	IPR036186	Serpin superfamily	NA	NA	NA	NA	2212	1.384	http://planmine.mpi-cbg.de/planmine/portal.do?class=Contig&externalids=dd_Smed_v6_1768_0_1	dd_Smed_v4_1768_0_1
	dd_Smed_v4_1768_1_1	no_SIP	NA		NA	NA	NA	NA	SERPINB3	ECMreg	3.15e-59	NP_008850.1	yes	SMESG000032457.1	MEFSCQKFSYDLFQSIINDNYDKNIIFSPISIYLALGMTLWGAQGETLSEMSKSLYWNQENCNLYHQQLHDVIKTCNIESSPNGTVKIANKLFLETKYNLIDTYVKSLSCLYDSKIKQLDFENHPDQACQDINNWVENETNGKIKNLLQQRQINNQTKLILVNAIYFNGAWLKQFKVIGHKQFYLLNGTSKSIEMISNSEHFSYLKNDSLKFSAVKIPFKIMESILFSFMIILPDELDSLAKVEQEIFHSNWETTFSDDLFTAKNVEVIMPKFKIENSFSLSDELKKLGMLKPFSPDADFSGMTGNKDLMINDVVHKAFI	320	0.322	N	0	NA	0.604	N	6-320	5.2e-84	PF00079	IPR023796	Serpin domain	NA	NA	NA	NA	1885	1.358	http://planmine.mpi-cbg.de/planmine/portal.do?class=Contig&externalids=dd_Smed_v6_1768_0_1	dd_Smed_v4_1768_1_1
	dd_Smed_v4_17898_0_1	no_SIP	NA		IPR001881	EGF_CA	Core_SF	3	NOTCH3	NA	2.46e-23	XP_005259981.1	yes	SMESG000032466.1	MILTANENSKSGTRIGVIYCNDPDRNDYLEFYTNSTDVSCQNSQCLNLNLNYTKCLTEIRIQFELGFNFERQSELYFQISVTDRNNNSLSEIVKIIILNVDENPTDLKLNDSTSNKVLIEENSSNYSLGELSAIDEDINELYSFQILILHTDSVEIKHKNELWIKESAELNYESSYVNYFVVGAYKDQILIFNKTYFIQLIDVNEAPQGLTLYPSTVTENIPSGSVIGKFSILDSNLNSTIEKCSLQLITFNEIFLISQFQLELKDNTRLDYEKTPAYNLGIRVTDYGQENIVTDFEIILEISDANERPENLSLSNNQIPENEPIGLLIAIINAQDNDKNSTLVYTLDVNEKDFYIENNKLLSGTVFDHENRPGYQITITVFDNGDPKLNVSKTFDIEI…	1851	0.105	N	0	NA	0.879	N	4-98; 211-304; 310-339; 374-386; 421-515; 611-630; 652-734; 789-815; 820-837; 937-1041; 1064-1139; 1541-1700	9.28E-05;3.85E-08;8.40E-09;8.40E-09;5.85E-06;8.40E-09;1.7;8.40E-09;8.40E-09;3.01E-05;2.1;6.91E-05	SSF49313;SSF49313;PR00205;PR00205;SSF49313;PR00205;SM00112;PR00205;PR00205;SSF49313;SM00112;SSF57184	IPR015919;IPR015919;IPR002126;IPR002126;IPR015919;IPR002126;IPR002126;IPR002126;IPR002126;IPR015919;IPR002126;IPR009030	Cadherin-like superfamily;Cadherin-like superfamily;Cadherin-like;Cadherin-like;Cadherin-like superfamily;Cadherin-like;Cadherin-like;Cadherin-like;Cadherin-like;Cadherin-like superfamily;Cadherin-like;Growth factor receptor cysteine-rich domain superfamily	Protonephridia	29	0.559	0.66	852	1.385	http://planmine.mpi-cbg.de/planmine/portal.do?class=Contig&externalids=dd_Smed_v6_17898_0_1	dd_Smed_v4_17898_0_1
	dd_Smed_v4_1846_0_1	no_SIP	NA		NA	NA	NA	NA	KY	ECMreg	5.68e-38	NP_848649.3	yes	SMESG000061907.1	MLAPSSFVLPEPVKNISVPPPCPPSYLKHQVYDDPYVFEKVDGHAIRVSQNSYPTFKDLLWDLAFRYQLSDLEKARVIFRWMTACDMNKLDFANSHPNGPEEVLLSLKNLKGSYANAFEFMCSYAGLCCLTISGFAKGVDYKPGDVFKKDEFNHTWNVIHLQNSWQLIDAHWATRYLTSGKNTQDSIVYQYDDFYFIMEPQQAVYSHFPEKTEWQLLEKPLTLNQFENLPLTKSQFFKCGMDFRSQHHGVVHSKDGYLKMNLGFWKPDSFTYKLQTDESKDQFEGVSLRYYVLQETVNNQINFFFRFPTAGVFYLTIFAQELNEHNQPVTQENTFRAACEYKIISDKAAANHSPYPMTCHDANWGPSWSLISHYQLTPQQEDGVISITSPNNKPFVKTE…	802	0.115	N	0	NA	0.975	N	57-176	2.39e-07	SSF54001	IPR038765	Papain-like cysteine peptidase superfamily	NA	NA	NA	NA	3302	1.379	http://planmine.mpi-cbg.de/planmine/portal.do?class=Contig&externalids=dd_Smed_v6_1846_0_1	dd_Smed_v4_1846_0_1
	dd_Smed_v4_1853_0_1	no_SIP	NA		NA	NA	NA	NA	SERPIND1	ECMreg	2.25e-16	NP_000176.2	yes	SMESG000078713.1	MTSTDHSHILNELAFGLLKESDQGKEVCISPLGILGNLNILIHSTSSEKVIAQIDKLLHLNETEKKKKQDEKVKIICDLINHVTNGDKEFVEFKQENGIYVSSGVALENLDSLKHTKICKDDAGVKVLNEEIEKLSGHRLKSFLNPQNKPKSGVTLFSYIHIKASFCNIFRPDSTEIGEFHVSASKTIKIPMLKSGGMLMYNEDKEIGARIMYHSFLGCNFSVLVVVPIKKFGLAEMEKKLTAEKYSHLTGNMRSVLGSLAIPKLALNNVTDVSASLKKMGVTDIFDGSVAHLAKITKAPAAIDHVSQGISINLNEFGASVPKRELKESEMYGMCCGGFTEMPEQQDIVANEPFLLIIHYHVGNSVVSVNRVLEPILSE*	379	0.187	N	0	NA	0.493	N	6-375	9.95e-50	SSF56574	IPR036186	Serpin superfamily	Pharynx	37	0.784	1.92	5476	1.565	http://planmine.mpi-cbg.de/planmine/portal.do?class=Contig&externalids=dd_Smed_v6_1853_0_1	dd_Smed_v4_1853_0_1
	dd_Smed_v4_1909_0_1	no_SIP	NA		IPR003591	LRR_TYP	CoreM	2	SHOC2	NA	2.83e-165	XP_016872193.1	yes	SMESG000002900.1	MATRTSFGTGDSSPESPFLERRDSPDIGDDLAELVDNFDHIHLNTHKKSSLVGSSSPFDPKKSKVTVQRPGDQKAYQCGPNVAKKNKKTDSDTLKEISKCKEEGRSRLDISKSQITTLPANIKDLAPNLKELYLYSNKLINLPNELGNLVNLEILMLQENSLTALPDSLSQCRLLRILDIRHNKLCEIPQFVFKLHNLTHLLLRFNRIREVDPEIANLEKLQNLTLRENKIRLLPSNPGLEKLVNLQTFDISHNHLEMLPEAIGHCTKLTTLNLQHNELKLIPETIGNLTALERFGLRYNHLTSLPGSLSCCRMLCELNTEGNNISQLPEGLLTHLVHVTSIALSRNYFSSFPLGGPQQFASTQTLNLDHNQITQIPFGILSRAMFLTHLSMKDNLLTG…	593	0.11	N	0	NA	0.548	N	71-257; 258-351; 352-468; 469-580	1.20E-35;5.60E-21;2.60E-25;1.20E-23	G3DSA:3.80.10.10;G3DSA:3.80.10.10;G3DSA:3.80.10.10;G3DSA:3.80.10.10	IPR032675;IPR032675;IPR032675;IPR032675	Leucine-rich repeat domain superfamily;Leucine-rich repeat domain superfamily;Leucine-rich repeat domain superfamily;Leucine-rich repeat domain superfamily	NA	NA	NA	NA	2372	1.404	http://planmine.mpi-cbg.de/planmine/portal.do?class=Contig&externalids=dd_Smed_v6_1909_0_1	dd_Smed_v4_1909_0_1
	dd_Smed_v4_19393_0_1	no_SIP	NA		NA	NA	NA	NA	ANGPTL3	ECM_SF	6.8	NP_055310.1	yes	NA	MIHVHCSTAVQGKSMSHIYLSKLFQSQNKDIAPGYIFLLLVLFMKIKTKTKTDTPGYNFFMTHTFLNFFSIPRVCVCSNYI*	81	0.148	N	0	NA	0.96	N	#N/A	#N/A	#N/A	#N/A	#N/A	NA	NA	NA	NA	850	1.35	http://planmine.mpi-cbg.de/planmine/portal.do?class=Contig&externalids=dd_Smed_v6_19393_0_1	dd_Smed_v4_19393_0_1
	dd_Smed_v4_19593_0_1	no_SIP	NA		NA	NA	NA	NA	CLEC18B	ECMaff	0.006	NP_001011880.2	yes	SMESG000066258.1	MMVRGTLVSLGCGYKLCKSPYGDGITYPESYITFCFYNAGQMDRPYEIGKPCTGCEKGYLFCYRELCVPADKYFRNQTSCELKCLNCATFFSKKSCLCDCPSNTEAAVCRGNINNPSCTTCQKKALSCNNGEEVSVDNNCTCKCTKAYQGEYCNVRIDKHEASYHHVIDGTKWRYNMSVPINIFQFKNSYEKFQTVIALDIFNFCLTSSSTKQCSEIVTYSINQNDVLLLPESPIILENGSLSIEMFVNYSIMNENGKQEKFVPPFILSQIWNSPSPNLQSLVENIKRIYPEDLDFNFMTTDKSTESTLISSHFWSLTTKPPDSSGMNTTASTSTGMN	338	0.206	N	0	NA	0.604	N	1-83	2.1e-07	G3DSA:3.40.33.10	IPR035940	CAP superfamily	Pharynx	37	0.637	1.07	532	1.556	http://planmine.mpi-cbg.de/planmine/portal.do?class=Contig&externalids=dd_Smed_v6_19593_0_1	dd_Smed_v4_19593_0_1
	dd_Smed_v4_20228_0_1	no_SIP	NA		IPR000716	TY	CoreM	1	TG	NA	0.13	XP_005251095.1	yes	NA	MVWLADGMFKIVLSIYFQLYSIHFQFVNENNPAAVYCLFTNKTRATYDCFVTELKIMIPNAAPNTILTDFESAAMGAFKDEYQESSVTGCYFHLNKSVLCKITELGMKTEYESNDAFRKSIRCLSALAHVPVDDVAKEFDLLAENIEDHEMMNDEHTHIRDRYLRGRGNNFGTAIYSIPLWNQHESA	187	0.42	N	0	NA	0.879	N	2-96	8.2e-12	PF10551	IPR018289	MULE transposase domain	Epidermal	24	0.536	0.31	7274	1.487	http://planmine.mpi-cbg.de/planmine/portal.do?class=Contig&externalids=dd_Smed_v6_20228_0_1	dd_Smed_v4_20228_0_1
	dd_Smed_v4_20807_0_1	no_SIP	NA		NA	NA	NA	NA	PSME4	NA	0.58	NP_055429.2	yes	NA	MNLCPFTYCSELCAVDLDINSIENEISMTSIVIQFAYSILVRFSVTWAGERYNWQWRFVIGCSQSFSSIDREGDRFHSRFLSP*	83	0.172	N	0	NA	0.252	N	#N/A	#N/A	#N/A	#N/A	#N/A	NA	NA	NA	NA	1233	1.364	http://planmine.mpi-cbg.de/planmine/portal.do?class=Contig&externalids=dd_Smed_v6_20807_0_1	dd_Smed_v4_20807_0_1
	dd_Smed_v4_21331_0_1	no_SIP	NA		NA	NA	NA	NA	ZCCHC7	NA	1.1	XP_016870687.1	yes	NA	MNRPENIQSKNKSKSRDYRKNHEKFGKVGKTEKIPIIINTKEIHIEDQCVVYSEDDTALNEIKKYMAISSNKEGNL*	76	0.105	N	0	NA	0.522	N	#N/A	#N/A	#N/A	#N/A	#N/A	NA	NA	NA	NA	1215	1.367	http://planmine.mpi-cbg.de/planmine/portal.do?class=Contig&externalids=dd_Smed_v6_21331_0_1	dd_Smed_v4_21331_0_1
	dd_Smed_v4_21362_0_1	no_SIP	NA		NA	NA	NA	NA	AEN	NA	0.14	XP_005255023.1	yes	NA	MREIQKLTIGKILVGHDLHAELQYLKIWVGKVYGIRDLVAALIFGKMGISKKGLKLQTLAEEICEEKRKQDSIQQKKMQKVFDGYIKQ	88	0.156	N	0	NA	0.074	N	#N/A	#N/A	#N/A	#N/A	#N/A	NA	NA	NA	NA	427	1.409	http://planmine.mpi-cbg.de/planmine/portal.do?class=Contig&externalids=dd_Smed_v6_21362_0_1	dd_Smed_v4_21362_0_1
	dd_Smed_v4_21391_0_1	no_SIP	NA		NA	NA	NA	NA	LOC107984745	NA	1.1	XP_016878275.1	yes	NA	MLDKDASFDTIGAKGERDTIMSVYMVQTQLNSHQKGYWITMKELLTIQYKDLEEIKSILYWTLSTRLF*	68	0.099	N	0	NA	0.867	N	#N/A	#N/A	#N/A	#N/A	#N/A	NA	NA	NA	NA	1140	1.486	http://planmine.mpi-cbg.de/planmine/portal.do?class=Contig&externalids=dd_Smed_v6_21391_0_1	dd_Smed_v4_21391_0_1
	dd_Smed_v4_21492_0_1	no_SIP	NA		NA	NA	NA	NA	VIT	Core_glycoprotein	1.6	NP_001171443.1	yes	SMESG000059992.1	MLRSSLVSSLRSSDICINLRQLSTLLVGLTSVSSFKLFELMECHLGFMATFSRRISSWLRFYGETWQLHVFVIPILIPERLWRYRV*	86	0.272	N	0	NA	0.789	N	#N/A	#N/A	#N/A	#N/A	#N/A	NA	NA	NA	NA	1351	1.531	http://planmine.mpi-cbg.de/planmine/portal.do?class=Contig&externalids=dd_Smed_v6_21492_0_1	dd_Smed_v4_21492_0_1
	dd_Smed_v4_21787_0_1	no_SIP	NA		NA	NA	NA	NA	LAMB1	Core_glycoprotein	3.7	NP_002282.2	yes	SMESG000036072.1	MTCDICAEICNESFQVMKSLTLAVPKSKSKITLERCINLFFSVSKVNVQEPLKCGCPKGSQSLKSTTKLIHGPKYLFIYLNRGSYTDNGAKIDTFVTCSKKSIEIKDSTNNAIKYKLISVIDHVGNTFYGHYYCRSNFEGSDWWLLNDAHVEKCRDDEVVTKNAIVFLFKREIYSAVIY*	179	0.134	N	0	NA	0.182	N	2-171	5.69e-28	SSF54001	IPR038765	Papain-like cysteine peptidase superfamily	Cathepsin+	41	0.633	1.14	853	1.58	http://planmine.mpi-cbg.de/planmine/portal.do?class=Contig&externalids=dd_Smed_v6_21787_0_1	dd_Smed_v4_21787_0_1
	dd_Smed_v4_22123_0_1	no_SIP	NA		NA	NA	NA	NA	LGI3	Core_glycoprotein	9.8	NP_644807.1	yes	NA	MVNVTHLYISFKTTCTFALVFVYNTPSLALLLVIVVLVSSTSSYF*	45	0.194	N	1	17-39;	0.001	Y	#N/A	#N/A	#N/A	#N/A	#N/A	NA	NA	NA	NA	388	1.353	http://planmine.mpi-cbg.de/planmine/portal.do?class=Contig&externalids=dd_Smed_v6_22123_0_1	dd_Smed_v4_22123_0_1
	dd_Smed_v4_2259_0_1	no_SIP	NA		IPR003591	LRR_TYP	CoreM	1	RSU1	NA	3.95e-104	NP_036557.1	yes	SMESG000044606.1	MLSKLKGFRKNIQDVKDGKTVHIEAINKDLYEIPDLQDLGSLSNLRSLTFSHNKIEEVPENIVLLTNLEHLNLFNNYVELIDPKINLLMSLKCLNLGMNRLSSLPRGFGAFPCLEILDLSYNNLTEKMLPDNFFNLVTLRALYLSDNDFEYLPAGIGKLENLEILALRDNDLLRLPNEIGKLSRLKELHLQGNRLSVLPPELGNLDLTDSKHVMKLEQNPWVTPIQDQIQLGISHVFEYIRSETYNFLYNKHINMDVPIPPRADKSKKVSRKR*	273	0.097	N	0	NA	0.394	N	8-127; 128-242	1.00E-21;1.50E-24	G3DSA:3.80.10.10;G3DSA:3.80.10.10	IPR032675;IPR032675	Leucine-rich repeat domain superfamily;Leucine-rich repeat domain superfamily	NA	NA	NA	NA	5206	1.523	http://planmine.mpi-cbg.de/planmine/portal.do?class=Contig&externalids=dd_Smed_v6_2259_0_1	dd_Smed_v4_2259_0_1
	dd_Smed_v4_2266_0_1	no_SIP	NA		IPR003961	FN3	CoreM	1	NEO1	NA	8.37e-07	XP_011519930.1	yes	SMESG000005237.1	MSLNCTDCKTNLSVPPMPDNSTDNCYTINGLNFNSTNKSFSMTINDGKILPYTIYTINVRSLNGHGWGNSSSKTIQTNQYISGPVTNLSVTSLFPLSPLFIIWEPPVVANGEIVQYFIWVQKANNECVLTMSLNC	135	0.129	N	0	NA	0.428	N	15-128	1.37e-14	SSF49265	IPR036116	Fibronectin type III superfamily	NA	NA	NA	NA	298	1.405	http://planmine.mpi-cbg.de/planmine/portal.do?class=Contig&externalids=dd_Smed_v6_2266_0_1	dd_Smed_v4_2266_0_1
	dd_Smed_v4_2279_0_1	no_SIP	NA		NA	NA	NA	NA	MMP21	ECMreg	9	NP_671724.1	yes	SMESG000046919.1	MAVPYSNTRLRVPKGFQNVLEGLAREVLRCQPENIYSFAADYFEELLRMRQETGYDDIALLGAKLEDRFYNNHSFKNPNTNTNNEEQQSAAVKIQSEYRRFAAKKEVDTKKEEEAAIVIQASFRGHFERQNQKPNSNEEIDRIPSDAQTNQHNNTDIEENTLVHSNIDEPEIMDKHESEDLPPAHGENQNYQEYDIEDSHTMLDESKSSLKENDMDTPIAPVTNDEENPEEMQTGDESQHLEIVEENLEGPVAGGHGDYVETHEKVNEDLEFDHENQEVPTDEITNVTDNMINEAEQIADEEIAKSSIDSMDKLHFDDLQHSVDVTEIKDEEVNNEVEEIQQSLDFTETDGEKEKDIIGDISEINDDPINTDRITERSEENIEEDVEINFEQTEEVPID…	580	0.119	N	0	NA	0.627	N	1-139	3.3e-41	PTHR10699:SF16	IPR012105	Sperm surface protein Sp17	Neural	33	0.597	0.87	2491	1.748	http://planmine.mpi-cbg.de/planmine/portal.do?class=Contig&externalids=dd_Smed_v6_2279_0_1	dd_Smed_v4_2279_0_1
	dd_Smed_v4_22852_0_1	no_SIP	NA		IPR018502	ANX	ECMaff	1	ANXA4	ECMaff	0.002	NP_001144.1	yes	SMESG000012851.1	MGCKLSTQQQIVKRKISHVITGNELENGSSQFSKTFVPNDASQMLHDAIEKRNEESVVKILFMYKDEDYKLLLECFLEEYCIDPVTLAFQNLSSNTSEFVRLRLTAQMKNICHFINFHLRDKTANFQNRVLGIILGYQDVDLKQVTREYFNSYGYLLSNHIYCGFEGEILDFLSDHLNRNTEPAVFEENFTQEKNLSESFLSSPLHQIINKKRDSNTLSSSSIRKKLERKKILNNCNLNEFSRKPEFIFDDTGITNQSIQDCVKLLHDSIISHDLTDGNLIIFKLLAFYDRQTLRDIFEVYVQKYKKDIVPDIENSAPESYLRDLLVLSVQILRSDSLYFANEIHNLLKSTDEDSAKNYYLMFYLMTRNEESITQIKKVYRNHYFESLSDDIRSMVTDP…	416	0.106	N	0	NA	0.954	N	337-411	9.3e-06	G3DSA:1.10.220.10	IPR037104	Annexin superfamily	Neural	21	0.621	0.88	875	1.552	http://planmine.mpi-cbg.de/planmine/portal.do?class=Contig&externalids=dd_Smed_v6_22852_0_1	dd_Smed_v4_22852_0_1
	dd_Smed_v4_23270_0_1	no_SIP	NA		IPR001791	LamG	CoreM	6	NRXN1	NA	5.33e-90	NP_001317016.1	yes	SMESG000054585.1	MWYPEECLIDIERSYSIHLYVDYMNGKAKLKFNNDISVEKFIIFNTSDFPVDLSALFNSEIILGNQFSLNSVKYFPSEVWMATLRKGFQGCIEKVILNDEVFDLKRSLLSVKLKQSNLTIKGCYTSTISPSECSKLKSKSSPCANQGYCENYWPEISCNCDFTNYKGRICNKGTRAIEFDGSEFIRLDLGTEFYTEVESILIRFSTIYPTGYLLSLNPSDFSEFNSSSILLSIENGLLILIIQPQSERQIFKLTNNVSDGQWHSLIISRNNRALSLNLDGKILQQAINSNETILSWQQLHIGASLKYNDYHYNRPFSPKVWMIKTNSDQKDGLNPNFVGKINKLRINSVDIIDDYILLNRLSDHQWKMQAQVNPNAIGSKHVVYSVTFHTPQAYLLVHK…	840	0.111	N	0	NA	0.927	N	57-805	4.9e-128	PTHR44287	IPR037440	Neurexin	Neural	21	0.549	0.66	3462	1.539	http://planmine.mpi-cbg.de/planmine/portal.do?class=Contig&externalids=dd_Smed_v6_23270_0_1	dd_Smed_v4_23270_0_1
	dd_Smed_v4_2397_0_1	no_SIP	NA		IPR002035	VWA	CoreM	1	NA	NA	NA	NA	yes	SMESG000054668.1	MAPRKLKFHSSKTRRKPIQKFSSAIDNEEILKEYDFLSDPTSYFLNSTSFDAHLEAQNTYRNRYLATVLQLVNMKIEILPSAKVKAITCAWARKDQEMANVFLSMKKIFNFVEVAKAVNLLDIPRQIKATENKINKLKMLEENKKITVKLSTYKTLAKKISTLSKQKLNFGSVSGALCRQVRNWASKFNETELEFFLMNFDTTVWKEMADIVHFNPQKNFSSLSWFLPYCFGKSAPEISTVERTKNLNSENVNEILKSTPLPFHKISKFKQNLTDESKVIIVKNEDNVGRAIWWYEDLECCQVDEIIMERLCSNEKLEFGYGKLMERLMMLKPKNVCFYPKLMEIAESKLSEYSHCLEGPIGVLADASSSMDVAIRTATIISSFLTVFTNAQLIFFNDN…	558	0.114	N	0	NA	0.789	N	358-492	1.67e-15	SSF53300	IPR036465	von Willebrand factor A-like domain superfamily	Intestine	19	0.546	0.29	5421	1.477	http://planmine.mpi-cbg.de/planmine/portal.do?class=Contig&externalids=dd_Smed_v6_2397_0_1	dd_Smed_v4_2397_0_1
	dd_Smed_v4_24374_0_1	no_SIP	NA		IPR000859	CUB	CoreM	2	CHRNB4	NA	1.9	XP_016877375.1	yes	NA	MLFPFFAIGGRVWDYSQAKLCGTDGVDSYISTNRYFLVTFVSGRDSMNPKRGFSLTYKCIAKDKYFDQPVNFKI	74	0.253	N	0	NA	0.493	N	12-58	2.49e-06	SSF49854	IPR035914	Spermadhesin, CUB domain superfamily	Neural	9	0.545	0.63	1177	1.592	http://planmine.mpi-cbg.de/planmine/portal.do?class=Contig&externalids=dd_Smed_v6_24374_0_1	dd_Smed_v4_24374_0_1
	dd_Smed_v4_25334_0_1	no_SIP	NA		IPR001304	CLECT	CoreM	1	NA	NA	NA	NA	yes	SMESG000022810.1	MFFNNNDYLNLKTQMTTAKLDRVWINMTVLQPTAATGKVPPQTIIWALNASQYYGSISWDCNQENCMTYELSSDSFKDYKCTSSMNYLCLLTLLIIHTKWY*	101	0.188	N	0	NA	0.129	N	#N/A	#N/A	#N/A	#N/A	#N/A	Neural	20	0.57	0.65	1274	1.427	http://planmine.mpi-cbg.de/planmine/portal.do?class=Contig&externalids=dd_Smed_v6_25334_0_1	dd_Smed_v4_25334_0_1
	dd_Smed_v4_25824_0_1	no_SIP	NA	tblastn	NA	NA	NA	NA	NA	NA	NA	NA	yes	NA	MRGCHIYTHLLDTYLTHPICIHNFVIIFMRKKLGCVPSRAPTRSASGQKYNLVSNRGCQNRPSYMSVFQTNCLHPCRNAHCQNDP*	85	0.148	N	0	NA	0.741	N	#N/A	#N/A	#N/A	#N/A	#N/A	NA	NA	NA	NA	837	1.388	http://planmine.mpi-cbg.de/planmine/portal.do?class=Contig&externalids=dd_Smed_v6_25824_0_1	dd_Smed_v4_25824_0_1
	dd_Smed_v4_25874_0_1	no_SIP	NA		NA	NA	NA	NA	THBS4	Core_glycoprotein	5.6	NP_003239.2	yes	NA	MLMQEIRKSTDGYSWVKLNKEVITISKGDKTIYYIPGGEETTITKKMRIIGLIYSTRTSLSTSKYGVYAYLTILKNGKQQLALVHHFLKIIFSSTS*	96	0.103	N	0	NA	0.919	N	#N/A	#N/A	#N/A	#N/A	#N/A	NA	NA	NA	NA	862	1.349	http://planmine.mpi-cbg.de/planmine/portal.do?class=Contig&externalids=dd_Smed_v6_25874_0_1	dd_Smed_v4_25874_0_1
	dd_Smed_v4_25905_0_1	no_SIP	NA		NA	NA	NA	NA	IGSF10	Core_glycoprotein	4	NP_001171617.1	yes	NA	MISSNRFRFSVNSPLLFDKGNYWCNFVHRSIRTGFVIRASNSPLGSFSNETSTLLIICISSPVSHLLLVEMFNN*	74	0.152	N	0	NA	0.06	N	#N/A	#N/A	#N/A	#N/A	#N/A	NA	NA	NA	NA	1205	1.425	http://planmine.mpi-cbg.de/planmine/portal.do?class=Contig&externalids=dd_Smed_v6_25905_0_1	dd_Smed_v4_25905_0_1
	dd_Smed_v4_25972_0_1	no_SIP	NA		NA	NA	NA	NA	CCL17	ECM_SF	2	XP_011521558.1	yes	NA	MSSRRSSSTTSRYHLSHTEESRPAKLPKMNPMPQPSRNRHRIERRWAENAVMLTNVACLISSMPCTGNSSSGQSSTNQMDWPPTIVFSRED*	91	0.157	N	0	NA	0.652	N	#N/A	#N/A	#N/A	#N/A	#N/A	NA	NA	NA	NA	497	1.307	http://planmine.mpi-cbg.de/planmine/portal.do?class=Contig&externalids=dd_Smed_v6_25972_0_1	dd_Smed_v4_25972_0_1
	dd_Smed_v4_26067_0_1	no_SIP	NA		IPR000001	KR	Reg_SF	2	HGFAC	ECM_SF	4.5	NP_001519.1	yes	SMESG000003271.1	MFLVKIGKKICKMELISLNILEIITIVENHSVKDHGVTILIQMSQNGVIAKYILAMKGHHFSK*	63	0.184	N	0	NA	0.129	N	#N/A	#N/A	#N/A	#N/A	#N/A	Intestine	43	0.748	2.21	426	1.331	http://planmine.mpi-cbg.de/planmine/portal.do?class=Contig&externalids=dd_Smed_v6_26067_0_1	dd_Smed_v4_26067_0_1
	dd_Smed_v4_26553_0_1	no_SIP	NA		NA	NA	NA	NA	HTRA1	ECMreg	1.65e-28	NP_002766.1	yes	SMESG000006683.1	MLRKYQKIILPILMGGTAFYCFQKTFSNHKFPVSELKIIKFANALTNESNLFKPLSRLTEVVEIVQPSVVKVFNAGTEMSGGSGFVFDESGYILTCAHVIQDEHDTLVRIHSGETFKAHVIMKDDPMDLALIKINSGKLKLKSLKFESHTSIRVGELALALGNYLSTTSATMGVVSGTERYGSLFAYKNVKYIQTDALIQPGFSGGPLVNLHGKVIGMSCMYFDGIGGFAISSEYCTKFIKHINVHGYLSIIKTKFSRDPFIGRIPDRKPK*	271	0.238	N	0	NA	0.522	N	57-245	1.26e-43	SSF50494	IPR009003	Peptidase S1, PA clan	NA	NA	NA	NA	469	1.345	http://planmine.mpi-cbg.de/planmine/portal.do?class=Contig&externalids=dd_Smed_v6_26553_0_1	dd_Smed_v4_26553_0_1
	dd_Smed_v4_26949_0_1	no_SIP	NA		IPR000082	SEA	CoreM	1	IMPG1	Core_proteoglycan	4.8	NP_001269297.1	yes	NA	MSESSSASQFFTSSGIYFIFDFSANFKPSYSNSSSPEFRQLSLNYSYFINSRLNQFDFLSVFSWILSFRQGSVVVESNITVSSTNYTLVQQDTIRDILKINNSNIDVYPATVTYPTNSITVEIKITTKTETISEAASTGKSS	142	0.174	N	0	NA	0.06	N	#N/A	#N/A	#N/A	#N/A	#N/A	Epidermal	11	0.591	0.36	404	1.206	http://planmine.mpi-cbg.de/planmine/portal.do?class=Contig&externalids=dd_Smed_v6_26949_0_1	dd_Smed_v4_26949_0_1
	dd_Smed_v4_27023_0_1	no_SIP	NA		NA	NA	NA	NA	CSTL1	ECMreg	0.18	NP_612140.1	yes	NA	MFMIYEDGSDDGYVSLVQRLRGSMMAFCWVLNASFVMGWTRLTRYLFFDSRCILWGSMVYKQISISLIIYVLDVRHRMRKK*	81	0.125	N	2	20-42;52-74;	0.773	N	#N/A	#N/A	#N/A	#N/A	#N/A	NA	NA	NA	NA	421	1.39	http://planmine.mpi-cbg.de/planmine/portal.do?class=Contig&externalids=dd_Smed_v6_27023_0_1	dd_Smed_v4_27023_0_1
	dd_Smed_v4_27590_0_1	no_SIP	NA		NA	NA	NA	NA	MUC4	ECMaff	4.2	NP_060876.5	yes	NA	MFCFPFFQTQTSDEFHDKLHFLLMPFLNRFCIVSSIFGSKWIGCLRGLILIGLPRVSFCVSAMLCNLFFSYSVESFCS*	78	0.152	N	0	NA	0.855	N	#N/A	#N/A	#N/A	#N/A	#N/A	NA	NA	NA	NA	138	1.333	http://planmine.mpi-cbg.de/planmine/portal.do?class=Contig&externalids=dd_Smed_v6_27590_0_1	dd_Smed_v4_27590_0_1
	dd_Smed_v4_27673_0_1	no_SIP	NA		NA	NA	NA	NA	SEMA4F	ECMaff	0.12	NP_001258591.1	yes	NA	MLCIGICIIIYFLIKIFATLPVTSCVNERSFSTLRRLKTYLRKTVEQ*	47	0.357	N	1	4-26;	0.394	N	12-47	6.9e-13	PTHR11697	IPR026625	General transcription factor II-I-related protein	NA	NA	NA	NA	589	1.404	http://planmine.mpi-cbg.de/planmine/portal.do?class=Contig&externalids=dd_Smed_v6_27673_0_1	dd_Smed_v4_27673_0_1
	dd_Smed_v4_28656_0_1	no_SIP	NA		NA	NA	NA	NA	ZBED9	NA	1.3e-25	NP_443155.1	yes	NA	MDIWLKSGTFKRKESRDCIVTINKQKIMKLTKVTTFNSERTCLEKKTMKTSQYNKEYLKFGFSWTGDGKSLFHFASFGLKI*	81	0.125	N	0	NA	0.463	N	#N/A	#N/A	#N/A	#N/A	#N/A	NA	NA	NA	NA	6082	1.441	http://planmine.mpi-cbg.de/planmine/portal.do?class=Contig&externalids=dd_Smed_v6_28656_0_1	dd_Smed_v4_28656_0_1
	dd_Smed_v4_2957_0_1	no_SIP	NA		IPR009730	MFAP1_C	CoreM	1	MFAP1	Core_glycoprotein	9.27e-72	NP_005917.2	yes	SMESG000004991.1	MSNIIPIQCTAGAIPYRNEKGELSMKKVKVSRYVAGKAPEFYNPDDLEDDDDFQDESDNHDLQFKVAFPDRALLVNKKDDNNDELEEQIEIDDEMDEDIDDPRLRRLYNKSNRSFAQVEILGDDSESETEEDKIIRHIKERQAESQLDTAVEGDRSDVAEEEEDEEEIAFRRKIARERALANDLDNEIPEIIDENEVEDFIEYSDEYETDSDNEKEPKLKPVYVKPSARLTINKTKEELHKENEKERSKIKRQEEQKMITKRMIEEVNKQEVEESRTVDEACDAINSDIENENEEYETWKLRELKRIKRDRQEKEQNRKDKEEISRVRNMTEEQRMNEFKNNPKIITNQQVKGQQKFMQKYYHRGAYYIQDQEDSVYKRDFTAPTLEDNFNIANLPAIK…	458	0.11	N	0	NA	0.84	N	13-456	3.8e-106	PTHR15327:SF0	IPR033194	Microfibrillar-associated protein 1	Neoblast	5	0.526	0.4	19642	1.849	http://planmine.mpi-cbg.de/planmine/portal.do?class=Contig&externalids=dd_Smed_v6_2957_0_1	dd_Smed_v4_2957_0_1
	dd_Smed_v4_30166_0_1	no_SIP	NA		NA	NA	NA	NA	TGM2	ECMreg	9.3	NP_945189.1	yes	NA	MAIYSNFSFFLHLSSETIHTFICYFPICRTFLYKSLLTERYDISPLQHTHNNKITHSIWENLQSIVYIQCHLFCWSIVSILFLPINKCENQLFAFFSMSQRR*	102	0.247	N	0	NA	0.879	N	#N/A	#N/A	#N/A	#N/A	#N/A	NA	NA	NA	NA	280	1.285	http://planmine.mpi-cbg.de/planmine/portal.do?class=Contig&externalids=dd_Smed_v6_30166_0_1	dd_Smed_v4_30166_0_1
	dd_Smed_v4_3060_1_1	no_SIP	NA		NA	NA	NA	NA	VWA5A	Core_glycoprotein	0.000789	XP_011541130.1	yes	SMESG000053638.1	MACSMGAPQMPGIVQHLRPLRGGGCVAINSMCDMYVPPPPPPAMRCSAFGLMSSPPAPPPQYSAMKEEVAIEDFYDDMDCSDNLEAYGCFDSVDGYMETKSMPKIETKEKRKDIIMFLVDLQNINGSWNYDEKIFAYIGIDVNRIKEIQPDKISDIIWSTAVIYQHLMIKEQAREKEWRLFARKAKEWIEQNLNDSAIFNDILNKSAELFH*	211	0.153	N	0	NA	0.807	N	105-208	7.06e-05	SSF48239	IPR008930	Terpenoid cyclases/protein prenyltransferase alpha-alpha toroid	Epidermal	11	0.588	0.3	5290	1.769	http://planmine.mpi-cbg.de/planmine/portal.do?class=Contig&externalids=dd_Smed_v6_3060_0_1	dd_Smed_v4_3060_1_1
	dd_Smed_v4_31791_0_1	no_SIP	NA		NA	NA	NA	NA	MMP20	ECMreg	8.1	NP_004762.2	yes	NA	MAVSMPNKILPIGMRAEGEDRRPEWNHSYTRRSSRKIQGANIQTHATIDLNTIVLVLLSSQIYKYCKNIFQYKKIISRL*	79	0.121	N	0	NA	0.773	N	#N/A	#N/A	#N/A	#N/A	#N/A	NA	NA	NA	NA	128	1.34	http://planmine.mpi-cbg.de/planmine/portal.do?class=Contig&externalids=dd_Smed_v6_31791_0_1	dd_Smed_v4_31791_0_1
	dd_Smed_v4_31812_0_1	no_SIP	NA		NA	NA	NA	NA	TIGD6	NA	0.001	NP_001230182.1	yes	NA	MKIVAQKGKHQVVALTSGERGLATTGVCCMNAAGKLIHPTVIFKRQLMNDCLKKGAPPGTVFGCPKYGWITSEPFVQWLENFIRYTKLEKSNNKQVILL*	99	0.126	N	0	NA	0.824	N	23-99	9.1e-09	PF03184	IPR004875	DDE superfamily endonuclease domain	NA	NA	NA	NA	1119	1.352	http://planmine.mpi-cbg.de/planmine/portal.do?class=Contig&externalids=dd_Smed_v6_31812_0_1	dd_Smed_v4_31812_0_1
	dd_Smed_v4_32667_0_1	no_SIP	NA		NA	NA	NA	NA	THBS3	Core_glycoprotein	0.31	NP_001239537.1	yes	NA	MKEILKNKDPSMIEQLIFEETRITISELINQALLENRINKTVKEIATEYPCILDCSCCNFRYQRYVEWSIINSITNLLKLNLLRQ*	85	0.102	N	0	NA	0.899	N	#N/A	#N/A	#N/A	#N/A	#N/A	NA	NA	NA	NA	541	1.321	http://planmine.mpi-cbg.de/planmine/portal.do?class=Contig&externalids=dd_Smed_v6_32667_0_1	dd_Smed_v4_32667_0_1
	dd_Smed_v4_32898_0_1	no_SIP	NA		NA	NA	NA	NA	ESYT1	NA	6.9	NP_056107.1	yes	NA	MAIIGISSEFLSFTEDIVTGWNRIRFEELYEVHLLLGDGHSGSCSSFRVPHRMDRVLIGPHLGSVGELMKLLDALCNNCYRSCDSEPLSVY*	91	0.193	N	0	NA	0.756	N	#N/A	#N/A	#N/A	#N/A	#N/A	NA	NA	NA	NA	321	1.437	http://planmine.mpi-cbg.de/planmine/portal.do?class=Contig&externalids=dd_Smed_v6_32898_0_1	dd_Smed_v4_32898_0_1
	dd_Smed_v4_33400_0_1	no_SIP	NA		NA	NA	NA	NA	TPO	ECM_SF	1.2	NP_001193674.1	yes	NA	MFLNAGFNKSFTVADTTIQVLGSDVLSHFKLLVDYTIEITPSFLSNNFPFLLSKCNTKDEVLNIPNYIIVTTNSAPIKQRRRELLTQWTRAVNRDYKLL	99	0.145	N	0	NA	0.604	N	#N/A	#N/A	#N/A	#N/A	#N/A	NA	NA	NA	NA	382	1.291	http://planmine.mpi-cbg.de/planmine/portal.do?class=Contig&externalids=dd_Smed_v6_33400_0_1	dd_Smed_v4_33400_0_1
	dd_Smed_v4_33920_0_1	no_SIP	NA		NA	NA	NA	NA	HTRA4	ECMreg	8.07e-19	NP_710159.1	yes	SMESG000006682.1	MGGAIFYFSTKKFDFSFFNLPKVKLQNKRESKIATPSNLIGEIIEAAKTGVVRIQGKDFISVHGETGIIIHKSGLILTTAEMTKYRSKFDITLHDGTKYEAEIITANEKNNLALLKINLENLQLKSLHFNEKSKVKIGEFILTVGNLSNVKCKVALGVVSGFVKSKEYENVNVILTDVEMTDSNLGGPLINLKGEVIGIISKVGCAIDTDHCIQFVNEVLKNEQVSESKTTKTHEYLDVLLPKFPDDVPELKRISSGYNDKVHIDV*	266	0.116	N	0	NA	0.154	N	37-223	6.23e-28	SSF50494	IPR009003	Peptidase S1, PA clan	NA	NA	NA	NA	824	1.414	http://planmine.mpi-cbg.de/planmine/portal.do?class=Contig&externalids=dd_Smed_v6_33920_0_1	dd_Smed_v4_33920_0_1
	dd_Smed_v4_34252_0_1	no_SIP	NA		NA	NA	NA	NA	COL14A1	Core_collagen	4	XP_005251116.1	yes	NA	MIVNKAETACTILSKSIEISAGKTNTVENKSLPAQKKKFRKVIPKWCYFEKNLHPEMFHKIICIQMVLRISRIILFPIFIFKLFNC*	86	0.127	N	0	NA	0.919	N	#N/A	#N/A	#N/A	#N/A	#N/A	NA	NA	NA	NA	481	1.384	http://planmine.mpi-cbg.de/planmine/portal.do?class=Contig&externalids=dd_Smed_v6_34252_0_1	dd_Smed_v4_34252_0_1
	dd_Smed_v4_34439_0_1	no_SIP	NA		NA	NA	NA	NA	CSTA	ECMreg	8.91e-07	NP_005204.1	yes	NA	MFGGYTEERSPNQDEIEFLISVKSVIERIIDRHCQTFQIIKIRTQLVHGTNYLTKIRIDENSYIHVLLFRPLLNQGMASVKAWKIATKDEELNVLN*	96	0.129	N	0	NA	0.867	N	1-93	2.9e-16	PTHR11414	IPR001713	Proteinase inhibitor I25A, stefin	NA	NA	NA	NA	251	1.349	http://planmine.mpi-cbg.de/planmine/portal.do?class=Contig&externalids=dd_Smed_v6_34439_0_1	dd_Smed_v4_34439_0_1
	dd_Smed_v4_35246_0_1	no_SIP	NA	tblastn	NA	NA	NA	NA	NA	NA	NA	NA	yes	NA	MSAVHDLLDTDPDLAAGGRRGRADGGDGGDGHTEIVTGFAPIPYRVTGTKYRISISALDMHDSSGRRQLIIYTGTVHSSVITMDKHRKSLAPCSLCRFA*	99	0.103	N	0	NA	0.789	N	#N/A	#N/A	#N/A	#N/A	#N/A	NA	NA	NA	NA	538	1.316	http://planmine.mpi-cbg.de/planmine/portal.do?class=Contig&externalids=dd_Smed_v6_35246_0_1	dd_Smed_v4_35246_0_1
	dd_Smed_v4_357_0_1	no_SIP	NA		IPR000082	SEA	CoreM	2	SACS	NA	2.8	XP_016876028.1	yes	SMESG000068935.1	MAAQPGEYFASLYLQILFSNRTYIQAFSNVTSSESVTFFNEYYRNINSSLMSNKIRVVSAVVNSMSNGSVKAVYTLEVAMNGIMTDESLSNNFINATNSAYSSAVIINNSTVLQTSTLVTSTTAPITSTTAPITTTISTKADPVKPGERSFAVAMSCSFTDEVYTTDYNNPTSAKYIDFKGRQFVKWQAALNAKLIRLIEIIINSLTSGSVKADMSLNVASTSALSTTDIQNTVTQAAQAAYGNSLQILSISAKQTSAAPKTQSWLATAFLVPVVVVIVGLD	282	0.25	N	0	NA	0.004	Y	155-251	1e-05	PF01390	IPR000082	SEA domain	Epidermal	24	0.751	4.11	2078	2.065	http://planmine.mpi-cbg.de/planmine/portal.do?class=Contig&externalids=dd_Smed_v6_357_0_1	dd_Smed_v4_357_0_1
	dd_Smed_v4_3632_0_1	no_SIP	NA		NA	NA	NA	NA	TNXB	Core_glycoprotein	0.005	NP_061978.6	yes	SMESG000041448.1	MDRKDKSCCVSSDRKCCKDGETSGDCKDEQSVCANFSKMSFDEKGCAKSDECCGIRVCLDRNDRKEKCQLKFCKTAICGKSDKCFGIKVCPDKEDGQNHCELKLCNPEICGKSDECCCITVCKKENSGKFEECCSIKVCLDKNDCKDEEDKIYQLKFCKCEICGKSDECCCIKVCLERKDCQDQNNTCKFKLCNPEICGKFEECCCVKVCLEKKDSKDLKDKTENKSSNTEICCSSDDCCCIKICLETDDCKTEKNECCATKMCC*	265	0.109	N	0	NA	0.182	N	#N/A	#N/A	#N/A	#N/A	#N/A	Intestine	30	0.594	0.98	2031	1.601	http://planmine.mpi-cbg.de/planmine/portal.do?class=Contig&externalids=dd_Smed_v6_3632_0_1	dd_Smed_v4_3632_0_1
	dd_Smed_v4_36434_0_1	no_SIP	NA	tblastn	NA	NA	NA	NA	NA	NA	NA	NA	yes	NA	MIAIRQQQNCRYNLFLTFSLLEGLVTISEELTTAVSNKTTRTSNIGIIRNHLILSDDITRTLKKVYCMNNLKLILC*	76	0.416	N	0	NA	0.652	N	#N/A	#N/A	#N/A	#N/A	#N/A	NA	NA	NA	NA	462	1.322	http://planmine.mpi-cbg.de/planmine/portal.do?class=Contig&externalids=dd_Smed_v6_36434_0_1	dd_Smed_v4_36434_0_1
	dd_Smed_v4_3652_0_1	no_SIP	NA		NA	NA	NA	NA	LGALS9	ECMaff	0.14	NP_002299.2	yes	SMESG000010680.1	MDGSSMRSFKKRTLSPSQNPDLNNKKRCEEGMINPTNINIQSANVPPKFHHDQRQRDNGEIHPICVPYLCFKMNHYLDEFYY*	82	0.104	N	0	NA	0.627	N	#N/A	#N/A	#N/A	#N/A	#N/A	Pharynx	37	0.595	0.68	3005	1.458	http://planmine.mpi-cbg.de/planmine/portal.do?class=Contig&externalids=dd_Smed_v6_3652_0_1	dd_Smed_v4_3652_0_1
	dd_Smed_v4_3684_0_1	no_SIP	NA		NA	NA	NA	NA	COMP	Core_glycoprotein	0.028	NP_000086.2	yes	SMESG000054821.1	MLGGVDENGLSKVKPLSLATFRKLLQIEDDDDLESEEEEEEDVDEKKENTEEAAEETTIDPSEEDENEIVDEDEENSELEEESQEEEENSDDDEIDESDEDNSEEEEAEMDDEETKIEPEVEVKKVYKSRKLHSITEHHVYKPTENDHDCDGIPDDEDDDIDNDGLLDHTQDSDWDGDLNHIDEDDDNDGIPDKEDPDSNGDGIPDCREDSSDNKLKLRFKSRQKRLDSDMDGVPDDSDIDDDQDGIPDILEDSDGNDIPDFLDKNRDVNNKADFEAILADAARQDHDCDGIPDQYDPDDDNDGFFDKKQDSDRDGILNEYDDDDDNDGIPDSEDPDSNGDGIPDCIMKDSDGDGIPDHIDTDDDNDGIPDLKDPNHPLFNFFMDSDNDGIPDSMDNDD…	1597	0.117	N	0	NA	0.36	N	829-891; 1027-1102; 1125-1210; 1213-1236; 1285-1363; 1401-1481	4.05E-07;1.96E-12;2.20E-05;0.018;1.44E-07;5.49E-09	SSF103647;SSF103647;G3DSA:4.10.1080.10;PF02412;SSF103647;SSF103647	IPR028974;IPR028974;IPR028974;IPR003367;IPR028974;IPR028974	TSP type-3 repeat;TSP type-3 repeat;TSP type-3 repeat;Thrombospondin, type 3-like repeat;TSP type-3 repeat;TSP type-3 repeat	Muscle	14	0.69	1.24	1254	1.785	http://planmine.mpi-cbg.de/planmine/portal.do?class=Contig&externalids=dd_Smed_v6_3684_0_1	dd_Smed_v4_3684_0_1
	dd_Smed_v4_37251_0_1	no_SIP	NA		IPR018933	NA	ECMreg	1	C3	NA	2.29e-68	NP_000055.2	yes	NA	MRGCMCVGSVGAAKDDHVLCEVGQVLALFLVLLILTFFSLGPQLHPGVLPDDVADLGFLAPQVRGHAPHEIVCPLLQFKGFPALDVADELALLFNLHLVRARFDDVLDHHDVLVKVIFQLLLDKSGLVHIVHARLASLVQPVLQ	144	0.283	N	1	19-41;	0.964	N	#N/A	#N/A	#N/A	#N/A	#N/A	NA	NA	NA	NA	120	1.329	http://planmine.mpi-cbg.de/planmine/portal.do?class=Contig&externalids=dd_Smed_v6_37251_0_1	dd_Smed_v4_37251_0_1
	dd_Smed_v4_37694_0_1	no_SIP	NA		NA	NA	NA	NA	PKD1	NA	0.94	XP_011520834.1	yes	NA	MIRARDQHEDCCFFSVNMIGFSTNDKNKIVYRVMDSTHRLMQHGEELFIPILPSGFKNIIGSFGCGAVVPQRNTTANVTGH*	81	0.144	N	0	NA	0.698	N	#N/A	#N/A	#N/A	#N/A	#N/A	NA	NA	NA	NA	588	1.302	http://planmine.mpi-cbg.de/planmine/portal.do?class=Contig&externalids=dd_Smed_v6_37694_0_1	dd_Smed_v4_37694_0_1
	dd_Smed_v4_3824_0_1	no_SIP	NA		NA	NA	NA	NA	SERPINB13	ECMreg	1.64e-52	XP_011524331.1	yes	SMESG000054563.1	MASESLESFSIEFLKTVLQENKDGNIFYSPLSISAAFCMLLLGTNDESSNQIIKALKYKKSKNEIHKEISELLDKTAVIMNEYDQTQLSIANGLFMQNNFKIKDNYQNELQKFYKSEMKKINFTSPTAIKEVNGWIESKTNDKIKDMFQEGSFNNLTRLVLANAVYFKSNFKDGFEIENTVDKSFHKDVKTKLTVKMMKTSGDYNFAEDSQLGLKVLEIPFKNYQMRFLLFLPTQRFELNSVLNKLKENDLKNLINSLKLRQVSTLEVPKFKIDTQLNLKDLMGLLGVQDIFDPNRADLKGISDENLFVDKAIHKTFLDVNEHGIEAAAATAMSICCMSMPFYESNETLEFIVDEPFLLSVYHKSADAIVFIGRVDDPK*	379	0.173	N	0	NA	0.182	N	4-378	6.15e-107	SSF56574	IPR036186	Serpin superfamily	Pharynx	27	0.676	1.02	4830	1.428	http://planmine.mpi-cbg.de/planmine/portal.do?class=Contig&externalids=dd_Smed_v6_3824_0_1	dd_Smed_v4_3824_0_1
	dd_Smed_v4_38765_0_1	no_SIP	NA		NA	NA	NA	NA	SERPINI1	ECMreg	1.8	NP_001116224.1	yes	NA	MDYLKDYLEEQSIIFSILKERRSTSLKLPMVEIGSQFTIQKQRNIHLMGLISKANFGLLHP*	61	0.096	N	0	NA	0.996	N	#N/A	#N/A	#N/A	#N/A	#N/A	NA	NA	NA	NA	528	1.37	http://planmine.mpi-cbg.de/planmine/portal.do?class=Contig&externalids=dd_Smed_v6_38765_0_1	dd_Smed_v4_38765_0_1
	dd_Smed_v4_3885_0_1	no_SIP	NA		IPR000859	CUB	CoreM	2	HERC2	NA	0	XP_016878187.1	yes	SMESG000054104.1	MIIPKPIRDAALVLLLEMGLIYGNLSMQLKHIIMLIQLSSGSKNYSHLTLTTGSDNGETMKPMITGQILSVLIRIAKFVKITTTNNNEITCARSTHLSSNPCLRLLDWMHLDNMKDDEPIDVDICLLNAAVYIMSCLDCLTIENQIAYSTWYKAHLVKHADSNVPNYKYENFLNTFCSSIEKSSHKLYFIRLSTSLTLMKNDLRESKFEIVEIRPDKLPRELNEKFRIKKIVCSGVDTYVLSDCGWLYEVNTSSDDVIDTFTFKHNAINHQFDCLKNDSVLKLWSKNRVIDVDANIYSSHVLAVTEAGQVYSWGTNTSGKLGQGDTKDRKRPTIIDTFSRCHLQVKQVACGEEHSLILTQSGDIYSCGRNHMGQLGHGDVKDRHLPIRITASDLIGVLV…	4930	0.4	N	0	NA	0.627	N	209-516; 1667-1746; 2575-2620; 2894-3267; 3901-4283; 4465-4782	1.50E-46;1.40E-16;8.10E-04;2.80E-131;2.20E-138;9.68E-80	G3DSA:2.130.10.30;G3DSA:2.30.30.920;SM00291;G3DSA:2.130.10.30;G3DSA:2.130.10.30;SSF56204	IPR009091;IPR037252;IPR000433;IPR009091;IPR009091;IPR035983	Regulator of chromosome condensation 1/beta-lactamase-inhibitor protein II;Mib/herc2 domain superfamily;Zinc finger, ZZ-type;Regulator of chromosome condensation 1/beta-lactamase-inhibitor protein II;Regulator of chromosome condensation 1/beta-lactamase-inhibitor protein II;HECT, E3 ligase catalytic domain	Neural	33	0.571	0.96	12424	1.785	http://planmine.mpi-cbg.de/planmine/portal.do?class=Contig&externalids=dd_Smed_v6_3885_0_1	dd_Smed_v4_3885_0_1
	dd_Smed_v4_39020_0_1	no_SIP	NA	tblastn	NA	NA	NA	NA	NA	NA	NA	NA	yes	NA	MDGKPLGSRDELTTRLSKAIENKLSYRYEVFQGPSEFPESIIGVPWTNMIEEREVNLMAELKDTCKHVKYTNLKFIATNNVIICNL*	86	0.1	N	0	NA	0.741	N	#N/A	#N/A	#N/A	#N/A	#N/A	NA	NA	NA	NA	479	1.352	http://planmine.mpi-cbg.de/planmine/portal.do?class=Contig&externalids=dd_Smed_v6_39020_0_1	dd_Smed_v4_39020_0_1
	dd_Smed_v4_39501_0_1	no_SIP	NA	tblastn	NA	NA	NA	NA	NA	NA	NA	NA	yes	NA	MSLTHVTNFVVLQKMHQSTNRLKYCVHFHKKFMDRTGSIFYLFHVSDCKSLKSVSVSLRQLTYLFAYNRLNIEIVYL*	77	0.12	N	0	NA	0.89	N	#N/A	#N/A	#N/A	#N/A	#N/A	NA	NA	NA	NA	531	1.323	http://planmine.mpi-cbg.de/planmine/portal.do?class=Contig&externalids=dd_Smed_v6_39501_0_1	dd_Smed_v4_39501_0_1
	dd_Smed_v4_39750_0_1	no_SIP	NA		NA	NA	NA	NA	PDGFD	ECM_SF	7.9	NP_079484.1	yes	NA	MKLFRMFKDNVLKDQEHRQDSPTNIISNFLEVSAENVELEQLIYKKHLLSCLSNTSGWSFYYYTKIFKDQIKTKHKNFNNVF*	82	0.107	N	0	NA	0.36	N	#N/A	#N/A	#N/A	#N/A	#N/A	NA	NA	NA	NA	1294	1.292	http://planmine.mpi-cbg.de/planmine/portal.do?class=Contig&externalids=dd_Smed_v6_39750_0_1	dd_Smed_v4_39750_0_1
	dd_Smed_v4_40030_0_1	no_SIP	NA		IPR000859	CUB	CoreM	3	NRP2	NA	0.005	NP_957716.1	yes	SMESG000071452.1	MSYCGKIISKNVIQAFNKLEVVYINDGGDISSCQYSMRYYSTRMVSCGAHVFHQNVTTFEWNGTVFTTPYYPYPGLPPKTDCDIRFIAQPKYRVAIQFLDVDIVPSENCRSDHINTFSIISGFRHSLIARICSQISSDERYFSDQAELYIQIKTFSNVRRRGVKF	165	0.117	N	0	NA	0.428	N	57-165	1e-12	G3DSA:2.60.120.290	IPR035914	Spermadhesin, CUB domain superfamily	NA	NA	NA	NA	503	1.385	http://planmine.mpi-cbg.de/planmine/portal.do?class=Contig&externalids=dd_Smed_v6_40030_0_1	dd_Smed_v4_40030_0_1
	dd_Smed_v4_40126_0_1	no_SIP	NA	tblastn	NA	NA	NA	NA	NA	NA	NA	NA	yes	NA	MHTKWATSRKPTSCSSILTFELGLYNFLQLCINFSQNSLDGGNFFVALLVCLVLLSSNLQHLIKKLNLAALTQALKIQPRFLMSNKLLLGNLLLFISAY*	99	0.219	N	1	41-63;	0.627	N	#N/A	#N/A	#N/A	#N/A	#N/A	NA	NA	NA	NA	375	1.361	http://planmine.mpi-cbg.de/planmine/portal.do?class=Contig&externalids=dd_Smed_v6_40126_0_1	dd_Smed_v4_40126_0_1
	dd_Smed_v4_40140_0_1	no_SIP	NA		NA	NA	NA	NA	ADAM30	ECMreg	4.3	NP_068566.2	yes	NA	MNSESLKCMKVGRTFFLNVLISIFLFITLSTILCERIIPDLGYVLKSINGRFFHSFFCFIKTYRNFILGSYDSVKMIFKRVLRIR*	85	0.23	N	1	15-34;	0.154	N	#N/A	#N/A	#N/A	#N/A	#N/A	NA	NA	NA	NA	74	1.287	http://planmine.mpi-cbg.de/planmine/portal.do?class=Contig&externalids=dd_Smed_v6_40140_0_1	dd_Smed_v4_40140_0_1
	dd_Smed_v4_41732_0_1	no_SIP	NA		NA	NA	NA	NA	CTSA	ECMreg	3.4	NP_001121167.1	yes	NA	MDTKIDCPISRSVFYHINQLILLLNSVKRKSSLIIQKVVLVY*	42	0.191	N	0	NA	0.942	N	#N/A	#N/A	#N/A	#N/A	#N/A	Cathepsin+	17	0.577	0.59	899	1.527	http://planmine.mpi-cbg.de/planmine/portal.do?class=Contig&externalids=dd_Smed_v6_41732_0_1	dd_Smed_v4_41732_0_1
	dd_Smed_v4_42517_0_1	no_SIP	NA		NA	NA	NA	NA	BCKDK	NA	3.8	NP_001258855.1	yes	NA	MRRDPINSPDVRVCSAHRYILLVSRSKAEIELKWKYFIIDCFVSRKMIFSYVILGINGINALGGEVLNDEVNQSIL*	76	0.166	N	0	NA	0.919	N	#N/A	#N/A	#N/A	#N/A	#N/A	NA	NA	NA	NA	437	1.304	http://planmine.mpi-cbg.de/planmine/portal.do?class=Contig&externalids=dd_Smed_v6_42517_0_1	dd_Smed_v4_42517_0_1
	dd_Smed_v4_42747_0_1	no_SIP	NA		NA	NA	NA	NA	BMP15	ECM_SF	6.8	NP_005439.2	yes	NA	MANLLRRIIPKLKQYKTQSIGKPRYNARHDQRNFNHIPKPRNEIHDYTTYNSIDSLYPRITMHTTIQPSQTTFTHQTRRNQNQIC*	85	0.105	N	0	NA	0.428	N	#N/A	#N/A	#N/A	#N/A	#N/A	NA	NA	NA	NA	347	1.339	http://planmine.mpi-cbg.de/planmine/portal.do?class=Contig&externalids=dd_Smed_v6_42747_0_1	dd_Smed_v4_42747_0_1
	dd_Smed_v4_4401_1_1	no_SIP	NA		IPR000884	TSP1	CoreM	7	ADAMTSL3	ECMreg	5.82e-19	XP_016877924.1	yes	SMESG000002617.1	MKTCFLGVCPTNETSEFIWKVGEWTSCSTSCGGEGVRTRDVQCILSLYSGGYMNAKHYDCKSEYEPVKNEKCGYFDCPPEFFTTSWLKCTKMRNCQSPGIRRRQINCMVTTKNGTSKSVPKGNCYIRSKPPATWESCFKDPEYQSKCQFKDKKKKRKPPIISISKLKIHHMRSS*	174	0.117	N	0	NA	0.129	N	17-78	1.9e-09	G3DSA:2.20.100.10	IPR036383	Thrombospondin type-1 (TSP1) repeat superfamily	Cathepsin+	17	0.633	1.23	2873	1.754	http://planmine.mpi-cbg.de/planmine/portal.do?class=Contig&externalids=dd_Smed_v6_4401_0_1	dd_Smed_v4_4401_1_1
	dd_Smed_v4_4478_0_1	no_SIP	NA		NA	NA	NA	NA	CALML5	NA	1.43e-06	NP_059118.2	yes	NA	MDFHKLFTMIDQDSSGSISINELKSALKQSGEEFLMDEILNGLDINGDGEITYMEYCSALDLIPDPGLVRKFSHKIGQ*	78	0.099	N	0	NA	0.937	N	2-61	5.03e-14	SSF47473	IPR011992	EF-hand domain pair	Pharynx	27	0.796	1.72	1256	1.635	http://planmine.mpi-cbg.de/planmine/portal.do?class=Contig&externalids=dd_Smed_v6_4478_0_1	dd_Smed_v4_4478_0_1
	dd_Smed_v4_45076_0_1	no_SIP	NA		NA	NA	NA	NA	PTPRU	NA	3.4	NP_005695.3	yes	NA	MRTLRRAKYTARTGTPPVTTYLTNCAIQGYANVVIPRKILPRGLRDERRYSDNHRDHPYAREHPSRRYNSSHPEFMNR*	78	0.122	N	0	NA	0.428	N	#N/A	#N/A	#N/A	#N/A	#N/A	NA	NA	NA	NA	200	1.445	http://planmine.mpi-cbg.de/planmine/portal.do?class=Contig&externalids=dd_Smed_v6_45076_0_1	dd_Smed_v4_45076_0_1
	dd_Smed_v4_46408_0_1	no_SIP	NA		NA	NA	NA	NA	F13A1	ECMreg	8.4	NP_000120.2	yes	NA	MRLVHLNQLKEATNTQEIHKKDSILKSQLDIETDKEIENDYQKDSINISSRTNNQRHRRHTVFAAGYDFGIKDFLIREGMLYNFGLDYKLFPYSDIFNS	99	0.102	N	0	NA	0.652	N	#N/A	#N/A	#N/A	#N/A	#N/A	NA	NA	NA	NA	346	1.352	http://planmine.mpi-cbg.de/planmine/portal.do?class=Contig&externalids=dd_Smed_v6_46408_0_1	dd_Smed_v4_46408_0_1
	dd_Smed_v4_47288_0_1	no_SIP	NA		IPR018502	ANX	ECMaff	1	NA	NA	NA	NA	yes	NA	MINPLIKTKSGLFQTFKEFNSLDMINKVDLDALLILQADMHPIKLAVETVTNEKSTLLRAEFVVLDLC*	68	0.103	N	0	NA	0.604	N	#N/A	#N/A	#N/A	#N/A	#N/A	NA	NA	NA	NA	NA	NA	http://planmine.mpi-cbg.de/planmine/portal.do?class=Contig&externalids=dd_Smed_v6_47288_0_1	dd_Smed_v4_47288_0_1
	dd_Smed_v4_4770_0_1	no_SIP	NA		IPR003591	LRR_TYP	CoreM	1	ERBIN	NA	2.03e-99	XP_006714723.1	yes	SMESG000072843.1	MKKKNFLKCICLNKNTQVRHLDYSSKYLRQVPPEIFNHERTLESLNLDNNNITELTKELFCCKALKELILCDNELTNIPDAIGNLTNLTSLNISKNNLQQLPDTLGNCSHLAFLDASGNVFDELPDGLCRMTMLQELIANTAFLTGLPQNINRLTNLSHLEIRENDIKSLPQNMGFLVSLQYLDVGHNDLKELPESLCKMTHLTVLTADKNNLASLPEKIGLCSNLQVLEIQQNCLSFLPDSVCQCSLLSELIASNNQLQSLPAMIGQLSRLTNLRVDNNQLNRLPDSLGQLDSLIQLYASSNYLVHLPPFIGLLRRLRDLYLDMNSIVELPVEIGSCSSLSVLSLRGNKIQYLPDEIGRIPHLRMINLSNNRVKFLPISFLKLKELQAVWLNDNQIQP…	1032	0.135	N	0	NA	0.091	N	2-123; 124-417; 936-1024	1.60E-27;3.10E-67;1.60E-22	G3DSA:3.80.10.10;G3DSA:3.80.10.10;SSF50156	IPR032675;IPR032675;IPR036034	Leucine-rich repeat domain superfamily;Leucine-rich repeat domain superfamily;PDZ superfamily	NA	NA	NA	NA	2319	1.476	http://planmine.mpi-cbg.de/planmine/portal.do?class=Contig&externalids=dd_Smed_v6_4770_0_1	dd_Smed_v4_4770_0_1
	dd_Smed_v4_4790_0_1	no_SIP	NA		IPR002035	VWA	CoreM	1	VWA5A	Core_glycoprotein	3.32e-14	NP_938057.1	yes	NA	MYGLCPVKYDQKFSLKSLSVDCNVRNLLSACTCEFVYKNDGNEDGEGLFSFPLEYNCIVYYLEALVGGKTIIGVCKEIEEAKNLYEAAKEKGHMAAMIEQNTSMMDVFKCRIGNFPKNSEAKIILKFAMELKLSPVRSEIEGVDRFDLSLPLILRPRYSPSGYEGDNEVFAVENKYEYHFTANIKGSKVISNITSINHILQMEYTSEDKTSAEVKLYYL*	219	0.116	N	0	NA	0.824	N	15-126	1e-25	PF08487	IPR013694	VIT domain	NA	NA	NA	NA	719	1.298	http://planmine.mpi-cbg.de/planmine/portal.do?class=Contig&externalids=dd_Smed_v6_4790_0_1	dd_Smed_v4_4790_0_1
	dd_Smed_v4_48669_0_1	no_SIP	NA		NA	NA	NA	NA	SUZ12	NA	0.81	XP_006721857.1	yes	NA	MLDDVKYIFRRSQFFPIIDNEAFFNNINNNTSDCIVLQKNRRLGLSNSPELDETSFIDLNNAVPDGDFGHGSHYKIQVDHDDSRTTTFKMFK*	92	0.106	N	0	NA	0.522	N	#N/A	#N/A	#N/A	#N/A	#N/A	NA	NA	NA	NA	524	1.371	http://planmine.mpi-cbg.de/planmine/portal.do?class=Contig&externalids=dd_Smed_v6_48669_0_1	dd_Smed_v4_48669_0_1
	dd_Smed_v4_4956_0_1	no_SIP	NA		NA	NA	NA	NA	PLXNB2	ECMaff	5.62e-35	NP_036533.2	yes	SMESG000033300.1	MYFLTNEIPYKCSKLVKLIKLQCHSFNAHLSKKDIVAVNKMLMKINKNLICNENIFINHRINSFHDAFEKIEYKDGKSWFVNIILNENSFSCQDFENILLKKHTLVQWIEKVELNCKVKDKGVLASYLTLYLMQYPKYFIEVLKHLMRQLIIEKYKNYKEGSQTLKSSMISERIIGYWGSICMHDNLKTTNIGERFFNLYRGIKTKTESGLVDCFSSKAKYALSFDNLLLGDIDYQTLIIDVNVKVKISLMNGEELIIEMERINVTILSLDSISQIKEKIIDKAIMENAKLESITKSEGDPCPCIAPISHSAFKLIFIKSNIKIQLDDFDDTSIKCFIDKRCIIINTAKHYNIKSGTKLLLTQDSMMSIGFSPVNKRNFQPNNDVAIHLQIPNETNFGN…	663	0.148	N	0	NA	0.627	N	91-625	4.3e-44	PTHR22625	IPR031148	Plexin family	Cathepsin+	17	0.829	1.84	2949	1.708	http://planmine.mpi-cbg.de/planmine/portal.do?class=Contig&externalids=dd_Smed_v6_4956_0_1	dd_Smed_v4_4956_0_1
	dd_Smed_v4_52712_0_1	no_SIP	NA		IPR003591	LRR_TYP	CoreM	1	LRRC40	NA	2.72e-22	NP_060238.3	yes	SMESG000004186.1	MAYNRHFIHKRKSLRINQINSSARISPPNNEQVSFAFKVPGKNIIDDARKTGTLTLINFGFDEIPTDIYNINRPDKRRIGYEGFDSEDRNSWWEDVLLTKLDLSSNHIKKVSEDIRFLSNLLYLDLQNNNLKTIPDEICDLAQLRYLNLSKNKITVLPESIGTLNHLQQIILGNNLLKLLPTEFCRLLSLEVLDLSNNEFSHIPDAIGNFIKLKRLSISYNKLEKLPKNICKLKALIYFDVSQNKISEFPKDLDASFEVLKVNINMITLFPVSRLTPSLKELHIDNNQITTLSSLHISYIPNINILTISKNNVIELPNEIIDLKYLVQLDVSFNNLHSIPYALGNMDTLQVLCVDGNPFRSINRTAITSGTEILKRYLRTRSNMEDITSFPSLAPLPIN…	627	0.105	N	0	NA	0.899	N	40-400; 401-529; 530-613	5.50E-65;1.50E-21;6.00E-13	G3DSA:3.80.10.10;G3DSA:3.80.10.10;G3DSA:3.80.10.10	IPR032675;IPR032675;IPR032675	Leucine-rich repeat domain superfamily;Leucine-rich repeat domain superfamily;Leucine-rich repeat domain superfamily	NA	NA	NA	NA	171	1.279	http://planmine.mpi-cbg.de/planmine/portal.do?class=Contig&externalids=dd_Smed_v6_52712_0_1	dd_Smed_v4_52712_0_1
	dd_Smed_v4_52753_0_1	no_SIP	NA		NA	NA	NA	NA	CSPG4	ECMaff	0.000143	NP_001888.2	yes	NA	MFPYQDMKRNEILYLHQGNLSDLDDKFEIMAYLNPRVSQASSIISEPMTVKVLIKQKTRQIKLISLKQINSWARSKVAISNRHLYAIFDNDNCNNKVSKCVQDTDDIVYLVKSASNGFVTRINQSLLNVQSFTQQDINENLIYFIDTGNINIKRSGGFRFHVTLRGNREI	170	0.114	N	0	NA	0.463	N	#N/A	#N/A	#N/A	#N/A	#N/A	NA	NA	NA	NA	176	1.398	http://planmine.mpi-cbg.de/planmine/portal.do?class=Contig&externalids=dd_Smed_v6_52753_0_1	dd_Smed_v4_52753_0_1
	dd_Smed_v4_53047_0_1	no_SIP	NA		NA	NA	NA	NA	TMPRSS15	ECMreg	1.3	XP_011527960.1	yes	NA	MPMNLTIVDNALYVFGQVYGVIISYLKIMSKNFLTEYTSCNLYNQRLRVSAIHLQRSCDREGSPVVNCESERKMMT*	76	0.213	N	1	10-29;	0.36	N	#N/A	#N/A	#N/A	#N/A	#N/A	NA	NA	NA	NA	152	1.307	http://planmine.mpi-cbg.de/planmine/portal.do?class=Contig&externalids=dd_Smed_v6_53047_0_1	dd_Smed_v4_53047_0_1
	dd_Smed_v4_5315_0_1	no_SIP	NA		NA	NA	NA	NA	SERPINB13	ECMreg	0.000324	NP_036529.1	yes	SMESG000078707.1	MNSNNDAQILNEISFSLLKTFDQNEVICFSPLSILATFNALLQFTPSNSLVQEIGDLFKFDCSWNELSQFEKVKWVTNFINKILIDDSSVLKLKYGVWVSRDRQLRFDFVNSDIKFCQSNESVGIINEEILQMTDEKIKDFLNNKHKPQTGLVSFSVLHLKGHFLHLFKTSSVADFHLDASNCKKVTMMTSFGMFKYVEDKEINAKIMNHYLSDGSLSLLVIVPIKRFGLTEIVKNLTVDKYRSMIDGMKLVVGSLSIPAFSMNCSADYLKHIQKCNANKLSTISSSKAKNEIDHVDHFIQGTAIAVNDFGVNLSISEKRPFEVSGPCIGGFTTPPERQEILADEPFLIILTNHKENYIISMIRVTEPDFI*	371	0.152	N	0	NA	0.129	N	7-368	1.1e-44	SSF56574	IPR036186	Serpin superfamily	NA	NA	NA	NA	2445	1.485	http://planmine.mpi-cbg.de/planmine/portal.do?class=Contig&externalids=dd_Smed_v6_5315_0_1	dd_Smed_v4_5315_0_1
	dd_Smed_v4_53394_0_1	no_SIP	NA		NA	NA	NA	NA	ANGPT2	ECM_SF	6.1	NP_001112359.1	yes	SMESG000005826.1	MYRIYLTLCQNYCHNLPHTKCNIIIIIKPTESHEESRSSSMHRNKGEELCSLTQIWQPNVVNKKETIIRRVLK*	73	0.141	N	0	NA	0.807	N	#N/A	#N/A	#N/A	#N/A	#N/A	NA	NA	NA	NA	140	1.376	http://planmine.mpi-cbg.de/planmine/portal.do?class=Contig&externalids=dd_Smed_v6_53394_0_1	dd_Smed_v4_53394_0_1
	dd_Smed_v4_5407_0_1	no_SIP	NA		IPR003591	LRR_TYP	CoreM	2	LRRC1	NA	6.37e-129	NP_060684.4	yes	SMESG000013165.1	MKKCFPFLTTCGSQLEVIDKRHSNLLYVPDEVIRNARSIEECFLDANQIKDLPKNFFKLSKLRVLTLSDNELTYIPESIGNFNHLVELDVSRNHIDSVHYNIKFCNELRSLDLSNNPINRLPEGFSSLRNLIVLNLNDNSLTELPNDFGNLSLLQKLELRDNCLKTLPNSFSKFVHLEILDLGGNEFQEFPKSLAKLSALRELSLDNNELQNLPQELGTLKNLQQLDVSENFLEVICEEIGNLEQLTDFALSQNSLDSLPNNIGNLKELTILKVDQNKLMSLTTHIGSCSKLQELYLTENLLTKLPGSLGRLSKLVHLNVDRNNLNSIPPELSKCNELSIMSFRDNHIRRLPDEIGNMKKLHVLDISINQIDRLPLSIAQCPLKALWLSENQSQSMVKL…	1362	0.11	N	0	NA	0.675	N	4-136; 137-234; 235-409; 819-908; 929-1036; 1051-1167	4.80E-26;1.00E-27;9.50E-35;1.45E-22;4.60E-23;4.21E-21	G3DSA:3.80.10.10;G3DSA:3.80.10.10;G3DSA:3.80.10.10;SSF50156;SSF50156;SSF50156	IPR032675;IPR032675;IPR032675;IPR036034;IPR036034;IPR036034	Leucine-rich repeat domain superfamily;Leucine-rich repeat domain superfamily;Leucine-rich repeat domain superfamily;PDZ superfamily;PDZ superfamily;PDZ superfamily	Neural	33	0.579	0.8	5890	1.542	http://planmine.mpi-cbg.de/planmine/portal.do?class=Contig&externalids=dd_Smed_v6_5407_0_1	dd_Smed_v4_5407_0_1
	dd_Smed_v4_55586_0_1	no_SIP	NA		NA	NA	NA	NA	GDF10	ECM_SF	0.38	NP_004953.1	yes	NA	MDALQEIRKELKKLRQENDILHQQCLQLSRELQRVKATWAEPSKVKRLYQKIDAVQRGWQEERTLNQAQKTQIRGLEV	78	0.13	N	0	NA	0.604	N	#N/A	#N/A	#N/A	#N/A	#N/A	NA	NA	NA	NA	164	1.293	http://planmine.mpi-cbg.de/planmine/portal.do?class=Contig&externalids=dd_Smed_v6_55586_0_1	dd_Smed_v4_55586_0_1
	dd_Smed_v4_55870_0_1	no_SIP	NA		NA	NA	NA	NA	HSPG2	Core_proteoglycan	1.21e-17	XP_011539620.1	yes	NA	MKDVRASPGTTVKLTCEVAGHPLPAVTWRFNWNCLPDESRMKIGEIKNNCDSFVSVLTINDFKPGDDAIYHCEAVSGRDRAFSKPFQVTLDN*	92	0.115	N	0	NA	0.575	N	1-90	3e-16	G3DSA:2.60.40.10	IPR013783	Immunoglobulin-like fold	NA	NA	NA	NA	114	1.372	http://planmine.mpi-cbg.de/planmine/portal.do?class=Contig&externalids=dd_Smed_v6_55870_0_1	dd_Smed_v4_55870_0_1
	dd_Smed_v4_56908_0_1	no_SIP	NA		NA	NA	NA	NA	TGFBI	Core_glycoprotein	5.9	NP_000349.1	yes	NA	MPIYEQIISFHFTTQLGEKSISIRKEFLISKCRIRKENVNIEKSNALVKEKISRKVGFHRFLDNDDFPVILFKTSNSEHLFYCT*	84	0.109	N	0	NA	0.954	N	#N/A	#N/A	#N/A	#N/A	#N/A	NA	NA	NA	NA	378	1.355	http://planmine.mpi-cbg.de/planmine/portal.do?class=Contig&externalids=dd_Smed_v6_56908_0_1	dd_Smed_v4_56908_0_1
	dd_Smed_v4_5705_0_1	no_SIP	NA		NA	NA	NA	NA	NGLY1	ECMreg	1.96e-85	NP_060767.2	yes	SMESG000027440.1	MVLLITSEAEFDKILRESTGNLRLVIVDFFTTWCGPCSQFAPLFEKLSNEFATDAQFVKIDCDMLQDFALKLKIRSLPTVKGFLNMQETFTLIGASVSKLSKEIRKNLVIPILKTIYIKVPETKPRMYLLKIVENIIKHPTEEKYRILKLCNESVQQNLLAHEDVKECLLSLGFQEEDDRLYMEEPTSFDIFKQYRKQLAILVATIQTVPPVGQTSNANVAESPSKSLPNSVSQGNPFRKLQSENVKITEKDQVFIETINGYRRKITIYEDNDLINITNALVDIDSYKSQSLSQEIILKNLLRWFKHEFFSWFNAPNCSICNKPLNYCKIDMPTDEERKWLAGNVEVYSCSSCSFTFRFPRYNHPEKLLITRTGRCGEWANTFSMILRAFIKEGIFQFA…	775	0.154	N	0	NA	0.154	N	2-108; 128-202; 256-498; 530-772	5.27E-24;1.70E-18;4.25E-47;6.60E-43	SSF52833;SSF143503;SSF54001;PF04721	IPR036249;IPR036339;IPR038765;IPR006588	Thioredoxin-like superfamily;PUB-like domain superfamily;Papain-like cysteine peptidase superfamily;Peptide N glycanase, PAW domain	NA	NA	NA	NA	2411	1.422	http://planmine.mpi-cbg.de/planmine/portal.do?class=Contig&externalids=dd_Smed_v6_5705_0_1	dd_Smed_v4_5705_0_1
	dd_Smed_v4_5798_0_1	no_SIP	NA		IPR018502	ANX	ECMaff	4	ANXA7	ECMaff	5.65e-98	NP_001307808.1	yes	SMESG000023108.1	MPLAGGVAAPSVAPLKLNKPGKPKNHIDTGTYIELDTETPNCVVYFTTDGTKPNPWKRVINGKELTYRYNGPFTLKPGKRTLKAIALHKVTKVESHVITKTFYVDDIVDVESDDENVYEMESNHSYNSDIEEKKTPKYNSKPIDAWKESAVDNFLHRTSDQGFSATNVSGTQINLWGGNPGMGWDVRTPGNTTFSGGYVPQNQFPPPQMQFPQPDISMMQQHQLNAIANQLTQQIDHNRQATVAEVRNALKELENNKIKALPPTAGPVKKNNEPEIFPISPGNGDLKSQLEHIYGHLLEFARGNPDFKAAIGPAKMGKILSAEFDKNEESFLITIHLANPDYKKPVNPPPKKEPSQKSLRPKPEEIPKGHSVEEKVRQAKGEKAAPIELKTEEKPPEKV…	730	0.133	N	0	NA	0.84	N	435-457; 475-491; 502-523; 586-612; 666-686; 710-723	7.90E-54;7.90E-54;7.90E-54;7.90E-54;7.90E-54;7.90E-54	PR00196;PR00196;PR00196;PR00196;PR00196;PR00196	IPR001464;IPR001464;IPR001464;IPR001464;IPR001464;IPR001464	Annexin;Annexin;Annexin;Annexin;Annexin;Annexin	Pharynx	27	0.775	1.54	3090	1.799	http://planmine.mpi-cbg.de/planmine/portal.do?class=Contig&externalids=dd_Smed_v6_5798_0_1	dd_Smed_v4_5798_0_1
	dd_Smed_v4_58899_0_1	no_SIP	NA		IPR013128	Peptidase_C1A	ECMreg	1	CTSV	ECMreg	3.5e-13	NP_001188504.1	yes	NA	MSVADVSDFIKMVFTVTSNVHNITVLVVGYGSLFGSNYWIVKNSWSPSWGNGRYILMSKDNNIQSGIASQA	71	0.14	N	1	19-41;	0.36	N	17-69	4.07e-15	SSF54001	IPR038765	Papain-like cysteine peptidase superfamily	NA	NA	NA	NA	169	1.295	http://planmine.mpi-cbg.de/planmine/portal.do?class=Contig&externalids=dd_Smed_v6_58899_0_1	dd_Smed_v4_58899_0_1
	dd_Smed_v4_58901_0_1	no_SIP	NA		IPR001791	LamG	CoreM	1	NRXN1	NA	6.6	NP_001317018.1	yes	NA	MKFEIKFGKTSGLIFYAEDSLTNTFSSLKLLDRGRVRLDMGIFSSKNQSDIIPDYISCYIDLSDNVPLIHNLSTGWCHVEIQISQQKLTLIIEKSKNTQTFPNHYYKKFQLHKNPIGKYLYFAGLPQKMKQDATKRVQFSSAVESYNKGEIKHLQTWNCHNKTFSKPSVVNGEFYNNFETGNPEEIPVATF	191	0.143	N	0	NA	0.698	N	#N/A	#N/A	#N/A	#N/A	#N/A	NA	NA	NA	NA	249	1.415	http://planmine.mpi-cbg.de/planmine/portal.do?class=Contig&externalids=dd_Smed_v6_58901_0_1	dd_Smed_v4_58901_0_1
	dd_Smed_v4_592_0_1	no_SIP	NA	tblastn	NA	NA	NA	NA	NA	NA	NA	NA	yes	NA	MAQGKMKVKSKLPSGVKTGKSEGSIKKVGGVTKKGRRVCTPKSNKHIELEKAKTLMSKDTNKRILKNSVNKVEACERTTLTTLKFD*	86	0.099	N	0	NA	0.741	N	1-77	1e-08	PF09495	IPR019034	Uncharacterised protein family UPF0390	Neoblast	22	0.769	0.71	22034	1.949	http://planmine.mpi-cbg.de/planmine/portal.do?class=Contig&externalids=dd_Smed_v6_592_0_1	dd_Smed_v4_592_0_1
	dd_Smed_v4_59755_0_1	no_SIP	NA		NA	NA	NA	NA	PLG	ECMreg	1.8	NP_000292.1	yes	NA	MRHELESGLSGTNVQPKVFIGYDLMVQINLVIVQVVKTLFGDPSTKNLNKQFFVALLILSSPAILGDFQLNFCLIS*	76	0.136	N	0	NA	0.675	N	#N/A	#N/A	#N/A	#N/A	#N/A	NA	NA	NA	NA	53	1.354	http://planmine.mpi-cbg.de/planmine/portal.do?class=Contig&externalids=dd_Smed_v6_59755_0_1	dd_Smed_v4_59755_0_1
	dd_Smed_v4_59854_0_1	no_SIP	NA		NA	NA	NA	NA	HTRA4	ECMreg	0.008	NP_710159.1	yes	NA	MPETEHGVYVSPVTKEFQLDYLIYYPVAKESYDNKVYIYSVSPKSSAYKAGLLDLDVVESVDGNIIYSTSDFIQYATRREKVNISIIRHGESLQLRN	97	0.104	N	0	NA	0.548	N	6-94	1.58e-11	SSF50156	IPR036034	PDZ superfamily	NA	NA	NA	NA	133	1.38	http://planmine.mpi-cbg.de/planmine/portal.do?class=Contig&externalids=dd_Smed_v6_59854_0_1	dd_Smed_v4_59854_0_1
	dd_Smed_v4_59864_0_1	no_SIP	NA		NA	NA	NA	NA	PHC3	NA	3	NP_001295045.1	yes	NA	MDTELPSILIKREPGRNPPREIQQAAKGAIHRFEQLERRFRHLANQQRERLAWIKRGISSGRIPSSDGPGPVTEWPI	77	0.107	N	0	NA	0.789	N	#N/A	#N/A	#N/A	#N/A	#N/A	NA	NA	NA	NA	98	1.409	http://planmine.mpi-cbg.de/planmine/portal.do?class=Contig&externalids=dd_Smed_v6_59864_0_1	dd_Smed_v4_59864_0_1
	dd_Smed_v4_6196_0_1	no_SIP	NA		IPR003961	FN3	CoreM	2	HCFC1	ECM_SF	5.11e-173	XP_006724879.1	yes	SMESG000068250.1	MLTDSINPKWVKVIAATGNSPRARHGHKAVALKELIIIFGGGNEGIVDELHAYNTLTNQWFVPSLRGEIPPGCAAFGLVADNTRLLMFGGMLEYGKYSGDLYELHASRWEWKKLRPKPPRGGSLPCARIGHSLTLIGNKMYLFGGLANDSEDAKFNIPRYLNDLYVLDIKAAQGTMMWETPSMKGSIPTPRESHSAVAYQLIQQNSDQTQWKLLVYGGMHKFRYGDVYILNVDTMSWTKPTIGGEIPQPRSLHSATLVGNKMYIFGGWVPLVLDDNRNSQEKEWKCTNSVHRLDLETLSWDRVCEDADEAEMPRPRAGHSAVAVSTRIYIWSGRDGYRKAWNNQVCFKDLWYLETSLPPSPSKIQLERAHDESLELTCNPVPTADYYMLQIRIYHIPQS…	1039	0.163	N	0	NA	0.756	N	6-457; 828-975	3.00E-262;3.00E-262	PTHR23244:SF339;PTHR23244:SF339	IPR037854;IPR037854	Host cell factor 1;Host cell factor 1	Neoblast	0	0.628	0.31	7353	1.479	http://planmine.mpi-cbg.de/planmine/portal.do?class=Contig&externalids=dd_Smed_v6_6196_0_1	dd_Smed_v4_6196_0_1
	dd_Smed_v4_6406_0_1	no_SIP	NA		IPR003961	FN3	CoreM	1	ANKFN1	NA	2.37e-50	XP_016879756.1	yes	SMESG000030865.1	MFGNAINYLADKRKQRLARCDTVPASIDTSDYASTANQIASISECTSKTLCELELASKAALVYYNVDSRSESREHKSQQYIKRASSPPSNIKYKVRHKSPALNETLRKFSDTTVYFVESQSQRSHSIDHGRQFKYDPKVAPMNDPNMMKLSRSFSKRMPRSGSAKNLTELRDDSSLVWNDGKLMQREISALYKAIEINDLKGVESILSAHPGIVNIFNNVELTPLDVAMLYNYSTVAKRLIESGGKNNIAFENDPRILQRHLTLLTNNCANQILEMCGHVYGSSGSINRDIESIESLHAQLKLLKNNFEQMKPGSPPRKVVLEVAGLFSLLVTVYPPSDSIVTRYKIEWSRHPDFSEVDDEIIVRTKFPVGSYQICDLIPHIPYYIRVKSINLKGAGPS…	1172	0.111	N	0	NA	0.927	N	186-805; 1064-1165	6.10E-69;10.508	PTHR21437;PS50200	IPR039269;IPR000159	Ankyrin repeat and fibronectin type-III domain-containing protein 1;Ras-associating (RA) domain	NA	NA	NA	NA	1989	1.388	http://planmine.mpi-cbg.de/planmine/portal.do?class=Contig&externalids=dd_Smed_v6_6406_0_1	dd_Smed_v4_6406_0_1
	dd_Smed_v4_6416_0_1	no_SIP	NA		IPR003591	LRR_TYP	CoreM	1	SHOC2	NA	2.52e-104	XP_016872193.1	yes	SMESG000029655.1	MACAPQASSFLGNKVKNGTHVGFADDCIRHVDLDKDKYNEYSSANSSSESNEHINDSCLTNNILDKSINGLPSKFIKKVSNVQFENYKRPKVAKSMKKLDISKKIDELIISNTLDLSSRGLSSIPNLKDKNIKELMLKDNKLERLEGFPVLMQLERCYLQQNSISVFPVELSKCTGLKVLDLRSNRIEIIPECLFELQNLELLILSSNRIESIPDSVQKLQNLKHLGLDKNSISRLPPVIGKLQRLMNLNLAFNKIDELPEELCNCASMRDLDVMHNRLTELPESLGNLQNLVRLNIRNNQITKIPISLVKVKNLKEFIMEQNCVENLPDQFLSNLGNLDNVNLSRNAFKTFPTGGPNQFATTMSLNMSNNHIDCIPMGIFSVSKHLSILNLRGNEICT…	591	0.104	N	0	NA	0.807	N	28-358; 359-464; 465-581	2.60E-55;1.70E-26;4.70E-20	G3DSA:3.80.10.10;G3DSA:3.80.10.10;G3DSA:3.80.10.10	IPR032675;IPR032675;IPR032675	Leucine-rich repeat domain superfamily;Leucine-rich repeat domain superfamily;Leucine-rich repeat domain superfamily	NA	NA	NA	NA	2050	1.416	http://planmine.mpi-cbg.de/planmine/portal.do?class=Contig&externalids=dd_Smed_v6_6416_0_1	dd_Smed_v4_6416_0_1
	dd_Smed_v4_65483_0_1	no_SIP	NA		IPR001304	CLECT	CoreM	1	CLEC3B	ECMaff	0.55	NP_001295323.1	yes	SMESG000042796.1	MFKSTNCYVEAIPTSYIGFVNVSKNGLFCGKWSDYFASFDLFLRYNDFGEHNYCRNYFSLKLIHCHSPSGLLLCDVPRCVNLAGVLSVDLTLGNNDLAPSYYNPLKFFDNDIDTCIGNTLVYIIDLMEITKVENIMLYSNKIINKSMLNNVQFSKSLSEIYPEECQVYKYNYYANISCLEKHRYIKISSYVPIELCEIQVYALGNEKCSDRDDQFDYVGKMDHDQSGVKCIQWNNTVIFPQFSDFVVFPDNAIDIHNFCRTLYTENTLKMYKSICFTGPNEPAFCEIPKCHRAEYRSDCFFAISSTYMGNVNIAMNNNPCVSWSRILPFFPERFNLIIHQMKMMNDSGDHRFCRNYGKLKPWCFTDPNFLDEEYCDILECVNIAPLSAVYENRRLKPKS…	1884	0.118	N	0	NA	0.89	N	7-80; 292-385; 636-718; 945-1066; 1088-1165; 1277-1458; 1595-1675	1.43E-07;2.66E-13;1.28E-11;5.42E-15;4.11E-14;1.50E-20;1.47E-17	SSF57440;SSF57440;SSF57440;SSF56436;SSF57440;G3DSA:2.40.20.10;SSF57440	IPR013806;IPR013806;IPR013806;IPR016187;IPR013806;IPR038178;IPR013806	Kringle-like fold;Kringle-like fold;Kringle-like fold;C-type lectin fold;Kringle-like fold;Kringle superfamily;Kringle-like fold	NA	NA	NA	NA	276	1.315	http://planmine.mpi-cbg.de/planmine/portal.do?class=Contig&externalids=dd_Smed_v6_65483_0_1	dd_Smed_v4_65483_0_1
	dd_Smed_v4_65557_0_1	no_SIP	NA		NA	NA	NA	NA	IL1RN	ECM_SF	1.2	NP_776215.1	yes	NA	MVCTQTNAQHQPARTRVEFECACLDPKGGELCLNKVKPGETQVEACSDADVQIARKIWVSERKTHRTT*	68	0.124	N	0	NA	0.575	N	#N/A	#N/A	#N/A	#N/A	#N/A	NA	NA	NA	NA	108	1.487	http://planmine.mpi-cbg.de/planmine/portal.do?class=Contig&externalids=dd_Smed_v6_65557_0_1	dd_Smed_v4_65557_0_1
	dd_Smed_v4_66040_0_1	no_SIP	NA		IPR000884	TSP1	CoreM	1	FBN3	Core_glycoprotein	0.001	XP_016882862.1	yes	SMESG000012457.1	MTAIKEDNYMFLKSYFVPVTLTDCYPIQSIDQMSAIYIYSVCFMYSEHWDSDSMRICPDPCKGYPCRYIRNADVNSCQKLGIYKRDFSCACLRGYSWDVKSLSCLAENYCFTVCERKGTMKCNFSPNEGTIECICKNGFMGFDCSVLNNACIFADSIQNFITGLEACNVDEGNNKCFPLLGTGSYSCGCSPPFVADRNLPYDNCLAVMEQCANRLCVFGSCETSADGFRSYCQCDLDFKGEECDVPRGQWSSWSNWTQCFPDCGTDSIHQRIRYCVGQIDDCIGHPEEVEKCDVGICFYER	301	0.148	N	0	NA	0.604	N	106-145; 207-244; 246-297	8.502;7.147;7.59E-07	PS50026;PS50026;SSF82895	IPR000742;IPR000742;IPR036383	EGF-like domain;EGF-like domain;Thrombospondin type-1 (TSP1) repeat superfamily	NA	NA	NA	NA	494	1.354	http://planmine.mpi-cbg.de/planmine/portal.do?class=Contig&externalids=dd_Smed_v6_66040_0_1	dd_Smed_v4_66040_0_1
	dd_Smed_v4_67141_0_1	no_SIP	NA		NA	NA	NA	NA	GPC6	ECMaff	0.57	NP_005699.1	yes	NA	MSYNFDEILSKRYVRTYALFYSQSGVVFFHKITLQIEGDKISAAEVCIVLNDFILQCKSRFNDGFLPGFQSRKLKIFIKFAIYRRMDNEL*	90	0.114	N	0	NA	0.89	N	#N/A	#N/A	#N/A	#N/A	#N/A	NA	NA	NA	NA	225	1.364	http://planmine.mpi-cbg.de/planmine/portal.do?class=Contig&externalids=dd_Smed_v6_67141_0_1	dd_Smed_v4_67141_0_1
	dd_Smed_v4_68203_0_1	no_SIP	NA		NA	NA	NA	NA	PLXDC2	ECMaff	5.84e-19	NP_001269665.1	yes	SMESG000076946.1	MVLKSDLSGQKYGNLSFSAVLLKNGTIIFLYHKVPRESLPNVIVGISDAYYMDFEKLNIRRIVLYSRITILKIIHSQTQIYFIPKLRNLSSNCFLSTMFTCSPEMQCQWCESLKRCSNGFDRFRQNWLNEKCHEKSQITMEICDFFSTGVFVALIIIVIVLILVTIMAVVFTFFKHWNNPTSRFGRFLIKNRPANIRSRFSKIKFRRDTPYHVTFQ*	216	0.128	N	1	152-174;	0.36	N	10-138	9.4e-29	PTHR13055	IPR031152	Plexin domain-containing protein	NA	NA	NA	NA	267	1.289	http://planmine.mpi-cbg.de/planmine/portal.do?class=Contig&externalids=dd_Smed_v6_68203_0_1	dd_Smed_v4_68203_0_1
	dd_Smed_v4_69474_0_1	no_SIP	NA		IPR000859	CUB	CoreM	1	DCBLD2	NA	0.037	NP_563615.3	yes	SMESG000064589.1	MRQNNCAFYKLLNASENETELRSPSYPKTNTYDIICRWLINSTCSSTNSSVTHVIQIKLNDIDILNAPSCSKGYLEIRDGGRVWDYSQAKLCGTDGVDSYISTNRYFLVTFVSGRDSMNPKRGFSLTYKCIAKDKYFDQPISVSENEWLFKLRLRKDEPLSACLRSNVDGLLWTKLNSDDQWTHLHTLNAFGYVAAAKVDRKFICCSLPDKDENGIKFAVITDWKRELYILMQRRLLDSSMTVKNRNTGQIVENVADEFLVTLEKSKEIMGVVANQSYIFVLYRQSETVTGITVINCS*	298	0.125	N	0	NA	0.428	N	42-283	1.9e-25	PTHR21664	IPR037895	NudC domain-containing protein 1	NA	NA	NA	NA	142	1.581	http://planmine.mpi-cbg.de/planmine/portal.do?class=Contig&externalids=dd_Smed_v6_69474_0_1	dd_Smed_v4_69474_0_1
	dd_Smed_v4_69582_0_1	no_SIP	NA		IPR003591	LRR_TYP	CoreM	1	LRRC40	NA	9.07e-17	XP_016857185.1	yes	SMESG000004186.1	MAYNRHFIHKRKSLRINQINSSARISPPNNEQVSFAFKVPGKNIIDDARKTGTLTLINFGFDEIPTDIYNINRPDKRRIGYEGFDSEDRNSWWEDVLLTKLDLSSNHIKKVSEDIRFLSNLLYLDLQNNNLKTIPDEICDLAQLRYLNLSKNKITVLPESIGTLNHLQQIILGNNLLKLLPTEFCRLLSLEVLDLSNNEFSHIPDAIGNFIKLKRLSISYNKLEKLPKNICKLKALIYFDVSQNKISEFPKDLDASFEVLKVNINMITLFPVSRLTPSLKELHIDNNQITTLSSLHISYIPNINILTISKNNVIELPNEIIDLKYLVQLDVSFNNLHSIPYALGNMDTLQVLCVDGNPFRSINRTAITSGTEILKRYLRTRSNMEDITSFPSLAPLPIN…	627	0.105	N	0	NA	0.899	N	40-400; 401-529; 530-613	5.50E-65;1.50E-21;6.00E-13	G3DSA:3.80.10.10;G3DSA:3.80.10.10;G3DSA:3.80.10.10	IPR032675;IPR032675;IPR032675	Leucine-rich repeat domain superfamily;Leucine-rich repeat domain superfamily;Leucine-rich repeat domain superfamily	NA	NA	NA	NA	202	1.309	http://planmine.mpi-cbg.de/planmine/portal.do?class=Contig&externalids=dd_Smed_v6_69582_0_1	dd_Smed_v4_69582_0_1
	dd_Smed_v4_70961_0_1	no_SIP	NA		NA	NA	NA	NA	ACTB	NA	1.63e-12	NP_001092.1	yes	NA	MARRIQRQNSLNLHTHSSLIHYLNHHLKHVFPFLPDIQKRFIRPD*	45	0.13	N	0	NA	0.89	N	#N/A	#N/A	#N/A	#N/A	#N/A	NA	NA	NA	NA	127	1.322	http://planmine.mpi-cbg.de/planmine/portal.do?class=Contig&externalids=dd_Smed_v6_70961_0_1	dd_Smed_v4_70961_0_1
	dd_Smed_v4_73628_0_1	no_SIP	NA		NA	NA	NA	NA	VCAN	Core_proteoglycan	2.5	NP_004376.2	yes	SMESG000030589.1	MKYHFMSSTQDQNHNQDRQKKSPISINPMIPRSDVPSYQAEIEREKQLREPIKQLRFEAEQIKLKITAATNQKANESFTKKQLS	84	0.105	N	0	NA	0.575	N	#N/A	#N/A	#N/A	#N/A	#N/A	NA	NA	NA	NA	94	1.334	http://planmine.mpi-cbg.de/planmine/portal.do?class=Contig&externalids=dd_Smed_v6_73628_0_1	dd_Smed_v4_73628_0_1
	dd_Smed_v4_74_0_1	no_SIP	NA		NA	NA	NA	NA	IL9	ECM_SF	2.2	NP_000581.1	yes	SMESG000055421.1	MAVAIINPTRNCGIPTESNKLFDLTHSFSRNRSPVILSTSRPIRTETPKVQQTNNKVATKKSGNMVNNPWGPIFSDRKTFNELHFC*	86	0.112	N	0	NA	0.756	N	#N/A	#N/A	#N/A	#N/A	#N/A	Cathepsin+	10	0.878	3.25	3765	2.226	http://planmine.mpi-cbg.de/planmine/portal.do?class=Contig&externalids=dd_Smed_v6_74_0_1	dd_Smed_v4_74_0_1
	dd_Smed_v4_74033_0_1	no_SIP	NA		NA	NA	NA	NA	PLOD1	ECMreg	1.9e-31	NP_000293.2	yes	NA	MFVVNEEEYGYLVDPETTSTEHLHNDLWEIFANPLVCLFVTIFQCLYSFPLQDWEEKYIHKNYSMAANSNTTLKDIAQPCPDVFWWPFLSETFAKHLVEEMEHYGQWSNGKNEDTRLEG	119	0.173	N	0	NA	0.323	N	#N/A	#N/A	#N/A	#N/A	#N/A	NA	NA	NA	NA	175	1.347	http://planmine.mpi-cbg.de/planmine/portal.do?class=Contig&externalids=dd_Smed_v6_74033_0_1	dd_Smed_v4_74033_0_1
	dd_Smed_v4_74244_0_1	no_SIP	NA		IPR002181	FBG	Core_SF	1	FGG	Core_glycoprotein	7.1e-76	NP_000500.2	yes	NA	MQFSTWDSDNDKYDGNCAEQDGSGWWMNKCHAGHLNGVYYQGGTYSKTSTPNGYDNGIIWATWKSRWYSMKKTTMKIIPLNRLAIGEGQQHQLGGAKQAGDV*	102	0.129	N	0	NA	0.428	N	1-100	2.2e-59	PTHR19143:SF338	IPR037581	Fibrinogen gamma chain	NA	NA	NA	NA	134	1.2	http://planmine.mpi-cbg.de/planmine/portal.do?class=Contig&externalids=dd_Smed_v6_74244_0_1	dd_Smed_v4_74244_0_1
	dd_Smed_v4_7496_0_1	no_SIP	NA		IPR003961	FN3	CoreM	1	FANK1	NA	2.72e-56	XP_016872410.1	yes	SMESG000030957.1	MDKIIWKPSPPTVTEFSHYSALLDWQEQCDKILKTHQEKKILTEVSMIEQKSEEGWKRIYIGYATNFTGNNLHHNTKYAFKIRMKVRDEWSQYSDPVIIVSLDKPMTGENLHKAIRSNNIKELLEVLENGKVNIEAQDGLGFTPLMVASQKSLTEIMKLLLKKLADIEAKTDSGKSALMLACFKGEWEAIDLLIQYGANLNNTDRSRLTALHYAVDGESTRAIRILGAAGADIDPTDSILGWSPLLRCAGLKNNGNVDVARELLKLGANVNLQDKEGNTALHLAAINGHYKLFEVLLNAGTESSIQNKLKNSATKLVENSDNLAMKQILQQFLSNK*	336	0.135	N	0	NA	0.942	N	7-100; 111-331	3.70E-11;7.77E-50	G3DSA:2.60.40.10;SSF48403	IPR013783;IPR036770	Immunoglobulin-like fold;Ankyrin repeat-containing domain superfamily	Pharynx	37	0.582	0.61	1236	1.452	http://planmine.mpi-cbg.de/planmine/portal.do?class=Contig&externalids=dd_Smed_v6_7496_0_1	dd_Smed_v4_7496_0_1
	dd_Smed_v4_75022_0_1	no_SIP	NA		NA	NA	NA	NA	IMPG2	Core_proteoglycan	3.3	NP_057331.2	yes	NA	MHPEASRRVTQQKEFLKTQFTDGEISEQKAEGKHPNWHRAALKYFGKVCQAYLGGQVERPKISIVPISPNVIVGLIPIGSLLVTILCSMSHL*	92	0.11	N	1	64-86;	0.129	N	#N/A	#N/A	#N/A	#N/A	#N/A	NA	NA	NA	NA	92	1.452	http://planmine.mpi-cbg.de/planmine/portal.do?class=Contig&externalids=dd_Smed_v6_75022_0_1	dd_Smed_v4_75022_0_1
	dd_Smed_v4_7571_0_1	no_SIP	NA		IPR003961	FN3	CoreM	1	FANK1	NA	1.97e-60	NP_660278.3	yes	SMESG000033969.1	MSKKVPPKAPQPIVGEITHFTVNFNWKEYLDRLKEVFNPKTDGRILSEMQQKLDTKDEWSTIYSGYDSSCTARNLESECSYSYKLRFKNKNGWGQFSDEVHIRSLKQPLTGEHIHRAIRIENKEDLLQILEKGEANIEAQDNLDFTPLMAAAQKGLSEFVKILIEWKADLEAQNKSGKTALMLAAFKGHVECVDILVEGGANLDTRDKSGLGVLHYAVDGEQPNMIRKLISLGANVNAVDKAMEWTPLIRCAGLKNNGNVLIAHELIRGNAVVDLTDNEGKTALHNAILNNHAKLTTFLLEKGASLEVCTNQGHNAYTLADSLDVRASKVAIEEFIEKQKSMN*	343	0.119	N	0	NA	0.741	N	7-104; 112-320	8.90E-10;8.41E-48	G3DSA:2.60.40.10;SSF48403	IPR013783;IPR036770	Immunoglobulin-like fold;Ankyrin repeat-containing domain superfamily	Pharynx	27	0.695	1.44	2675	1.618	http://planmine.mpi-cbg.de/planmine/portal.do?class=Contig&externalids=dd_Smed_v6_7571_0_1	dd_Smed_v4_7571_0_1
	dd_Smed_v4_77704_0_1	no_SIP	NA		IPR000562	FN2	CoreM	1	ELSPBP1	Core_glycoprotein	0.000104	XP_016882619.1	yes	NA	MRFDVMENAHCQFPYVYHGKCYNDCITINFSGKLWCSLDAYYDGLYRFRFANCFHKINDEDGKWMVGN*	68	0.102	N	0	NA	0.627	N	11-47	3e-11	PF00040	IPR000562	Fibronectin type II domain	NA	NA	NA	NA	110	1.361	http://planmine.mpi-cbg.de/planmine/portal.do?class=Contig&externalids=dd_Smed_v6_77704_0_1	dd_Smed_v4_77704_0_1
	dd_Smed_v4_79399_0_1	no_SIP	NA		NA	NA	NA	NA	CLEC7A	ECMaff	10	NP_922938.1	yes	NA	MFECLGKSNAVLDPKGSCAGDAPSRLLGIFLQPNSIKESARELSLVNESVHKEFYGISLQGHLRWYAVVQSFCDPI*	76	0.111	N	0	NA	0.867	N	#N/A	#N/A	#N/A	#N/A	#N/A	NA	NA	NA	NA	285	1.284	http://planmine.mpi-cbg.de/planmine/portal.do?class=Contig&externalids=dd_Smed_v6_79399_0_1	dd_Smed_v4_79399_0_1
	dd_Smed_v4_83483_0_1	no_SIP	NA		IPR000884	TSP1	CoreM	2	SPON1	Core_glycoprotein	2.07e-11	NP_006099.2	yes	NA	MQNCTISQWSEWSFSNVTCGIGNQTRTRFILDKAECGGSSCPMDLIDIRQYEKSDYRNCSVSAWTNWSPCSNSCGSGYQVSSRYVVIDEACG	92	0.148	N	0	NA	0.091	N	1-50; 56-92	4.30E-12;4.10E-08	G3DSA:2.20.100.10;G3DSA:2.20.100.10	IPR036383;IPR036383	Thrombospondin type-1 (TSP1) repeat superfamily;Thrombospondin type-1 (TSP1) repeat superfamily	NA	NA	NA	NA	64	1.231	http://planmine.mpi-cbg.de/planmine/portal.do?class=Contig&externalids=dd_Smed_v6_83483_0_1	dd_Smed_v4_83483_0_1
	dd_Smed_v4_8386_0_1	no_SIP	NA		IPR003961	FN3	CoreM	1	TRIM9	NA	8.16e-155	XP_016876434.1	yes	SMESG000048786.1	MSRSKMEAELKCPKCNDWYKVPLLLPCCHSLCTNCAAASLMSPDDAVRLQQKQHADILSQNTNDHESYDDRISVFSEADSGVVVGSKTGSSVGGASGGIVIHGQICLHATNRSTHFAILCGVCLRITLLDDTGIECLLTNRALENVVNHFLTKVTPNQSPSKQISPILCNLCEEGNVEPASVVCEQCEVYYCKNCCERCHPQRGPLAKHNLHEASTGTEILKHKKQQKKTRCRLHSQEELSIYCVTCRTVVCCVCMQESHLKHELHQLNTICKAQKTELSQLLQSLTEKAKTGTYFIQNLKSLSEKINRNFPKKEEEIISSIDGIIRCLEQKKLELISQLKVEKERKNVKFKDHIHQATAALGRANGLLQFCIEMLKESDPTAFLLVSYSLITKVTAAE…	736	0.243	N	0	NA	0.652	N	1-57; 164-214; 228-267; 275-401; 518-711	4.40E-07;0.074;7.40E-07;1.50E-11;7.91E-38	G3DSA:3.30.40.10;SM00336;PF00643;SM00502;SSF49899	IPR013083;IPR000315;IPR000315;IPR003649;IPR013320	Zinc finger, RING/FYVE/PHD-type;B-box-type zinc finger;B-box-type zinc finger;B-box, C-terminal;Concanavalin A-like lectin/glucanase domain superfamily	Muscle	14	0.612	0.83	3939	1.623	http://planmine.mpi-cbg.de/planmine/portal.do?class=Contig&externalids=dd_Smed_v6_8386_0_1	dd_Smed_v4_8386_0_1
	dd_Smed_v4_85569_0_1	no_SIP	NA		NA	NA	NA	NA	CTSL	ECMreg	4.2	NP_666023.1	yes	NA	MSPPKNDEFILDTVASIGAVLSQIQNGHEKVIAYASKIMSKYQLRYCITRK*	51	0.139	N	0	NA	0.36	N	#N/A	#N/A	#N/A	#N/A	#N/A	NA	NA	NA	NA	157	1.465	http://planmine.mpi-cbg.de/planmine/portal.do?class=Contig&externalids=dd_Smed_v6_85569_0_1	dd_Smed_v4_85569_0_1
	dd_Smed_v4_85740_0_1	no_SIP	NA		IPR001304	CLECT	CoreM	1	CD209	ECMaff	2.69e-08	NP_001138369.1	yes	SMESG000058753.1	MKNYCDAWNTCYNSGGRLILENDIPIIKSCGVISSYNNYWIGLNDLVNERFTNKSGWIFSDGSELMNTGYWDSSQPNSLRAGEDCVVIQNNAIFDIECEETYKYVCVKSEEFKFRFRNFVSNA	123	0.116	N	0	NA	0.323	N	2-108	1.47e-16	SSF56436	IPR016187	C-type lectin fold	NA	NA	NA	NA	147	1.328	http://planmine.mpi-cbg.de/planmine/portal.do?class=Contig&externalids=dd_Smed_v6_85740_0_1	dd_Smed_v4_85740_0_1
	dd_Smed_v4_85784_0_1	no_SIP	NA		NA	NA	NA	NA	LAMB2	Core_glycoprotein	7.3	NP_002283.3	yes	SMESG000066666.1	MSNCFKSGDPVNQNNQSTTQNKKQIGAFIGENGFFGLAENEDELDKKMLMRYTNIYQNEIDEFLKSINGNSIKTQVIFTGVDQNGYLQQYLKEHQFNIAKSLIDKKSVVMTIFNPGFVKSEQKIEFLEREFMNSNYMQTEMASNIYQKTNLNKLSQIQKSNILTSENHKSRKKARPTKIGNESNKLEFNNFITSKEIPARPKNRKKYGEIKNLKELHKKFYSVNVWGCAFEPQIGVPDVTSHNIATCGGEVVCIINCESGKVIQRFKRENEDFMALAWTNLKIQSENQLMNILAAAEKLKEIRLFFSGGKIYIDLKGHLDDISSLLFHPIYSNILFSGDVKGAVLMWDLKLPNQNDNCLLRYLLISKLKCPRFDFNPVMNLVFLDHYSYVIAGCDDAMF…	531	0.11	N	0	NA	0.548	N	224-413; 415-526	4.30E-98;4.30E-98	PTHR10253;PTHR10253	IPR037352;IPR037352	Polycomb protein EED;Polycomb protein EED	NA	NA	NA	NA	95	1.433	http://planmine.mpi-cbg.de/planmine/portal.do?class=Contig&externalids=dd_Smed_v6_85784_0_1	dd_Smed_v4_85784_0_1
	dd_Smed_v4_91544_0_1	no_SIP	NA		IPR003961	FN3	CoreM	1	NA	NA	NA	NA	yes	NA	MPLEVEYPNEYEIILRHPNKIIYKTKQTHFTLDNLLPCTEYCFQISTFNFFGESKKSKKIYQKTNISIKTIQNIIYDNLVLFDEVVLKPIESTQLPAVLYWTYQNTLNCSNIIFYIEYYLENNKKNIYSISTNDTMVKLEQIKYKTKYFAKVKPEFDGLFGNFSEELEIVINKMPDPPSNIKVTALSTTFIEISWESPKDIESTDKYEIVVIHSEKITYQTYKTKFKLDNLLTCRQYCFAIQVFNKLGKSELSKEICQNTKIASFDEVTLNPVNSQKLPVTLEVSYLNTLNCSNILFIVKYYSEIDSHPVYFITNETATEIQEMEYNIKYYVKARCEYEGMFSNYSKELEILITKVPITPSQVKVSGVTTNMIEIYWRPEEKLGLADEFEVLVIPIGAI…	965	0.099	N	0	NA	0.84	N	10-170; 174-351; 356-533; 538-717; 725-900	2.36E-13;8.06E-16;6.12E-11;4.12E-17;5.06E-14	SSF49265;SSF49265;SSF49265;SSF49265;SSF49265	IPR036116;IPR036116;IPR036116;IPR036116;IPR036116	Fibronectin type III superfamily;Fibronectin type III superfamily;Fibronectin type III superfamily;Fibronectin type III superfamily;Fibronectin type III superfamily	NA	NA	NA	NA	215	1.346	http://planmine.mpi-cbg.de/planmine/portal.do?class=Contig&externalids=dd_Smed_v6_91544_0_1	dd_Smed_v4_91544_0_1
	dd_Smed_v4_9185_0_1	no_SIP	NA		NA	NA	NA	NA	NDNF	Core_glycoprotein	0.16	NP_078850.3	yes	SMESG000033821.1	MSDAQFSSLSPNSSNDSSNRYIEDYELNDQETLSIISTSEKNVANLEDFDDIYDKIGQSGDPFLSDFMKEEYEDNVYAAEAIKLLPCYDNLTEQNFSESNDLNCFFNFVQSEIELDEYLLIGGNYIDDMSSDLLEYRAVSPDHDSLEGKPISNFISNKRPYVKQENYNVYLSEVPNKQRKIEITPQIRCHEWINKLKKIPENSSFKASGSLDRRKTKHHQILNDQDTDLYEDKTTHNKNQKPYVNKKAFSSNFSSISVKVTTIKKPLSISFISNRDPHFRSTNSSRNSTCKPFPITNEINSSERQNHPPSIPLSNNSQILNSQNSGRSNSELIDISRMPEPLRMGKRVSRRGQRFSLWQFLMCLLDSSRYKEHS	374	0.102	N	0	NA	0.698	N	#N/A	#N/A	#N/A	#N/A	#N/A	Protonephridia	40	0.585	0.72	1154	1.408	http://planmine.mpi-cbg.de/planmine/portal.do?class=Contig&externalids=dd_Smed_v6_9185_0_1	dd_Smed_v4_9185_0_1
	dd_Smed_v4_92288_0_1	no_SIP	NA		IPR000884	TSP1	CoreM	1	EYS	Core_glycoprotein	0.001	NP_001278938.1	yes	NA	PILGSRKYECICHYPFLEDLDYKVSNCLKIETACYNELCINGVCKESKSGDEAICVCDEDYEGQMCEYKISSWSHWSECSPECGLDRTRIRERKSTLAVVYKQIELCPIRIDEDCPVSQFSGFQLPSPFTNDELKFYTFYFFTAAISVGFL	151	0.135	N	0	NA	0.919	N	68-98	7.46e-05	SSF82895	IPR036383	Thrombospondin type-1 (TSP1) repeat superfamily	NA	NA	NA	NA	122	1.334	http://planmine.mpi-cbg.de/planmine/portal.do?class=Contig&externalids=dd_Smed_v6_92288_0_1	dd_Smed_v4_92288_0_1
	dd_Smed_v4_92527_0_1	no_SIP	NA		IPR000001	KR	Reg_SF	1	ROR2	NA	1.3	NP_004551.2	yes	NA	MGLRSVTISGKLCTKWKMHKISQSFQFPEGPGSDPDVLNIVHNY	44	0.118	N	0	NA	0.604	N	#N/A	#N/A	#N/A	#N/A	#N/A	NA	NA	NA	NA	91	1.235	http://planmine.mpi-cbg.de/planmine/portal.do?class=Contig&externalids=dd_Smed_v6_92527_0_1	dd_Smed_v4_92527_0_1
	dd_Smed_v4_93188_0_1	no_SIP	NA		NA	NA	NA	NA	FREM2	ECMaff	3.6	NP_997244.4	yes	NA	MIRAPEYVNKALDKPHDNLFEQSKIALSIAVPTGYPDPSLPFPLCTDASSVAIGASLNQT	60	0.104	N	0	NA	0.993	N	#N/A	#N/A	#N/A	#N/A	#N/A	NA	NA	NA	NA	73	1.362	http://planmine.mpi-cbg.de/planmine/portal.do?class=Contig&externalids=dd_Smed_v6_93188_0_1	dd_Smed_v4_93188_0_1
	dd_Smed_v4_9363_0_1	no_SIP	NA		IPR002035	VWA	CoreM	1	VWA3B	Core_glycoprotein	8.9e-173	XP_011509074.1	yes	SMESG000047774.1	MYEMKNTPNVQISPTFDLPKKNIVSTIKRTDAVIVPEIDMKLYPTKVWNPDAKLQVSSEQWLNKFGLKASNLDSSSLYPRLGFARLEGFNDVLKKPIHSRYGDNLFPKHFREDGLTFNVVAKKEKLLQVQQELENAVQLYQQRLEWLSSESRRLFGVIEEHCVTIIIDIKNKNKRDFDQFICAIERFLNEQIRCIAKFNLIRVQENKCQLSNNLLPVSKDNLANGIDWLWQIDRTSATNSANLVEALIRASNNKENEALYLITEDLSSDGSREVLREKVKQLKIPLNIISYNCKDPEFISYLKCLVLMTGGRFHSYLFNLEVDAYESSPLDSENPKANLLLKKKVYGGSIGGIGTRNDCVAVFSEIEEAKALINQIKSLINQIPEKKGIYDNHYHHKHP…	1122	0.105	N	0	NA	0.789	N	571-721	1.63e-19	SSF53300	IPR036465	von Willebrand factor A-like domain superfamily	Pharynx	27	0.664	1.14	6206	1.746	http://planmine.mpi-cbg.de/planmine/portal.do?class=Contig&externalids=dd_Smed_v6_9363_0_1	dd_Smed_v4_9363_0_1
	dd_Smed_v4_94006_0_1	no_SIP	NA		IPR001304	CLECT	CoreM	1	CLEC3A	ECMaff	2.1e-05	NP_001231684.1	yes	SMESG000054032.1	MNFKTALNYCRNLNLSLVTITDASVNRRVFDIAKKYKIGMYWINANDMEIKTRWVDSRNQSLQYTNWHPHDPSGNINKRCANLLYHPNGKWSDAPCSYKYSVICERYVPLVEFGYHLTTQKMNYHSAINYCHKRYMKMISIEDSLKDRRVYHIAMKYKIGRFWIDRNNINKDGIWVDFLNRVIEYKNWKTDGTKNENCVNGLFYGNSTWKQVSCELLSAVICEKKINTVEFGYHFGKTKMPNIMAAHYCKAQYMEMVIIKNGIINKRVYDLALRYKLQMYWINGNDNKKEGHWVDTRNNPLSYTNWYPGTPAKNRKQNCISGLFYPNGFWKDVPCSFINSVICEKNVPVVEYGYHVTAERTNYKAAVIYCDKLGMDLVSIPNAFINKRVNNIALKYRIQ…	731	0.217	N	0	NA	0.698	N	1-106; 114-225; 233-345; 354-465	3.67E-25;8.92E-17;3.50E-24;4.20E-23	SSF56436;SSF56436;SSF56436;SSF56436	IPR016187;IPR016187;IPR016187;IPR016187	C-type lectin fold;C-type lectin fold;C-type lectin fold;C-type lectin fold	NA	NA	NA	NA	97	1.332	http://planmine.mpi-cbg.de/planmine/portal.do?class=Contig&externalids=dd_Smed_v6_94006_0_1	dd_Smed_v4_94006_0_1
	dd_Smed_v4_94290_0_1	no_SIP	NA		IPR008983	TNFlike	SF	1	ADIPOQ	Core_glycoprotein	2.4	NP_004788.1	yes	SMESG000029259.1	MGAGASINKLENDLQNDSMSNNSIDSSMKPKVTFNVVSKDRHNKLNSMDNIQSILANESESGNIVFVVISKSGFSKSHINLCLGQIITFVWDEGDSSGFNVTQVVHDGEFYRPVIGGIFSGPLTKKGHFEYKFNMIGDYKFVSAGLKSSPLNVTICKAPIVTGIVNNEGFNPNNLLVNEGQEVTWKWTECDPPIFVCQVQKCKEHLGIKILEKSLPNLSNSGQFDFIFKDPGLYYFASSSNFTNFKMCLVEVKETCKDYIINVTDTAFDPSILIMEEGDRVWWSWDKNNCTNPHCIYQVESPKKSSNLEESYKPVKEGFRWPKPTKCGLLSHIFDQCGVYHFSDHNYQETAAYAGTIIVKSRPIDHHVEIKKNGFEKELLFVKTGDRVWWIWESNNFSS…	4636	0.116	N	0	NA	0.575	N	672-770; 1010-1108; 1491-1588; 1610-1782; 1908-2104; 2314-2357; 2359-2375; 2533-2649; 2772-2931; 3283-3481; 3567-3882; 3905-4103; 4126-4265	3.20E-06;6.423;51;5.66E-07;7.31E-17;7.56E-10;0.19;6.30E-10;3.10E-27;1.10E-44;2.48E-05;4.66E-15;5.35E-09	G3DSA:2.60.40.420;PS50853;SM00060;SSF49265;SSF49265;SSF57756;SM00343;G3DSA:2.40.70.10;PF00078;G3DSA:3.30.420.10;SSF49265;SSF49265;SSF49265	IPR008972;IPR003961;IPR003961;IPR036116;IPR036116;IPR036875;IPR001878;IPR021109;IPR000477;IPR036397;IPR036116;IPR036116;IPR036116	Cupredoxin;Fibronectin type III;Fibronectin type III;Fibronectin type III superfamily;Fibronectin type III superfamily;Zinc finger, CCHC-type superfamily;Zinc finger, CCHC-type;Aspartic peptidase domain superfamily;Reverse transcriptase domain;Ribonuclease H superfamily;Fibronectin type III superfamily;Fibronectin type III superfamily;Fibronectin type III superfamily	NA	NA	NA	NA	136	1.323	http://planmine.mpi-cbg.de/planmine/portal.do?class=Contig&externalids=dd_Smed_v6_94290_0_1	dd_Smed_v4_94290_0_1
	dd_Smed_v4_9466_0_1	no_SIP	NA		NA	NA	NA	NA	OGFOD1	ECMreg	3.14e-82	NP_001311287.1	yes	SMESG000053951.1	MTMKLILLTQYIKIQVCLNFFLFLKYFVFPDYLLCHDDHLEARRIAFVWYLVNDDWNEENGGHLDIISTDESGEPSRVHNSFLPKQNSFVFFKVADNSYHQVREVKLNTESTEKARISINGWFRGPSIKFKDVASIPPPERLSPVHIEEALIHEWISEIYLSDQVVDEIRESFLENSEVQLVDFFNVKFATNRREINNISL*	201	0.207	N	0	NA	0.522	N	30-124; 151-194	1.40E-22;3.70E-07	PF13661;PF10637	IPR039558;IPR019601	Prolyl 3,4-dihydroxylase TPA1/OFD1, N-terminal domain;Oxoglutarate/iron-dependent oxygenase, C-terminal degradation domain	Neoblast	22	0.606	0.48	4353	1.819	http://planmine.mpi-cbg.de/planmine/portal.do?class=Contig&externalids=dd_Smed_v6_9466_0_1	dd_Smed_v4_9466_0_1
	dd_Smed_v4_95384_0_1	no_SIP	NA		IPR002035	VWA	CoreM	1	PSMD4	NA	9.19e-24	NP_001317621.1	yes	SMESG000070294.1	MSQEATMIALDNSSYMKNGDFIPDRFIAQREAIYFICNNLKRQNPENTCGLITLSNCQVLCTLTMDTSKVFSKITKVLPDGNTSFCTSIAIAHLALRNRQFRNQKPKILIFLGSPIEDSEEELIRVAKKLKKEKVSVVIVTFGELTSNENKLNDFINTINGKDVSTSQIISIPPGNGITEYLRSNPIFVGNKPGIERSTADFGLDMDDPDLAYALRVSLEDQRIRINQPTASEPILSTHQEINELDEHELTMSVIDATAAHMEKLSNSDKTVDIQGMTEEEQIQFAINVSLAAQEQNLLSKSDTKNEHSTNKRLSREDKDGSTSEKKLKKLN*	332	0.127	N	0	NA	0.855	N	1-314	2.3e-83	PTHR10223:SF0	IPR027040	Proteasome subunit Rpn10	NA	NA	NA	NA	64	1.355	http://planmine.mpi-cbg.de/planmine/portal.do?class=Contig&externalids=dd_Smed_v6_95384_0_1	dd_Smed_v4_95384_0_1
	dd_Smed_v4_95926_0_1	no_SIP	NA		NA	NA	NA	NA	ADAMTS10	ECMreg	3.79e-08	NP_112219.3	yes	SMESG000038879.1	MTHPKILAINNIKLIPNNFSIHSKDIKGVTLEIKGFGIKFLLEVRRNDSNSCLFSGLMENTVEGFVELHLCNGVDGVFQWGSKVCFIKPYKLNKSSPKVFSMKAIQTRHKIHYENVNFATTFKCKLKQNRKNHIQSRAIKQLKYLNLKPLNNIPTVDKVVVKERRIELLIVVTSRLVKMLGKNINSYILNNIAIVRDSVETQSVCGLIVIFNLSNKNVYLGIAHLGSMCGKDNCIAVVNRGFGTGFIIAHEIAHQLDAKHDFIGDKDCKIFEQEFTNDVVQNTIMSTRIHFENHPLIWSKCSQKTGCDNKIGSTKEFDNCNECNGNNSTCEIRKFYFDGAKHYRGRFERSPQCVKESDSSRVANKLCDQQSKPYSIVIRCSEFCGYRWEIVENYLKNDK…	487	0.114	N	0	NA	0.004	Y	46-93; 204-308	5.00E-06;5.90E-18	PF01562;G3DSA:3.40.390.10	IPR002870;IPR024079	Peptidase M12B, propeptide;Metallopeptidase, catalytic domain superfamily	NA	NA	NA	NA	34	1.398	http://planmine.mpi-cbg.de/planmine/portal.do?class=Contig&externalids=dd_Smed_v6_95926_0_1	dd_Smed_v4_95926_0_1
	dd_Smed_v4_9666_0_1	no_SIP	NA		IPR003591	LRR_TYP	CoreM	2	LRRC40	NA	4.22e-92	NP_060238.3	yes	SMESG000063073.1	MSKFREFRSKNKLNPSNDNSLFIDIGNSESQNNKAFENLLKQAKKSGSLNLANRNISEIPNSVYKINMPNVNDEKSISFEQSDSSWWDDVFLTKLILTANSISFISKDISLLDKLSHLDISDNNISSLPDSITNLTQLKYFNINKNKIQKLPDQIENYLELQTLSCSYNTLKSLPKGLNCLSNLTIMDLSHNEISEFPPQINELYLLTKLDLSYNQITSMPFTLERLHNLQILDLSQNKLQTFSEGFCAPVHQIWLHVNRLTKFPIVLPNKNLKEISLTHNMISEITKDHLSKIPNICTLTIANNKIADIPEEISILTSLSNLDLSNNDMKALPLSLGDMEQLKCLSIDGNPFRMLKRSIINSGADSIKRYLRMRNTQEEEPKSFGPGLQALNRATIKD…	615	0.105	N	0	NA	0.627	N	28-400; 404-501; 502-611	1.40E-62;1.70E-12;2.30E-22	G3DSA:3.80.10.10;G3DSA:3.80.10.10;G3DSA:3.80.10.10	IPR032675;IPR032675;IPR032675	Leucine-rich repeat domain superfamily;Leucine-rich repeat domain superfamily;Leucine-rich repeat domain superfamily	NA	NA	NA	NA	4602	1.438	http://planmine.mpi-cbg.de/planmine/portal.do?class=Contig&externalids=dd_Smed_v6_9666_0_1	dd_Smed_v4_9666_0_1
	dd_Smed_v4_97764_0_1	no_SIP	NA		IPR000001	KR	Reg_SF	1	HGF	ECM_SF	0.053	NP_001010934.1	yes	SMESG000042796.1	MFKSTNCYVEAIPTSYIGFVNVSKNGLFCGKWSDYFASFDLFLRYNDFGEHNYCRNYFSLKLIHCHSPSGLLLCDVPRCVNLAGVLSVDLTLGNNDLAPSYYNPLKFFDNDIDTCIGNTLVYIIDLMEITKVENIMLYSNKIINKSMLNNVQFSKSLSEIYPEECQVYKYNYYANISCLEKHRYIKISSYVPIELCEIQVYALGNEKCSDRDDQFDYVGKMDHDQSGVKCIQWNNTVIFPQFSDFVVFPDNAIDIHNFCRTLYTENTLKMYKSICFTGPNEPAFCEIPKCHRAEYRSDCFFAISSTYMGNVNIAMNNNPCVSWSRILPFFPERFNLIIHQMKMMNDSGDHRFCRNYGKLKPWCFTDPNFLDEEYCDILECVNIAPLSAVYENRRLKPKS…	1884	0.118	N	0	NA	0.89	N	7-80; 292-385; 636-718; 945-1066; 1088-1165; 1277-1458; 1595-1675	1.43E-07;2.66E-13;1.28E-11;5.42E-15;4.11E-14;1.50E-20;1.47E-17	SSF57440;SSF57440;SSF57440;SSF56436;SSF57440;G3DSA:2.40.20.10;SSF57440	IPR013806;IPR013806;IPR013806;IPR016187;IPR013806;IPR038178;IPR013806	Kringle-like fold;Kringle-like fold;Kringle-like fold;C-type lectin fold;Kringle-like fold;Kringle superfamily;Kringle-like fold	NA	NA	NA	NA	66	1.272	http://planmine.mpi-cbg.de/planmine/portal.do?class=Contig&externalids=dd_Smed_v6_97764_0_1	dd_Smed_v4_97764_0_1
	dd_Smed_v4_98261_0_1	no_SIP	NA		IPR000436	CCP	CoreM	1	SLC49A3	NA	0.91	XP_011511874.1	yes	NA	MYYPLNTNVIFMCKTNFDTPNQVKDQNLLCSIFGIWIPKLTKCIPQSESISVGNRKHFEPKAIEAPAAKDLGVTG	75	0.141	N	0	NA	0.824	N	3-45	2.5e-05	SSF57535	IPR035976	Sushi/SCR/CCP superfamily	NA	NA	NA	NA	144	1.434	http://planmine.mpi-cbg.de/planmine/portal.do?class=Contig&externalids=dd_Smed_v6_98261_0_1	dd_Smed_v4_98261_0_1
	dd_Smed_v4_9875_0_1	no_SIP	NA		NA	NA	NA	NA	PXDN	Core_glycoprotein	3.52e-09	XP_005264764.1	yes	SMESG000080200.1	MYQLNSTQTDDIEINYDWSVHKSLIMIIIIDRIINYNFVVDEIFLIEMWIYLLIGAISVATTDHEGLVCNRQNFNNKPESHCSDIPSKEEWERIKNTTTIQTIRCKHSNKSNSLSDIRMKNLQRLVYIYIGDCNVQSLPMNFFEDLTQLETVYLDNLPIEILKENTFKNSSNIIELILSGLGSLKRIHPRFLGDQNKLATLTLTKSNIDPTQLRPTLLTVYNTLAKFYWRRNVQNLIIGKDYFQPFNFESVILEYNGITNTDFLELLNTKELSLKGNPIGIKEKLNWKNYRKLSKSLKKLDLSETGLDLRPDMKFPKLEELTLSSNGIHQIPSHVEKFLPNLQLLDIRNNKLTTLPSLDYMLRYKFGKVYLQGNIFNCNCEMIWIRSIEADRIKGLKCD…	580	0.17	N	0	NA	0.824	N	69-236; 237-427; 447-540	2.60E-12;1.40E-21;2.20E-08	G3DSA:3.80.10.10;G3DSA:3.80.10.10;G3DSA:2.60.40.10	IPR032675;IPR032675;IPR013783	Leucine-rich repeat domain superfamily;Leucine-rich repeat domain superfamily;Immunoglobulin-like fold	Neural	36	0.606	0.73	1029	1.446	http://planmine.mpi-cbg.de/planmine/portal.do?class=Contig&externalids=dd_Smed_v6_9875_0_1	dd_Smed_v4_9875_0_1
	dd_Smed_v4_9989_0_1	no_SIP	NA		IPR003961	FN3	CoreM	1	TRIM9	NA	2.52e-147	XP_016876435.1	yes	SMESG000016119.1	MEAELKCPLCNFWFKKALLLPCGHSICSQCATNIIRNVNEINQTLSQQNQDGNGSHFSAILAPTSEQDSDHLSEASETDSGVVVNTRIVSTAVSGVDHSFIYVNNRPCAYSLQCPTCKRLILLDSSGIDCIIQNKALDRVVQNFRGKVASEKSYCQVCSEREEIPAKWMCEQCEIYYCIDCLDRCHPPRGPLIRHALHAAESGTKILENKRRQKKSNCLCHTNEELNLFCNNCRMIICPSCIQDFHLQHEIHTIDTICKYQKTELSHLLQSLSEKAKSGMQFIHNLKSLSEKINKKCAQKETEIISTIDELISILNEKKGELISNIQDEKSKKTAQFKEYIHQSTAALGRANGYIQFCIEMLRESDATSFLLISNSLLTKVNCIEQAFIQEIEPKMSHS…	749	0.355	N	0	NA	0.627	N	1-52; 214-254; 261-387; 504-678	4.30E-08;1.50E-05;7.30E-09;1.81E-32	G3DSA:3.30.40.10;PF00643;SM00502;SSF49899	IPR013083;IPR000315;IPR003649;IPR013320	Zinc finger, RING/FYVE/PHD-type;B-box-type zinc finger;B-box, C-terminal;Concanavalin A-like lectin/glucanase domain superfamily	Neural	8	0.59	0.69	2885	1.511	http://planmine.mpi-cbg.de/planmine/portal.do?class=Contig&externalids=dd_Smed_v6_9989_0_1	dd_Smed_v4_9989_0_1
ndl-2	dd_Smed_v4_8340_0_1	TM	NA	Scimone 2016	NA	NA	NA	NA	FGFR3	NA	1.25e-08	NP_001341739.1	yes	SMESG000027359.1	MKNLILELIIITIISGFSQPITVKNLNYIYSGASKLGYINSKLIVECPAKAQFYLWKFYQMQSDPQVLLQQEGKLLTIDPATVDKSGVYECKSTTGFTNTDTNVTVKIIDSQSEIVTKSCSNSVSPPIRDVSKGICFFNEEKRKFQPKIGDHVTLDCTAVGENLKYYWTFIGNNRMKNQIQAERNISKIIIKSVIPENEGVYKCEVGNIYGEKISRTFTVALTETAPDANMEIIGKKQDDLVTNIGQQVLLRCEVKSKYHRIHSIKWGKRIKSTGPDSLVKPNIVSWDQFTYNLLPETNIKKNFIMQNHIESFFTLSIRDNDQSGIYTCLAMDATGGTAHKIFNISTSSEDSFVEVQTKSYFFLLYILLPVVLIFAIVCAIIYCSVKSSSKNTHNSVPL…	470	0.619	Y	1	362-384;	0.548	N	37-115; 142-227; 232-343	1.60E-05;1.10E-10;2.40E-05	G3DSA:2.60.40.10;G3DSA:2.60.40.10;G3DSA:2.60.40.10	IPR013783;IPR013783;IPR013783	Immunoglobulin-like fold;Immunoglobulin-like fold;Immunoglobulin-like fold	Muscle	14	0.644	1.25	2256	1.718	http://planmine.mpi-cbg.de/planmine/portal.do?class=Contig&externalids=dd_Smed_v6_8340_0_1	dd_Smed_v4_8340_0_1
phred-1	dd_Smed_v4_4789_0_1	TM	NA	Adler 2017	IPR001791	LamG	CoreM	11	NOTCH1	NA	1.93e-30	NP_060087.3	yes	SMESG000027800.1	MKICLNCKCFPNLLILLLLCGSLICENIHLPLDNLVGQKLIDSSYFGPVEIVSRGDGKALRFNGTKGPVSITYTLDKATDAISSCFRGFSHCTDYIIKFWIKLNFESPIFNRESFIKFGPPNNKGKGLSIYPINENKLSISFDNGKEKQTLELGITKKDWNFIKISYQNSKFSVESNDIKTPAVSEISKLNNFDLSQESLVLGFGKKSNGIVVELDDFKFLLTKTSKDYQSDSFQSEERYDTKSSQQERTINFNGQNYLKYNFENRIIRPSENEELDLQFKFSEDFTSGLLWYSEKGLEKSYIYLKDSRLYYAYIYRKSGDGAQITATEEIYVPEILSPNMYHRLVIHRTSDKTSEFSNLTLTINKVLKANKAIIVGRVPLIPANGHIYVGGHENSRIA…	2506	0.835	Y	2	1877-1899;1904-1926;	0.216	N	248-430; 466-634; 731-885; 930-1086; 1115-1149; 1154-1188; 1225-1259; 1265-1298; 1301-1334; 1335-1372; 1433-1601; 1628-1665; 1678-1809; 2085-2469	6.45E-14;3.56E-19;1.30E-17;8.39E-12;5.7;1;9.184;0.084;0.18;11.141;3.83E-12;6.879;2.67E-06;1.14E-37	SSF49899;SSF49899;SSF49899;SSF49899;SM00181;SM00181;PS50026;SM00181;SM00181;PS50026;SSF49899;PS50026;SSF49899;SSF50998	IPR013320;IPR013320;IPR013320;IPR013320;IPR000742;IPR000742;IPR000742;IPR000742;IPR000742;IPR000742;IPR013320;IPR000742;IPR013320;IPR011047	Concanavalin A-like lectin/glucanase domain superfamily;Concanavalin A-like lectin/glucanase domain superfamily;Concanavalin A-like lectin/glucanase domain superfamily;Concanavalin A-like lectin/glucanase domain superfamily;EGF-like domain;EGF-like domain;EGF-like domain;EGF-like domain;EGF-like domain;EGF-like domain;Concanavalin A-like lectin/glucanase domain superfamily;EGF-like domain;Concana…	Muscle	14	0.768	1.89	7629	1.81	http://planmine.mpi-cbg.de/planmine/portal.do?class=Contig&externalids=dd_Smed_v6_4789_0_1	dd_Smed_v4_4789_0_1
	dd_Smed_v4_10049_0_1	TM	NA		IPR000859	CUB	CoreM	1	LRP3	NA	0.002	XP_005259002.1	yes	SMESG000049500.1	MDFPCKSQILFLISLHFLLLNSMIRASIKSSKIYNLTKSCKSFNENSEQTKLTINLTGAFIKSHSGYLLNSVDNEGYPENFFCEIVAQASADHIIMLSIESFNIPSQNSLCDENYLYVFDYRSSRSKAMTSAGGEKGLCGRNFPKYPIFTTGPFITIVFKSNLRDFIIPNDAGFQLTLTQVQQADKNNACKSGHFQCSSINFSTTPNEEETFNGAAAFRKRDESVKKINDSPATMARQIIPSRSITTTIYFYCIPFDVICDGVRNCHDGSDEDSNARKLCIDVTSKSIINRFLSLGLSASIAIAVSCTIAITLCIGISVCYCIKLCTSRFEPRQSQFTKGVSTGSDYQPSNNYPINLPVNNMDTYCSSYMPSQSSQFVCIKDVSSPSSSNEQDKIYCVY…	541	0.744	Y	1	301-323;	0.463	N	58-184; 252-274	8.40E-13;3.93E-06	G3DSA:2.60.120.290;SSF57424	IPR035914;IPR036055	Spermadhesin, CUB domain superfamily;LDL receptor-like superfamily	NA	NA	NA	NA	1059	1.441	http://planmine.mpi-cbg.de/planmine/portal.do?class=Contig&externalids=dd_Smed_v6_10049_0_1	dd_Smed_v4_10049_0_1
	dd_Smed_v4_10221_0_1	TM	NA		IPR000742	EGF	Core_SF	3	JAG1	NA	1.04e-09	NP_000205.1	yes	SMESG000005484.1	MNLFNNFLRTFILLSINFLNNISAIKRAPGTLTLKIQTPAYVEDCVEKYCKYVLKSCVGSGRSENERCLWSPLTVNSNYFHKMPKYLAEISFEVDNVKDPFYFNANLSYFQNEILVKTENFKNIIIQNLYGASQIHSQDFATLSVDIVIKCKPGFFPKNRCLVSCFEEASVYKCDENGRKICLSGYVFDPLTNKCNLDNCNSENIICFNNGTCVSGAHNPKCFCVDGFSGPSCEIWDPCTKPRCKNGGKCIKSELKNDFICFCKNNYYGKNCEKTGKSCNDITCEKNQFCEIVNNQPKCSVKKNSKSFIQKTFVTPPSIKSTTITKPKFVSLNVETKKPIVESIPVSKGTNRLLQSHSLLNEYTTTAIVIVLVVFMIGCFGVTFWVLKIKYFQKKSKTY…	535	0.602	Y	1	365-387;	0.252	N	200-231; 239-271	1.20E-05;1.90E-05	PF00008;PF00008	IPR000742;IPR000742	EGF-like domain;EGF-like domain	Cathepsin+	42	0.981	2.71	1916	1.708	http://planmine.mpi-cbg.de/planmine/portal.do?class=Contig&externalids=dd_Smed_v6_10221_0_1	dd_Smed_v4_10221_0_1
	dd_Smed_v4_10380_0_1	TM	NA		IPR000884	TSP1	CoreM	2	UNC5B	NA	4.21e-87	NP_734465.2	yes	SMESG000040323.1	MKFQILLLAVFIIDRLISSLAQNGILTDWDSKENHEVDSKKDLVLPSEKHLEGVPKFIQQPKSMYYVSKSHPAVITCIAQPVSHVNIFCADKQYSYMNEEVSATGLKVIKMDNEGRLAVKGNRWKFSLEVQHKDVIEWFSEYRCHCEAWNQIEQLQKVKKVESSSAVIYDSYINKDFKTVPKNQKVSVRGSVKLSCIPPDAKPPAEIHWVKNGEKITGKSHPQFEINEYGELLLSNIRLTDSGNYSCVASSFGLERHATAQILVFEVGQWSDWSEWTGICPNICSKGSNCPKVCSTSRQQRVRYCNQINNQKANCIGSEIEYKRCDLICDPNLWTFWSEWSKCSGNPCKKERTRQCTTNNCGKASSVEIDNCTLAECGGFVASFINSNKKYPESSTSIY…	1049	0.765	Y	1	406-428;	0.72	N	51-1042	1.4e-133	PTHR12582	IPR037936	Netrin receptor UNC5	Neural	33	0.526	0.6	4044	1.618	http://planmine.mpi-cbg.de/planmine/portal.do?class=Contig&externalids=dd_Smed_v6_10380_0_1	dd_Smed_v4_10380_0_1
	dd_Smed_v4_10468_0_1	TM	NA		NA	NA	NA	NA	IGSF10	Core_glycoprotein	0.014	NP_849144.2	yes	SMESG000016699.1	FIDYFSENVIHFTDCEVKVQICFLINKLTKDFMMYFFECFKLAILLIRIIVFPKFGSSGYFTLCPQINSSYPKFSEPINTDVEMVDGKYESLNCCIFGVPKILWFFKPKYYNQPWKLKTQTLRVNGFYILSDSNRSLLFLQPKTYEDSGIYKCVGTNHSNNLISAEISLYVGNGQKEFKIIGYSDPTKMYRVNSEHTIFCSVKAHKKSFCIFTWNRVIENQNRSIIASSNLTTDRTNDTLTNGYSGYASLSWMSLEKNHRIYNFTLNLKSLNESQEGYYSCHITESSANSELLHLFHFRLYRRNMIFLVIELIVSFIVILAILRAFQYDIKIIIFQIIRKFIKQSKTF*	348	0.182	N	2	33-52;306-328;	0.463	N	72-171; 190-295	5.44E-09;8.10E-06	SSF48726;G3DSA:2.60.40.10	IPR036179;IPR013783	Immunoglobulin-like domain superfamily;Immunoglobulin-like fold	Cathepsin+	10	0.562	0.43	5758	1.491	http://planmine.mpi-cbg.de/planmine/portal.do?class=Contig&externalids=dd_Smed_v6_10468_0_1	dd_Smed_v4_10468_0_1
	dd_Smed_v4_10532_0_1	TM	NA		IPR003591	LRR_TYP	CoreM	1	LRIG3	NA	8.13e-25	XP_011536195.1	yes	SMESG000015729.1	MNNPKFFFGIAIAISILINSCRVVTGKCSIEKESIHCFGSTWKQDLLPIDNDFLQKLNITKCTESGTEHQGMFDISFIKNLPKLKLLIINYCGLKDPPFIQESINSVEIINFSNNLIDEGSQFYALGMHFFKRLPKLRVLNLSKNKLKDLPKVWFECPNQLEILNLDDNMIGGLDPTFASCFANLKQLYLRNNKFSYLKKIKDVDVTFSGIPIRPVELDNSDHLIRTPNQLPFNVRHKVSKSSNEPNSHNNIIPQFSTLEILDLSFNKIQALEQIPFIGLQNLVKLSLRGNRLKSYVKSTSLEKNCDFGTAPFYIKSPTSLIHLDLSDNIGLTRIHSCWIFGLQNIQILEISNCSINTIGDSTFHKMKNISRLDLSYNNLNELPKELVSISSTLRDLNL…	1313	0.658	Y	1	1025-1047;	0.548	N	25-213; 229-305; 306-439; 440-590; 641-782; 806-905	3.60E-23;7.00E-07;1.00E-20;2.30E-11;9.40E-06;4.87E-16	G3DSA:3.80.10.10;G3DSA:3.80.10.10;G3DSA:3.80.10.10;G3DSA:3.80.10.10;SSF48726;SSF48726	IPR032675;IPR032675;IPR032675;IPR032675;IPR036179;IPR036179	Leucine-rich repeat domain superfamily;Leucine-rich repeat domain superfamily;Leucine-rich repeat domain superfamily;Leucine-rich repeat domain superfamily;Immunoglobulin-like domain superfamily;Immunoglobulin-like domain superfamily	NA	NA	NA	NA	2871	1.429	http://planmine.mpi-cbg.de/planmine/portal.do?class=Contig&externalids=dd_Smed_v6_10532_0_1	dd_Smed_v4_10532_0_1
	dd_Smed_v4_10689_0_1	TM	NA		IPR003961	FN3	CoreM	1	NPHS1	NA	2.36e-60	NP_004637.1	yes	SMESG000028689.1	MFAKKWNCFLKFLLVLILIGSFVSSQHPDQSFDDSDLTDSEMSSGAKIKQSIECTNEEIVNRIQCFQEIPKPVYEVAQGSAATLRCIVRNQYGKVQWRAVPVLLGYDRNIPGRPTYRVVGSVVKGEHFLEISNVTVKDAGIYECQVQPVGQEHPLLRRKTKLVVLVRPDQPQIFYKGFQPNGDQVIINSIKQDVRTEFTCVSDNGQPKVKFQWFLNNNLIQDNENSALLEELNYSRSRLSLKTSKFKDGDVIKCRVSNRATEVHQDPERRSLSTEVFIVIHTPPGQPQIVDMNPHKTTPYVVDDNIIMTCESSPSGKPAGSLLWRWKYPKVRELYNNRFENYTTKDISPQYYQQTISKNKMVSTLTIPALTSKEHGAQLFCVATNPVISYQSTAVKLYI…	1652	0.921	Y	1	1199-1221;	0.548	N	61-172; 187-284; 285-400; 523-624; 744-843; 974-1063	1.70E-19;1.30E-10;1.80E-08;6.80E-13;4.91E-13;2.70E-15	G3DSA:2.60.40.10;G3DSA:2.60.40.10;G3DSA:2.60.40.10;SSF48726;SSF48726;G3DSA:2.60.40.10	IPR013783;IPR013783;IPR013783;IPR036179;IPR036179;IPR013783	Immunoglobulin-like fold;Immunoglobulin-like fold;Immunoglobulin-like fold;Immunoglobulin-like domain superfamily;Immunoglobulin-like domain superfamily;Immunoglobulin-like fold	Neural	18	0.524	0.48	4290	1.488	http://planmine.mpi-cbg.de/planmine/portal.do?class=Contig&externalids=dd_Smed_v6_10689_0_1	dd_Smed_v4_10689_0_1
	dd_Smed_v4_10760_0_1	TM	NA		IPR000859	CUB	CoreM	1	NETO2	NA	1.07e-19	NP_060562.3	yes	SMESG000028496.1	MIAEILFVQLLVLYEKSEQISSLIDDNHFIEVLSQQTICRDFITPIPISDLSLDREYSLQSPNYPNNYPVNVDCVYIIKAPSPSMTINLEFRETFEIEDSVDCFNDFLQINDGPFGFSNLISKFCGTEISKETIQSTSNYLWLRFYSDKTETNSGFKVIYKFSNSKENTQPTKICYQKMYIPNSESVLLNSNLLKKYQLTNNFKGIEECIFDISVKKGSNIFVALSQLNKTSMTGLGQFIEIYDRITGPLVVDRYKNYFLINENSNFEKVYLKYHRAVIRIKFKTVESVMTFQLVLTALVRNMKNCSSEEFQCKGSFCISKTLVCNNLRNCPSADDEICEGQFVNKIAGITSLTATTGRSENIQTFHFYRTHGYILGSITLLLVCLLIGCIIHSIKQSK…	563	0.366	Y	1	373-395;	0.428	N	49-166; 303-338	3.20E-32;1.44E-07	G3DSA:2.60.120.290;SSF57424	IPR035914;IPR036055	Spermadhesin, CUB domain superfamily;LDL receptor-like superfamily	Muscle	14	0.557	0.43	1838	1.385	http://planmine.mpi-cbg.de/planmine/portal.do?class=Contig&externalids=dd_Smed_v6_10760_0_1	dd_Smed_v4_10760_0_1
	dd_Smed_v4_10958_0_1	TM	NA		IPR001590	Reprolysin	ECMreg	2	ADAM9	ECMreg	2.26e-54	XP_011542984.1	yes	SMESG000079144.1	MLYEMHFWLFNDLNFIILILFMIGSVNANEFSIKIDRNKNQLQIFTLYLIVDSNLYQQSQESTENRIQSIFILINKIYLPLGIQFQIICIEIWKENLIEISQEEYILEELKIYKTKSVNINHDCLHLFLGSNYFFTRQGRAEFTTMCSKSSCVGYTVDSITQNIKYTAYTVSHELAHNFGLTHDTSDCGCENCIMATGVEFSSRKLDWSSCSISQIKSLLKLGFPCHSHLAQFPTTIFVKISRRQPMMKSKRTSSINISICGNGIVENGEQCDCGKRSDCEKCCNFLTCKFSANSQCASGSCCNTEICKLYPTGTICRNSTTFCDLTEYCNGQDENCPIDIFRQDGTECLTKFNNKAHCFGGQCKDHGTQCRFLWGQTSNMSHSSCYDENTEENHAFKN…	657	0.617	Y	2	7-29;575-594;	0.72	N	43-226; 267-343; 344-498	1.90E-33;2.80E-26;1.10E-18	G3DSA:3.40.390.10;SM00050;SM00608	IPR024079;IPR001762;IPR006586	Metallopeptidase, catalytic domain superfamily;Disintegrin domain;ADAM, cysteine-rich	Epidermal	24	0.558	0.52	4141	1.402	http://planmine.mpi-cbg.de/planmine/portal.do?class=Contig&externalids=dd_Smed_v6_10958_0_1	dd_Smed_v4_10958_0_1
	dd_Smed_v4_11123_0_1	TM	NA		IPR003961	FN3	CoreM	3	ROBO2	NA	7.2e-61	XP_016862489.1	yes	SMESG000064673.1	LMYYYLKFILLMFFVHTVFSNQKPKITQSPSDIYGLLNQQVSLRCDSNDPSDKVSWIKDNSIINSNTNPLIIQLNPDIEGFYQCNISNSYGYTLSEKSAVRIAYLHNFLESNNSRKFVSPSTTVLLQCLEPDGLPKPKIEWKSNLSINNPRFKLDSNNNLRIDNIQRSDAGLYWCEAKNLAFTRTSSYIELIVFQKPIFHILPKHLQVMVSSHILFPCLVIGDSPMFIQWYKLGSGKNDISLSRTALSNNCSMIINNVKLEDSGAYVCRARNSGGITEIIYKLSVISFPSFIETPENIRTTVGEKVALRCSASGVPAPKVFWWHTNQYFLSDIDNNNRIIVFENGTLSISSVRSKDSGKYYCYASSFVGVSRSEATLFVDAPKGMFPPIISKVPQNITT…	1274	0.822	Y	1	866-888;	0.948	N	18-191; 194-286; 287-383; 384-482; 494-575; 612-851	3.94E-18;5.50E-14;1.30E-21;3.00E-18;4.29E-12;2.51E-15	SSF48726;G3DSA:2.60.40.10;G3DSA:2.60.40.10;G3DSA:2.60.40.10;SSF49265;SSF49265	IPR036179;IPR013783;IPR013783;IPR013783;IPR036116;IPR036116	Immunoglobulin-like domain superfamily;Immunoglobulin-like fold;Immunoglobulin-like fold;Immunoglobulin-like fold;Fibronectin type III superfamily;Fibronectin type III superfamily	NA	NA	NA	NA	2454	1.408	http://planmine.mpi-cbg.de/planmine/portal.do?class=Contig&externalids=dd_Smed_v6_11123_0_1	dd_Smed_v4_11123_0_1
	dd_Smed_v4_11182_0_1	TM	NA		NA	NA	NA	NA	PLXNB2	ECMaff	4.32e-31	NP_036533.2	yes	SMESG000019626.1	MLTSNLENIIIFLLIAGSFDNNDSITIFEGGGHSIKLCTENIMKVEINNCTNQTKTCEHGSQFLCQIPCRFFHHYIKINRIITKITFLSRPVFELNHVKNHLFKSGDYLNITSRQGNLLLLEMDEIQIIFSKNISCSLFLVSNQSISCKLDIFWAAVGEENVNVSVRFGSECNLPNYLGVIQVQYSTSSRKLLYYLLIICAFISILTIIYVYCLTTRNLIAKTDYQIFFQNQEQENQFVHIQRKAFVEYQKKAQSFKNLGELTPIHLLSFNEYINRNFEVSFKKITRTDKSDVSFHFEKMLLDKFQLMAWITSIEWQCKIEERTLVACYLTIYMFQNPEYFLEVMKTMLIQLIFEMKKNSDERTLFQKPESIAELIVENWLTICMYENFKACEEGQTLF…	477	0.449	Y	1	192-214;	0.129	N	282-449	1.3e-30	PF08337	IPR013548	Plexin, cytoplasmic RasGAP domain	Cathepsin+	17	0.785	1.91	4807	1.669	http://planmine.mpi-cbg.de/planmine/portal.do?class=Contig&externalids=dd_Smed_v6_11182_0_1	dd_Smed_v4_11182_0_1
	dd_Smed_v4_11266_0_1	TM	NA		IPR000483	LRRCT	CoreM	1	LRIG2	NA	7.23e-20	NP_001299615.1	yes	SMESG000023338.1	MRLAHYSLLFSLLLNFISKDAVAIKGCVVTLVNPTSLKRRVLCGDPKSQIELIPNPLPDATEMLIITQQNIPVIKEEDFKNVLELSTLSLTFSNLERIHRNAFKNLSYLTILDLSGNKLILNDDSLPSYLITNLVNLKHLKLTNNPLKMIPDFFFKPLSSLRKLLLNDCGFDSLRISSRAFHGLNSLEELDLRNSGIETINKTMESDFREMKPLRVLLLGENPWICDCHLRWLYRYLGEIQEFITLQLDNKVGPRCKQPKRLENYRIIAGIDRNQSKYVEFVCPIKCSRVSPGNVVLDSEKSLNLTCKCFSDPIKPVIWTKNGYKVEETVNKFQIFNSGNENFYSTLHIRSLKSVDSGSWSCRVEDVFQNFTLKINPNSIFPMAASLNVYIFVGLGSSL…	790	0.827	Y	1	390-412;	0.015	N	27-151; 152-283; 291-373	1.50E-15;5.80E-21;2.31E-11	G3DSA:3.80.10.10;G3DSA:3.80.10.10;SSF48726	IPR032675;IPR032675;IPR036179	Leucine-rich repeat domain superfamily;Leucine-rich repeat domain superfamily;Immunoglobulin-like domain superfamily	Neural	9	0.551	0.4	2108	1.502	http://planmine.mpi-cbg.de/planmine/portal.do?class=Contig&externalids=dd_Smed_v6_11266_0_1	dd_Smed_v4_11266_0_1
	dd_Smed_v4_11299_0_1	TM	NA		IPR000483	LRRCT	CoreM	2	SLIT2	Core_glycoprotein	4.12e-16	XP_005248268.1	yes	SMESG000044503.1	MAFRKQKISESIILFILGIIFSVSSQYSDPSLCNNRCLCIPQNMVVCNANDAIRAIPTNVPKTFSRLLIQNIDLISRIIYKSNLTGLEHLSYLKIIYCKIEVIEARAFENMVQLYYLDLSHNRIRIIAPQTFSGLNLKELHLMENPYIKIETGSFSGLKVKQINLRSNFISHLSSSEFKDLDVEKLFLFNNSLKTIDQGMMSIFDKPHHLIDITRNPLHCDCHLQWLAKNLQHQSKDDMKYVSITCLTPSILYQRPLISLSDKDLNCRRPHIQSLAIDFSSSQTQLSCLATSESREAEISWTYEENGQKKEFRKLHSNNQIFPQYGTLKSNLSVKVFIPPNEKRIYTCSTWIKDNDPQTVSVHIRTPNTHYPIMFPHDNRKSSSSNTINSPAIEDGNYL…	504	0.761	Y	1	409-431;	0.675	N	33-148; 149-269; 270-361	1.60E-19;3.10E-18;8.92	G3DSA:3.80.10.10;G3DSA:3.80.10.10;PS50835	IPR032675;IPR032675;IPR007110	Leucine-rich repeat domain superfamily;Leucine-rich repeat domain superfamily;Immunoglobulin-like domain	Neural	21	0.539	0.28	2650	1.437	http://planmine.mpi-cbg.de/planmine/portal.do?class=Contig&externalids=dd_Smed_v6_11299_0_1	dd_Smed_v4_11299_0_1
	dd_Smed_v4_11341_0_1	TM	NA		NA	NA	NA	NA	SLIT1	Core_glycoprotein	3.17e-10	NP_003052.2	yes	SMESG000030077.1	RTHFLCIIYSNFFSNEISIDKFLWYIISKTMRNYIYGLLIFVFQFHKVALFPDVVCPDLCQPCFKETVVCSTPGRINLPEQISLTVQKLTITDQRFFVTTLTTENFTQFAPPHISLKQLFIRNCNVQKIESRAFSALTKLESLDLSNNSNLTISNDAFNGLKIRHLIINNINILVLEKDVFRGLDVTSLSLMNCGIESIGYNTLHPLIKSLSKLFLQENHIKTLEPKLGLIFQQLDSLELSENLFHCNCSIKWLSDFYKQRRNDPNFNDNKFQNANIIPKCVSPYYLANRFLTHVNNEELICENPKISELNLKLNSLSNAKLVCSGYQASWQAPMQISWYNESSVGEQMDSEIFINQTKSSKTVSVKYIKDIGHYKCVINNSLGEVTAIVRIDWPNFFN…	538	0.277	N	1	438-460;	0.789	N	56-173; 174-307; 308-392	1.80E-13;2.70E-16;6.20E-06	G3DSA:3.80.10.10;G3DSA:3.80.10.10;G3DSA:2.60.40.10	IPR032675;IPR032675;IPR013783	Leucine-rich repeat domain superfamily;Leucine-rich repeat domain superfamily;Immunoglobulin-like fold	Epidermal	35	0.561	0.27	1189	1.379	http://planmine.mpi-cbg.de/planmine/portal.do?class=Contig&externalids=dd_Smed_v6_11341_0_1	dd_Smed_v4_11341_0_1
	dd_Smed_v4_11408_0_1	TM	NA		IPR000001	KR	Reg_SF	1	PLAU	ECMreg	1.69e-05	NP_001138503.1	yes	SMESG000063980.1	MKSWIIGLCLLLSLWNISTRDSSRPCRSTENGWNYDGPVNISSNNKSCKPWKIGDVKYKLDALQIKDFNENFCRNPNNRSSVWCYVDVNTTEPCTVPLCLANPEANYCIPIPIRDFTACPILFQNKDLFKQNVSKEFVFCCLKDQIHTEYLPIIEGCLLSIISTKFLQPKFFLCPPGYYYKRIFNLLLEDKSIYQCCRFSVVKASYSLWLYQSVLDENKNNSISVFGSLTNSSCKPVHDFYTEVIEYFNTFEQEYRFIEYGDRLCFYYLNTMTDRMTSNSKLGVFSLRNCPFSFIESNYTGSLTTTDKMHVKICRPISKDFIYPSGQYCLLLLSQEKLKCPSDFHAYIIRSAVNGEQLLKFCCLINNLTTIMWLSHENNSINENSSIAFVLLTKECPFM…	1183	0.819	Y	1	1117-1139;	0.36	N	27-104; 468-619	6.77E-14;5.70E-08	SSF57440;PF16977	IPR013806;IPR031569	Kringle-like fold;Apextrin, C-terminal domain	Cathepsin+	31	0.617	0.83	2817	1.445	http://planmine.mpi-cbg.de/planmine/portal.do?class=Contig&externalids=dd_Smed_v6_11408_0_1	dd_Smed_v4_11408_0_1
	dd_Smed_v4_11409_0_1	TM	NA		IPR003961	FN3	CoreM	4	NEO1	NA	3.65e-28	XP_016877727.1	yes	SMESG000042475.1	MNIGFIKFLCIFICSINSFVCSLNIINLTVQPTYAINTKDSFSKIKCKVNDSSAKYSWLYVDDNTKTEHPVVLNQYISFSEDGIMVLNHQTSTAGKYRCRAMIPLIGTVISQIFQVDLAEVFVNKLSQTALGSGYYKIGDRVILTCPYTYVPLQAEMEYEWTMKIGTRSKRITQTKTTVFHQNGRFLEIEVEKFSFGNYFCTALYSKYGWERRSFDINVQKFVDSGVNKRPLLQWVINPIESLYLDNSDLRERYIKIKNGRYTLITKEGTNRLELICAANSNDSSAVEILWYKNKVRIDRAAIQYDRFNYEITGQGTLVLINTTTDYNGLFTCQALLKRNSSIAIKYSFNLSIRPQLRFIKKPPPIIVKEKHTEIVLSCRLNDVESSNNIVWRKNGELI…	1407	0.767	Y	1	1055-1077;	0.216	N	31-119; 131-220; 272-337; 354-445; 456-654; 703-860; 893-1009; 1221-1401	68;9.12E-05;3.85E-06;5.20E-13;9.69E-29;5.78E-18;5.30E-08;5.90E-10	SM00409;SSF48726;SSF48726;G3DSA:2.60.40.10;SSF49265;SSF49265;G3DSA:2.60.40.10;PF06583	IPR003599;IPR036179;IPR036179;IPR013783;IPR036116;IPR036116;IPR013783;IPR010560	Immunoglobulin subtype;Immunoglobulin-like domain superfamily;Immunoglobulin-like domain superfamily;Immunoglobulin-like fold;Fibronectin type III superfamily;Fibronectin type III superfamily;Immunoglobulin-like fold;Neogenin, C-terminal	Neural	33	0.57	0.78	4590	1.716	http://planmine.mpi-cbg.de/planmine/portal.do?class=Contig&externalids=dd_Smed_v6_11409_0_1	dd_Smed_v4_11409_0_1
	dd_Smed_v4_11447_0_1	TM	NA		IPR000859	CUB	CoreM	5	CUBN	NA	9.36e-29	NP_001072.2	yes	SMESG000058235.1	MDFFLLSIYCLTNYVVYALDCDIIYYSDKIGVNNRRMFQSPNFPQKYPPNIRCKYQFVAKSQEKVVINFEHFNIEGLLPGCNKDFLDLYIEMKSLESTLFNAKHLGRFCGHTLDHVPNFVVSLHNIIVLDFYSDINTQQSYNQDDHMGLLGFNGTFKFIEIAPINSTKEQKESCHFYIDSKKEEGYITSPTYPGIYPSHLNCSYLLVGNQKERIRLLFRDLDLNHQNDDCIEDHVTIYDGDTESSPIIGQPFCGEKPKLKILSTRNMLLIRFITGDFIKRSRLESGDEIKMNPKLLQKKGFNVVYRFSVDYVKITNEMEKNHIIGTECDMWIKSSEKTSGILKSPGYPVRTPKNKLCTYFLYGIHNRNKMETAVLKFQTLNIPPTPDNKCSTGSLSIYS…	1020	0.648	Y	1	807-829;	0.129	N	32-158; 174-309; 330-466; 477-615; 618-742; 749-800	8.20E-20;1.30E-24;1.50E-09;8.90E-22;8.00E-21;0.004	G3DSA:2.60.120.290;G3DSA:2.60.120.290;G3DSA:2.60.120.290;G3DSA:2.60.120.290;G3DSA:2.60.120.290;SM00192	IPR035914;IPR035914;IPR035914;IPR035914;IPR035914;IPR002172	Spermadhesin, CUB domain superfamily;Spermadhesin, CUB domain superfamily;Spermadhesin, CUB domain superfamily;Spermadhesin, CUB domain superfamily;Spermadhesin, CUB domain superfamily;Low-density lipoprotein (LDL) receptor class A repeat	Epidermal	24	0.656	0.72	25661	1.881	http://planmine.mpi-cbg.de/planmine/portal.do?class=Contig&externalids=dd_Smed_v6_11447_0_1	dd_Smed_v4_11447_0_1
	dd_Smed_v4_11533_0_1	TM	NA		NA	NA	NA	NA	SLIT2	Core_glycoprotein	7.22e-07	XP_016864334.1	yes	SMESG000025920.1	MNIKLTQIWELLLFVLTSFFHKSSSFNCPNFCNKDACDNGVLSCSKSGLTSIPNVLPPNVDNVQLINQDFSQAGELTYANISSYGPPKFKISKITIQHCRLVGIAPESFSHLNYLEILDLSYNRLAQILPRTFESLNLKFLRLDGNVNLKFHCSSFQKSIIRHLSLVNCSLKILDFCTLKPIIGVLKKLILSSNLLQTIDSRYDFLFNRLLVLRLDNNLFNCADCRLKWLAKTLSTRFKNYNFSIEKSIQIDKVFPKCNRPTFLAERFLHQIDEQEFSCRTPSIKSIDLKIENIEKLILSCHSQSKNDYVMWYQDSKIEDSNRAQSNIVLHSGKAYRQLKCLINNPNGNISTKINIGWPRFVQIDEPESTVSPPDEINSNKGVLHIPQFSLLELLAAIF…	498	0.807	Y	1	395-417;	0.288	N	24-156; 157-290	4.50E-17;3.50E-11	G3DSA:3.80.10.10;G3DSA:3.80.10.10	IPR032675;IPR032675	Leucine-rich repeat domain superfamily;Leucine-rich repeat domain superfamily	Protonephridia	40	0.559	0.43	683	1.45	http://planmine.mpi-cbg.de/planmine/portal.do?class=Contig&externalids=dd_Smed_v6_11533_0_1	dd_Smed_v4_11533_0_1
	dd_Smed_v4_11554_0_1	TM	NA		NA	NA	NA	NA	KIRREL1	NA	2.33e-17	XP_005245362.1	yes	SMESG000074081.1	MLIVHGAFHIPGNLAFTSLYIYLWMVKFADNQILGPVSTSVLINSTARLRCRVTFNNSNTPVKVQWQKDGFGYENETLRDHFNGRYQMPGPRETGTYDLVIHSVDKQDDGEYACQVNAAIHILETTKSINLTVIVPPDKIKLKSSQFDFQNNSTNNEIIQNIWGHLNEFLILSCEIQYSRPATELVWKLGEFALREGKSGDIDGQEVGTVTTKSEFMDSFDQFYYKSESHLRLRLRKDHNGEILKCTIANEQSFMHKTPKPAIMKLNVLFVLDVKMDVIPHRPFFHFTEHEMIQINCSASTNPANVIYNWIKYNPTTKTTTIIKYFDRSGVLKIKVRRDLNNMFIRCQVLSVLAGKECYSNFQAESIIYDNSYLVNCSERHTANGSSQIILRVQYSPII…	934	0.358	N	1	617-639;	0.899	N	30-141; 160-271; 384-494; 511-608	3.50E-20;1.90E-06;4.70E-08;1.38E-15	G3DSA:2.60.40.10;G3DSA:2.60.40.10;G3DSA:2.60.40.10;SSF48726	IPR013783;IPR013783;IPR013783;IPR036179	Immunoglobulin-like fold;Immunoglobulin-like fold;Immunoglobulin-like fold;Immunoglobulin-like domain superfamily	Neural	21	0.557	0.44	1701	1.468	http://planmine.mpi-cbg.de/planmine/portal.do?class=Contig&externalids=dd_Smed_v6_11554_0_1	dd_Smed_v4_11554_0_1
	dd_Smed_v4_11809_0_1	TM	NA		NA	NA	NA	NA	PLXND1	ECMaff	3.81e-54	XP_011510894.1	yes	SMESG000033280.1	MFSQFCLGFLTFVSLSYCGNTNLEIIENGGYNSLFCFNLTSSSTTMTSSNTKINCTKSTAKCHSGNLYKCKLQCVLKITPIKVNGKFMPTIETKKPEFKLPKEKYFNNNMNITFTAQNGSAVHSISPEDIHIKFSENDVFCKQFWISRNSIICFLTVSKKNVFFQTLNVSVSIGYGNLSCNPPRIVGHILIGNNYIYYIIFIPMGFIVISLLIGFLVYFRIFKAKTVSSMNRAYSTEIVQKEMKYIKLNKMAFLEYQTAMDSFANLGRLHEHHILSFNNFISRTLNVELHKSEEDKHDEDLENIKSYLLNKKFLLKWIEDLNNSKRAQERSLIASLLTIILFQHPKYFIQIIKDLIKQLVIKMKDKSEEKLLFRRSEALVEKMIGNWITMCMYQSLKTG…	852	0.742	Y	2	197-219;332-351;	0.575	N	287-833	3.2e-88	PF08337	IPR013548	Plexin, cytoplasmic RasGAP domain	Cathepsin+	39	0.658	1.04	2247	1.469	http://planmine.mpi-cbg.de/planmine/portal.do?class=Contig&externalids=dd_Smed_v6_11809_0_1	dd_Smed_v4_11809_0_1
	dd_Smed_v4_11832_0_1	TM	NA		IPR001791	LamG	CoreM	5	NRXN1	NA	1.49e-102	NP_001317025.1	yes	SMESG000066308.1	MSLTNMQNIFIFILIISSKKSEFQIFIGISALSVYHPSINVNTNSSLSFQIKIDTLMGLIFYAEDIKTNSFVSLKLLSSAKVRLDVGLFYHDSTRENISMSKEYPTAPDYLTCIIDLSKIDGLIHEWHTIMINFHKKSIILQFNQFSEKVNIPIGYNSFKRFDGFLGDTMFFGGLPEKLKQDASHRVFFSSAIEPSFSGRISAVRIVRFSRLYLIPVMIQFQSDAMNTCYFDSNFCRYCSSSKKCTKYEYLTFDHNSEIGYAFPVDVISEINRSINFQFKTKQDNSFLFYIGSLPGLAEQFQISKTQFISVYIEDGLFHIIISNPQSVDSSFYTRKFHCNSIYKTCADDKWHNVQIKEFRNDIVITLDDFQKEFKNLSNQQLTKTIHMKFAKATEPFQY…	1528	0.32	N	1	1441-1463;	0.675	N	35-246; 1328-1528	1.80E-165;1.80E-165	PTHR44287;PTHR44287	IPR037440;IPR037440	Neurexin;Neurexin	Neural	23	0.582	1.04	4115	1.669	http://planmine.mpi-cbg.de/planmine/portal.do?class=Contig&externalids=dd_Smed_v6_11832_0_1	dd_Smed_v4_11832_0_1
	dd_Smed_v4_11876_0_1	TM	NA		IPR002290	S_TKc	Core_SF	22	JAG1	NA	0	NP_000205.1	yes	SMESG000027402.1	ENLIILISLKMLSFFPKMIFKLEIIFCFLEIFHGFVESKSQFSLKITKYIKYSFQRLDGKCCGDHGSVIQHTCTVPCIQRFSICLEYYHASVSPNDPTPYTGHCAYGKRLTEIWGDSSMKFNKESTHSYKFTIKSSWPGSITLIIEAYDTSETNPYRKAVIDRVVYKNFLKPSYNSSMWNDVVLSNDRSVYQFSMNLICKPDYYGEFCDRYCKNNGGHYKCDINGEKVCDYGWMGSDCNNTICQPGCHRIHGYCENPGECRCRAGWQGTFCDECMKYPGCKHGTCVDSPWTCSCENNWGGQFCDQSLNYCAENNPCKNGGICENLLSEVQPYKCICPSGFEGRDCEIDPCFPNPCKKGTCMKSKGEFYCQCIERWTGKLCDQDTSICDQNSCQNGGQCG…	1222	0.328	N	1	1127-1146;	0.627	N	179-238; 239-272; 273-304; 310-343; 349-381; 386-420; 424-460; 462-498; 502-535; 540-573; 590-635; 637-673; 678-715; 722-752; 764-799; 801-837; 843-872; 953-968; 999-1014; 1014-1036; 1042-1061; 1096-1113	6.90E-14;10.324;0.16;9.90E-07;0.061;0.44;0.0068;2.30E-08;4.10E-07;0.021;0.0064;2.90E-10;0.54;1.70E-06;1.70E-05;2.30E-10;1.40E-06;1.20E-10;1.20E-10;1.20E-10;1.20E-10;1.20E-10	PF01414;PS50026;SM00181;PF00008;SM00181;SM00181;SM00181;SM00179;SM00181;SM00181;SM00181;SM00179;SM00181;PF00008;SM00181;SM00179;PF00008;PR02059;PR02059;PR02059;PR02059;PR02059	IPR001774;IPR000742;IPR000742;IPR000742;IPR000742;IPR000742;IPR000742;IPR001881;IPR000742;IPR000742;IPR000742;IPR001881;IPR000742;IPR000742;IPR000742;IPR001881;IPR000742;IPR026219;IPR026219;IPR026219;IPR026219;IPR026219	Delta/Serrate/lag-2 (DSL) protein;EGF-like domain;EGF-like domain;EGF-like domain;EGF-like domain;EGF-like domain;EGF-like domain;EGF-like calcium-binding domain;EGF-like domain;EGF-like domain;EGF-like domain;EGF-like calcium-binding domain;EGF-like domain;EGF-like domain;EGF-like domain;EGF-like calcium-binding domain;EGF-like domain;Jagged/Serrate protein;Jagged/Serrate protein;Jagged/Serrate …	Neural	8	0.558	0.49	3384	1.574	http://planmine.mpi-cbg.de/planmine/portal.do?class=Contig&externalids=dd_Smed_v6_11876_0_1	dd_Smed_v4_11876_0_1
	dd_Smed_v4_11934_0_1	TM	NA		IPR001627	Sema	ECMaff	3	PLXNA1	ECMaff	3.55e-68	NP_115618.3	yes	SMESG000006541.1	MIKTKRFLILSVINIFITEICALTSEIFVYKYENLDKIMLHNNKSHKSILVSGKNYILQFSENNLKEPLAIRKTGPVNHSVMCTEPNQCQTSLCPKELISRDQCRIKLTDVFVKLWTFADSYLVVCYDVFQGFCEIIELYNQFSSSYKNKAYSIVTNDRKFHSTVLYHDQRLFFANEVYHPSNYREIDFNTMSILSFPNMTYFKPDYPFQANFGKLVYQGGETIFPLEFVGSFHIYDSRKDVFYKNYIFFLVNQPENKHEPKNGLFQVRLVRICSFDDDYTSFIDIGMNCDIDNQWTYYQVHSWIVANVSDDMANWYRNKTRFSRIKTEMDSDFHQILFINFKIILVTNNYRETFNSFVTCAYPIAEIMELYDVVRNLCLVGSGSVNENPYNFKSTDKR…	1975	0.782	Y	3	7-29;1220-1242;1284-1306;	0.756	N	43-1894	3.8e-171	PTHR22625	IPR031148	Plexin family	Epidermal	24	0.58	0.48	4443	1.407	http://planmine.mpi-cbg.de/planmine/portal.do?class=Contig&externalids=dd_Smed_v6_11934_0_1	dd_Smed_v4_11934_0_1
	dd_Smed_v4_11987_0_1	TM	NA		IPR003961	FN3	CoreM	1	NPHS1	NA	2.56e-18	NP_004637.1	yes	SMESG000003359.1	MLNFWMICVFVLSNTFINRIEFVLCQDPFNVDDLDAAESISLSQSSTCTEKDDIHRIQCFRELPSPKYDVLEGKDVLMGCRVAHQQGKLQWAFKGKMLGFDRNIPTYPRMRMTGNAVIGDHSLFIENVKVSDSGNYECQLSPAASQPPRRRMTKLTVLKVPSTPIIYQNGQSNKQNISVSIKKDEFDSNINLTCVSLNGNPVPTFEWSVNRSPLKHGFKFRGNKVSIETINDTANSLSMKSSQIMNGDIVTCGVENNATRKMFNLTERIIKTQMRVFKRILPGKIVIKEVSDIEKTVYVTEGHQLQLSCVCNNPGDPPIDLKWNINEDDLMIAQDKILSVKSEHFSQNTFRMSNISRKWHRKELYCSGSQDNYAIPSSATVLILVNYPPSKIEMEAISI…	1621	0.569	Y	1	1223-1245;	0.074	N	57-162; 163-269; 289-393; 399-512; 526-625; 742-845; 1003-1081; 1086-1185	2.40E-19;3.60E-08;6.90E-08;5.40E-08;1.20E-06;2.63E-06;1.57E-10;1.80E-06	G3DSA:2.60.40.10;G3DSA:2.60.40.10;G3DSA:2.60.40.10;G3DSA:2.60.40.10;G3DSA:2.60.40.10;SSF48726;SSF48726;G3DSA:2.60.40.10	IPR013783;IPR013783;IPR013783;IPR013783;IPR013783;IPR036179;IPR036179;IPR013783	Immunoglobulin-like fold;Immunoglobulin-like fold;Immunoglobulin-like fold;Immunoglobulin-like fold;Immunoglobulin-like fold;Immunoglobulin-like domain superfamily;Immunoglobulin-like domain superfamily;Immunoglobulin-like fold	Neural	36	0.576	0.69	4100	1.54	http://planmine.mpi-cbg.de/planmine/portal.do?class=Contig&externalids=dd_Smed_v6_11987_0_1	dd_Smed_v4_11987_0_1
	dd_Smed_v4_12018_0_1	TM	NA		IPR001627	Sema	ECMaff	2	SEMA4A	ECMaff	3.63e-10	XP_011508181.1	yes	SMESG000069640.1	MHNLLLKFTEIILMVYMLLNTCDNNLIREMEIPYKINSNSIEYTGGLLTVIGTNEENVHVGAKSIVFKIPFNSNLVIEPFLHWKTFKSHNPRYQPGPVYIRYMSQLDPSQSSIVELCGSDNQRVLECRAFDIANKTVLSRHTGKNMISLKISGFSSKHIRIGSHIINAIHIPFGRAYIALHYNRSKTHRPESSLVTPSLTFSYGNANFLQITKFKDKIYFIFTEAASEFVDYHKTFYGTNKPEIPFTRIGRVCIEDKPLGHSFFTTFIKSTLKCQLRVETTQFSLKNFVEYTHAVGASEIDEDSGQFFIMFRSSDPINNSNMYSSVFCRYSLINIEKELERSKFAVLEKVNNTEYWSRDYYSNWFPLNLSQCHKSSKSFFFHNEALVLNRLKPIQSPLL…	730	0.584	Y	1	580-602;	0.091	N	43-520	1.3e-34	G3DSA:2.130.10.10	IPR015943	WD40/YVTN repeat-like-containing domain superfamily	Intestine	43	0.696	2	1855	1.417	http://planmine.mpi-cbg.de/planmine/portal.do?class=Contig&externalids=dd_Smed_v6_12018_0_1	dd_Smed_v4_12018_0_1
	dd_Smed_v4_12133_0_1	TM	NA		NA	NA	NA	NA	PLXNB1	ECMaff	6.56e-27	NP_001123554.1	yes	SMESG000033282.1	MKKILLFFFLIIIQWFQFINLFESIEYFNRGGYISLFCINKTDDNIILHKQNSYAVNISCNKMKIVCKSGNFYKCNLPCNFNLTALENNKKIFRLQRFEAPIFAISELEYYQNRSNLTIGVSSKVSISSIRLENYHFNFSDVNVLCRQIWNTDSSIICLLHLKMTCVYYKILNVSILISYGNSSCNERQNLGFILIRCGNLYFIVLICIFLIGMIGIFGTIYVKMYKRKTFSILAEACSVELTVEEMRNIKLQKMAFLDYQTAPDSLSTLTKLNIGILLPLNIFLSRNYKVEVRKADENDSVKDIENLLLNKEKCFKLISNFNENHSFDNKNKCALLITLILFRHPKYFLTIMKELVFNMVSQAKLLSEERNLFTKYDDITEIIIKNWITLCMYYSFKH…	828	0.806	Y	2	4-22;201-223;	0.522	N	291-816	8.3e-60	PF08337	IPR013548	Plexin, cytoplasmic RasGAP domain	Cathepsin+	17	0.742	1.45	2471	1.54	http://planmine.mpi-cbg.de/planmine/portal.do?class=Contig&externalids=dd_Smed_v6_12133_0_1	dd_Smed_v4_12133_0_1
	dd_Smed_v4_12601_0_1	TM	NA		IPR000562	FN2	CoreM	3	MMP2	ECMreg	1.36e-17	NP_004521.1	yes	SMESG000037117.1	MMNCFRIFLLSLALLDHGKLFCKLIPFSFRSPVDVCEFPSIYRDKLINQCQLSPAGYWWCPKDDNFDLHNQKTVCPNTSLTHAGSDPGRLCKIPFVYKKKFYYACIRSIDEVNYKVYWWCATTSDYDNDKKRRWTRCNENSSQLPCYFSNVTDSYATGINSECRLFYNKWVCNTERKEIRECPRTETTYAGNSPGDKCHFPFLFGQSEYRSCISAKRTDTIHYRDASQFEPYLWCATTPNYNIDKKWTKCVSEESVLRWSDKRVLIPVLVVLGILGLVLLLAALLYFFCEGGRQNKRDIWGHQSQYISHSANVNHPATPTAPPSYHEAVMSLTNII*	336	0.657	Y	1	266-288;	0.493	N	32-76; 79-141; 185-253	1.40E-06;1.30E-14;2.40E-18	SSF57440;G3DSA:2.10.10.10;G3DSA:2.10.10.10	IPR013806;IPR036943;IPR036943	Kringle-like fold;Fibronectin type II domain superfamily;Fibronectin type II domain superfamily	Neural	21	0.556	0.34	1120	1.583	http://planmine.mpi-cbg.de/planmine/portal.do?class=Contig&externalids=dd_Smed_v6_12601_0_1	dd_Smed_v4_12601_0_1
	dd_Smed_v4_12707_0_1	TM	NA		IPR001791	LamG	Core_SF	5	FAT4	NA	4.01e-73	NP_001278214.1	yes	SMESG000002878.1	GDLSVSNTEIIIEFHPIFDSPIFFEPFYTFVVKENSLSHTPLRKISLIQSQNIDDYHLSIIEESLYGKWSIFSDGSLYLLSELDYEERKQYSFTVLAVNKNDKEKSTKVFVVIFVQDFNDNSPIFSTQSYFFSINRHTKPNTTIGKVFAMDPDSGINGFVNYSIEKLPVELDFVEIDSQSGRLFTNKLVDVVEQEFIFFITAEDHGIPRLNSSVKVYVKINPSPKSKQFFDKQTFFQNISEDMKITEKIFKLEIDHQQMVTYRISKCTQKGAFSINQHTGIIHLINRLDREAIAFHVLTIVATDNSSTKDSEYLAVTNLYVNIIDVNDNSPIFKNDALNNFILSESTKVGTILGFYTANDIDDGLNGQVRYRLTATGMESISVFKIDTFSGALYLNQPV…	3811	0.101	N	1	3468-3490;	0.807	N	113-245; 271-290; 321-445; 450-533; 936-948; 956-975; 975-988; 1853-1879; 1884-1901; 2024-2101; 2126-2229; 2537-2632; 2818-2877; 2881-2915; 2917-2955; 2976-3179; 3207-3414	1.10E-22;2.80E-22;3.85E-25;3.00E-07;2.80E-22;2.80E-22;2.80E-22;2.80E-22;2.80E-22;5.71E-05;4.43E-16;1.7;59;0.0061;7.60E-07;8.23E-10;2.22E-21	SSF49313;PR00205;SSF49313;PF00028;PR00205;PR00205;PR00205;PR00205;PR00205;SSF49313;SSF49313;SM00112;SM00181;SM00181;SM00179;SSF49899;SSF49899	IPR015919;IPR002126;IPR015919;IPR002126;IPR002126;IPR002126;IPR002126;IPR002126;IPR002126;IPR015919;IPR015919;IPR002126;IPR000742;IPR000742;IPR001881;IPR013320;IPR013320	Cadherin-like superfamily;Cadherin-like;Cadherin-like superfamily;Cadherin-like;Cadherin-like;Cadherin-like;Cadherin-like;Cadherin-like;Cadherin-like;Cadherin-like superfamily;Cadherin-like superfamily;Cadherin-like;EGF-like domain;EGF-like domain;EGF-like calcium-binding domain;Concanavalin A-like lectin/glucanase domain superfamily;Concanavalin A-like lectin/glucanase domain superfamily	Neural	23	0.502	0.3	5163	1.43	http://planmine.mpi-cbg.de/planmine/portal.do?class=Contig&externalids=dd_Smed_v6_12707_0_1	dd_Smed_v4_12707_0_1
	dd_Smed_v4_12732_0_1	TM	NA		IPR000742	EGF	Core_SF	4	NOTCH1	NA	2.04e-49	XP_011517019.2	yes	SMESG000066558.1	MIFAKGFPMNVFILGCLLVIVSSKLCSNRPCVNGKCVEAFDPEFRCSCWHGWKGETCEENVNDCIQNPCKNGGTCIDKKNSQFTCNCTSQFIGNLCQFENPCLNVNCENGGTCESLENGMFQCKCRYGFIGEFCAVQNIACPVIPKKKRELCNNHGECDIYPNMTLFCKCDPGYTGDRCDKKKELPVEIGCKSDYCFNGGVCKVLDNGSPICECKGEFTGKNCTIPLKETRKEALINIKIPKTFNEKQLIIKKTKSPSLCDNLCKASFGNGICDQQCNTFACNYDGGDCDPWRKCYGNDLKHCKGVFNDGVCNPECNNVDCLFDGEDCHKSSCKFHKCSELYQNKICDEECNSPQCGFDGGDCHTSRSNSFFSNEGLTKCSTQTKLYELDLVLMTTMQN…	1095	0.856	Y	2	417-439;496-518;	0.129	N	25-58; 64-94; 101-135; 150-179; 190-224; 253-290; 292-328; 331-363; 649-898	0.0034;7.30E-05;1.70E-04;3.40E-05;0.21;2.80E-09;7.30E-09;4.60E-10;4.10E-21	SM00181;PF00008;SM00181;PF07974;SM00181;SM00004;PF00066;PF00066;G3DSA:1.25.40.20	IPR000742;IPR000742;IPR000742;IPR013111;IPR000742;IPR000800;IPR000800;IPR000800;IPR036770	EGF-like domain;EGF-like domain;EGF-like domain;EGF-like domain, extracellular;EGF-like domain;Notch domain;Notch domain;Notch domain;Ankyrin repeat-containing domain superfamily	Cathepsin+	42	0.792	1.7	6736	1.532	http://planmine.mpi-cbg.de/planmine/portal.do?class=Contig&externalids=dd_Smed_v6_12732_0_1	dd_Smed_v4_12732_0_1
	dd_Smed_v4_12771_0_1	TM	NA		IPR003961	FN3	CoreM	30	PTPRD	NA	2.73e-111	XP_016870464.1	yes	SMESG000068618.1	MKQIEFFSIFLFLDFFLHFSCQTSGQSPAMITEHPLDTTAQAGFFIFLICKAQGNPKPTVQFKINGKVQSNDSHRKIIRSFDFGASLRQQVQMDNNNDVVQCIAENHLGVDTKSATITVIDSNAEVPAGFPIITSGPIDVLSQFGKIAKIRCEVSADPSAKVTWIKNSHEKVDSNNERFQVVGTGSLTIKNVRETDGGSYECMATNKVGTVISQSGMLQIRRNLTSALHYMKEKESPMTPQIVDFKSKIEVSTGQGANLTCNAEGSPIPLVHWEVQIGNPNSPNPENRPLGDEQPSSSTIHLTDITESGSYVCHAKNKMGLIKKEAQIIVKKKPMAPTLVSYSKVEATSAVIEWLPVKSNPPIDSYTLLIKDTSNKDPHLGLRQIANLYFPPQKLSSES…	2192	0.782	Y	1	1464-1486;	0.129	N	22-127; 128-230; 237-331; 333-541; 749-864; 889-1070; 1078-1176; 1196-1363; 1621-1890; 1922-2185	2.20E-11;5.40E-21;3.50E-14;4.09E-36;4.60E-14;3.93E-28;2.25E-05;6.92E-07;9.50E-120;2.20E-125	G3DSA:2.60.40.10;G3DSA:2.60.40.10;G3DSA:2.60.40.10;SSF49265;G3DSA:2.60.40.10;SSF49265;SSF49265;SSF49265;SM00194;SM00194	IPR013783;IPR013783;IPR013783;IPR036116;IPR013783;IPR036116;IPR036116;IPR036116;IPR000242;IPR000242	Immunoglobulin-like fold;Immunoglobulin-like fold;Immunoglobulin-like fold;Fibronectin type III superfamily;Immunoglobulin-like fold;Fibronectin type III superfamily;Fibronectin type III superfamily;Fibronectin type III superfamily;PTP type protein phosphatase;PTP type protein phosphatase	Neural	9	0.611	1.46	8278	1.905	http://planmine.mpi-cbg.de/planmine/portal.do?class=Contig&externalids=dd_Smed_v6_12771_0_1	dd_Smed_v4_12771_0_1
	dd_Smed_v4_12855_0_1	TM	NA		NA	NA	NA	NA	PLXNB1	ECMaff	1.3	NP_001123554.1	yes	SMESG000027122.1	MKEIVEKLIACAYLFTVSLSILLTYSTFIILNTQVQERCSYCFEFIQWPVNILMMVNVLLIVYNTKMNYKYRNLRFSLQIEQPLVFYLICLPLLLVILVALTLLTINSISRWFATRIGFVIEIGLAATEFFAVIILILDISGFSDTGEEPFINLVNSITIIVTLISMGILFSKNFILKSRNIFKNSYNNSIYDKSRDDRSILSSKSNLFLNRLKETSILLLLIVLIPYMMIPLRENLRKLWKSLSISKHKEHIGKKYTSYLTVSGIIIVTVYSIVSIVIGVNRNNFIKNPIYFFLMVVQEVSVFPIFYLMLQETNLWTRLMNVNFYNITNIFLHFGTIGQYLQTLNGILFHVIESQMKASTNNIDYFMFGFHLIKLLKTTITSLLVLAMVERNFKKPLR…	468	0.241	N	12	9-31;46-63;84-106;116-138;150-172;218-237;257-279;289-311;331-353;368-390;402-421;436-458;	0.652	N	#N/A	#N/A	#N/A	#N/A	#N/A	Cathepsin+	17	0.732	1.78	1893	1.595	http://planmine.mpi-cbg.de/planmine/portal.do?class=Contig&externalids=dd_Smed_v6_12855_0_1	dd_Smed_v4_12855_0_1
	dd_Smed_v4_12877_0_1	TM	NA	tblastn	NA	NA	NA	NA	NA	NA	NA	NA	yes	SMESG000041433.1	KMDLLKIIILLIHLRNVYSCFYRPTTVSPRTKTTPITFFSTSTILPTKIIPTKSQITEIFTTIIQSNKTSSTDYVEENTPTMSNLSSTDNSVDHLSTELTKNTIQLTSKDEFSHPITTESFPNLNLSTTEDSAGQSSTELSKNTIQLTSKDEFSHPITTESSSNLDLSTKTYWTTSESVRTDIPSQNTIKTDYNSYFMFTGSTFTQSQTSVNEIETTSKKNNEYTNYPTNSGKNRTSDAFYITTQEFKTVLPTSEINEITSRNKENENTLETSQSTDAMTMLPKSTETEISMKESISTDQTYSADRTKDQTDLMTTVTSKNIKAVCLDVPEFVLYSLGGFILVMAIAITILGICIANMKRKIYTNNTVNSFGIDIVESRFL*	381	0.768	Y	1	333-355;	0.394	N	#N/A	#N/A	#N/A	#N/A	#N/A	Intestine	30	0.574	0.75	948	1.382	http://planmine.mpi-cbg.de/planmine/portal.do?class=Contig&externalids=dd_Smed_v6_12877_0_1	dd_Smed_v4_12877_0_1
	dd_Smed_v4_12913_0_1	TM	NA		IPR000562	FN2	CoreM	1	NA	NA	NA	NA	yes	SMESG000068886.1	ADKFQSIIKQSVKQTMKFSLKLFGLSLVAIAFLLTVIGINIPFFTYVGSLWTVKRFYQEQDICRVSMTTMTAKGDKCLFPFYDGDQNLRFDCIPYGQTTVKLWCASSCNSTGMYMKFTTCSMTRLNSPSGPEEINNIDTEKSRYSISTQVLLMTSLISLITCFTIGILEYFLLNVLQRRALETITIFFIILSILTNLGGLIFVGSAVRDTVTVLREGFWIVFASLVLTVVAVIIYIVGVSKDHENRNVLKVLPYDIYPRGYVHGN*	265	0.162	N	4	22-44;151-173;185-207;217-239;	0.522	N	69-109	8.85e-05	SSF57440	IPR013806	Kringle-like fold	Pharynx	27	0.554	0.55	669	1.457	http://planmine.mpi-cbg.de/planmine/portal.do?class=Contig&externalids=dd_Smed_v6_12913_0_1	dd_Smed_v4_12913_0_1
	dd_Smed_v4_12974_0_1	TM	NA		NA	NA	NA	NA	MXRA5	Core_glycoprotein	6.43e-11	XP_005274542.1	yes	SMESG000079961.1	MESSLSVKGYFLLVLSRFLSDSFSQHNEPTICINKCVCLTNERVVACHENDRITALPTNIGLIHDRLIIQRGKFDSPTIFSHNLTGLTHLTFLKIIYYNLQVIAPRAFYRMKNLHYLDLSHNKLIKVSDYAFSGLSLSDLHLMENSNIQLESLSFVSMQATTINLRSNNMTFLDYDLFKNTKVKYLYLYNNSISRINPRFRQIFNSTDKLLDVSNNPLICDCSLSWLAETLSMQLSKEKSFITSKKIHIVCKKPESLFNKELMFLQPNQLKCLHLKIEEIKINVNFDAYQITCVSKVGGYKLPTIIWQQYLNEYHQNIIPGVVTHRKISENEHQMISVSSNTVSVPLNLFYKGFIKLVCIASIDDTLIQRLEVNLNQPTFNFIASRPNKTIKQIEASNN…	517	0.531	Y	1	413-435;	0.182	N	32-157; 158-275	1.80E-15;1.40E-16	G3DSA:3.80.10.10;G3DSA:3.80.10.10	IPR032675;IPR032675	Leucine-rich repeat domain superfamily;Leucine-rich repeat domain superfamily	Protonephridia	26	0.547	0.53	1661	1.56	http://planmine.mpi-cbg.de/planmine/portal.do?class=Contig&externalids=dd_Smed_v6_12974_0_1	dd_Smed_v4_12974_0_1
	dd_Smed_v4_13016_0_1	TM	NA		NA	NA	NA	NA	PLXNB2	ECMaff	3.5e-32	XP_011528984.1	yes	SMESG000033322.1	MLNSLHLKFVLIFISVANSKSDEEIKIIERGGYTARICLNHHPENVSVKTTMGDYVFSCRKSNETGTECKNKSVYSCPIPCNFSESAVKIGMKVYKLSHLSKPKFELAEKNLKYNSNGNLTIKSDASLPLLAADQINIDFSANVSCSRKYIQNYSIICRLDAQRIPIDQALDISINISYGEICNSKHFLGKISLFSLRTKFNISYILISLSLLLLITIIILIYILKCRNTSKKENEAKIIENSFENQKIEFSDIQIKAFKEYSMAMSSLNNIGKFSNRHFHSFHYFMNKLFNLEIEMVLDDKMIREIQILKTVLLNKDKLIEWVENVENNCKLKNKCSIASFLTIYLFHYPKYFIEIIRILLIKQVNHLKENSEESLLFCRSESIVEKIVCHMISICLY…	861	0.689	Y	2	203-225;339-361;	0.627	N	292-847	1.7e-67	PF08337	IPR013548	Plexin, cytoplasmic RasGAP domain	Cathepsin+	41	0.649	1.24	1837	1.567	http://planmine.mpi-cbg.de/planmine/portal.do?class=Contig&externalids=dd_Smed_v6_13016_0_1	dd_Smed_v4_13016_0_1
	dd_Smed_v4_13045_0_1	TM	NA		IPR001791	LamG	CoreM	1	NOTCH2	NA	1.58e-14	XP_011539821.1	yes	SMESG000063654.1	MQIVLVLIILPFLMAETRNYGYLFNKTGGFIQAMYSLLCNESAIKLELFINGNTGVIFYGENKNQDSSILVYFKRPGIYMNVTSGKLKFTVPFMLDFFNNEWNGWHEVEIRISKNRLGLSFDRILREAALNERFLFPENDIENNVVYFGRGFQNKQVNIQGFLGFMRNFLFMSCGCNMWQPVRIIYSKEINLDHLGECNSKLACQKGCSCNLFPWGSKLCDCSGRQCALSDHMTFYGFDRTTNKSLDNREQLQIISSSDNVQYGCGIFRESFKINDNNQWVMLSIDNSRTCFKNINFCENDIIYQFWLLPLSINNDGKEVGILKHSSSIHSNYGVQVTQIGNKLKFVLVLDSGKSFQLFSSLSSMNWNRVTVFFNKTHLNVYLNLNLINSTQTFTFTND…	2958	0.789	Y	1	2513-2532;	0.954	N	18-182; 228-428; 633-798; 826-1004; 1242-1406; 1467-1619; 1719-1855; 2101-2138; 2144-2184; 2187-2221; 2224-2259; 2702-2937	1.71E-07;9.98E-05;4.96E-09;2.97E-09;3.56E-06;1.92E-15;4.85E-08;9.298;2.5;0.21;8.5;4.63E-06	SSF49899;SSF49899;SSF49899;SSF49899;SSF49899;SSF49899;SSF49899;PS50026;SM00181;SM00181;SM00181;SSF50998	IPR013320;IPR013320;IPR013320;IPR013320;IPR013320;IPR013320;IPR013320;IPR000742;IPR000742;IPR000742;IPR000742;IPR011047	Concanavalin A-like lectin/glucanase domain superfamily;Concanavalin A-like lectin/glucanase domain superfamily;Concanavalin A-like lectin/glucanase domain superfamily;Concanavalin A-like lectin/glucanase domain superfamily;Concanavalin A-like lectin/glucanase domain superfamily;Concanavalin A-like lectin/glucanase domain superfamily;Concanavalin A-like lectin/glucanase domain superfamily;EGF-lik…	Epidermal	24	0.527	0.31	11527	1.551	http://planmine.mpi-cbg.de/planmine/portal.do?class=Contig&externalids=dd_Smed_v6_13045_0_1	dd_Smed_v4_13045_0_1
	dd_Smed_v4_13075_0_1	TM	NA		IPR001881	EGF_CA	Core_SF	1	UMOD	NA	0.000865	XP_011544236.1	yes	SMESG000041529.1	MLQITCRSFSQGLIIILCFGIISSYIEKDSLDYIPAFSESVENIFINFQGNGKIILKQSQQIDQIFQAEIETFHIQSNSKSVLVKSNWKKVSKTDLVLNLSQTITSSNFTQFLPEICIGVLFLIIAGVILIRVVIHFYKRKYKQHKNKKDKYCFKKMKLFNRKLNNQKNSIEVADQLTSDREDDCPSSSKSSSKNTMIYLPPTPEKDEIKRSTEKVIEYILNHFPSSNRKIKKLSGFEIFSICLTSIILLFVITVFTDMSVFTVKDVSAPEDDFSFIVLTLFIPQENYLEKIRIFAQQKYTISSYINNSAKAFQSKIDNYVKCHVINEIKIHKFILQIFDIPIVENNDDFLPCDEKHKCLIAWQQGRYGCNPNTKKCICQRGFRLLKGLCLDENECQIP…	1860	0.446	N	8	7-26;116-138;234-256;1124-1146;1187-1209;1478-1500;1577-1599;1744-1766;	0.463	N	392-434	0.0031	SM00179	IPR001881	EGF-like calcium-binding domain	Neural	33	0.547	0.85	4663	1.571	http://planmine.mpi-cbg.de/planmine/portal.do?class=Contig&externalids=dd_Smed_v6_13075_0_1	dd_Smed_v4_13075_0_1
	dd_Smed_v4_13247_0_1	TM	NA		NA	NA	NA	NA	ECM2	Core_glycoprotein	3.97e-09	NP_001184225.1	yes	SMESG000020400.1	MIQNIIVVIFILTYGQLSASELINIDEQTNFSPCIFNNNRLICDAKSMTDNPILSFKISGNVKIDKLEIINFPLPEIPANYITPLADNLLSVKIHSTVPIRLISQVAFSQCSKVTSLELKSQITGNDNAINLDGVFQDLKSLENLKLMNLNIVDLKLNYLKNLQSLSIEYSNLNSISEETFESNKNFSMLNIIGVKNSTSLINQFINWNTNIPSSLLTLKIDNCDLQKFPKFNEKFIKNLTLLSLATNPIERIDQNDTVDLKQLQTLLISGTNLNTKSVPGLAQLKKLKTLDISGIKTFTDLPIEIEQLTSLEVIYMDLLELNQISIALPSTIMKVSASHLKKPIKISTKFLSKCNKLIYLFLNNLDTNDIKFLVDNVDVFKDSLLTLSFDECIVLKTE…	924	0.739	Y	1	662-684;	0.604	N	32-332; 333-449; 450-549	1.60E-20;1.00E-06;7.80E-13	G3DSA:3.80.10.10;G3DSA:3.80.10.10;G3DSA:3.80.10.10	IPR032675;IPR032675;IPR032675	Leucine-rich repeat domain superfamily;Leucine-rich repeat domain superfamily;Leucine-rich repeat domain superfamily	NA	NA	NA	NA	1785	1.355	http://planmine.mpi-cbg.de/planmine/portal.do?class=Contig&externalids=dd_Smed_v6_13247_0_1	dd_Smed_v4_13247_0_1
	dd_Smed_v4_13275_0_1	TM	NA		IPR003961	FN3	CoreM	1	HMCN2	Core_glycoprotein	2.67e-26	XP_016870075.1	yes	SMESG000015102.1	MILTNSKNLMMKGIMLYLLIFISLIASDKIQQVDRIIQGQKFSLECPFKEVLTEDMFQWFFQPYYDDKDRLICTKLPNKEDCRRSKEEIFENIVEVTSHIITIRNANSKNSGLYKCVHLSYPKYERHHYDVSILTPPGKPQIYTNAGLTENVTAHLKCTSEGGYPPPTLKWVWKDFSNNLISKERRIKTTITSSTIKYGLITLSTTWLPKSNEDGDSLNCVAENSLATVSSNWVYISVNYAPIIYEFPQKTYYGLEGDEINIECKATSKSAATYKWISDKDTVYSDGSYLIIKPLRTSDKGSYSCVVKNSYGTSSASLDIKVLSEPKISIPEAVVINEWETLNLTCDVIPKTSNVTWLLKDKVLSNLKNLVHNVVGHNSFEIECRAYVFTKRHLQYSII…	1091	0.808	Y	1	917-939;	0.021	N	27-142; 232-324; 331-411; 413-507; 508-607; 630-709; 716-814	2.40E-06;1.40E-14;25;2.10E-11;9.30E-13;5.02E-11;2.70E-10	G3DSA:2.60.40.10;SSF48726;SM00409;G3DSA:2.60.40.10;G3DSA:2.60.40.10;SSF48726;SSF49265	IPR013783;IPR036179;IPR003599;IPR013783;IPR013783;IPR036179;IPR036116	Immunoglobulin-like fold;Immunoglobulin-like domain superfamily;Immunoglobulin subtype;Immunoglobulin-like fold;Immunoglobulin-like fold;Immunoglobulin-like domain superfamily;Fibronectin type III superfamily	Protonephridia	26	0.63	1.04	3026	1.508	http://planmine.mpi-cbg.de/planmine/portal.do?class=Contig&externalids=dd_Smed_v6_13275_0_1	dd_Smed_v4_13275_0_1
	dd_Smed_v4_13311_0_1	TM	NA		IPR002861	Reeler	CoreM	1	FRRS1	NA	1.28e-34	NP_001347970.1	yes	SMESG000005729.1	MNKTLFIFIVIYTSVAYGFSKGSPQYVCLVPYPHHDTSYSTMVPQSNDNLPIKLTINPETYRENSTIEIVIEMNSDVLYKGILLSIKPNTEDIINPVGKFTRCNWHDIRFYNFSREVNSCLTHRSNAFKPNKMICTYEAPSRNYGVLALSAVFAKTIGMFWINVKREITYNGFNAQTPLPNPTGPLDPNDSITIDGCGTTKNCLLYPLSCYDRRNCKYMVSSRVDGKNVDFELVGPNKGYIAMALSNDTIMGDDLVIVCANNPNSPTPSLQTGYTPSGKRKYLVTTVDPNIFNKKAGKMNFLNFENALVCKFRIPRILVSPVKELIPKDLSESLYIFIANGNTYHSTAYVKKHSDPPLISLTSIILYSTKNGIFYLQNLEYYKKVHGTIMILSFMILQP…	594	0.697	Y	6	386-408;421-443;458-480;492-514;524-546;571-593;	0.005	N	33-162; 385-513	2.70E-08;8.80E-07	PF02014;SM00665	IPR002861;IPR006593	Reeler domain;Cytochrome b561/ferric reductase transmembrane	Cathepsin+	31	0.546	0.48	2995	1.415	http://planmine.mpi-cbg.de/planmine/portal.do?class=Contig&externalids=dd_Smed_v6_13311_0_1	dd_Smed_v4_13311_0_1
	dd_Smed_v4_13555_0_1	TM	NA		IPR003591	LRR_TYP	CoreM	2	LRIG2	NA	2.83e-16	NP_055628.1	yes	SMESG000006317.1	MIRETKFICLQDLFLWIFIVLDQVQFGLSVQGCITIMKDSKYKMSICTNYKANFTRIPERFPDQVAEIIIENQNLSVIDSAQLKNLPNLVNLTLNSNKITKLSPNAFTHVPQLISLRLSGNQIYLGENSMPSSSLIYLKKLHTLDLSENPLGFVPDYYFQLLKQLRILNLSTANKGFYIETNGLYGLTNLQVLDLTNNHFTTLSEGLSISLKAMQLNEFYLFNNPWNCDCNLQWLKAWFTSHKVKYTKDLSKDITINGGKIIEDLQPKCESPFPLSERNIFSDSTNTDSIGINDLKCAPRIFTQDRVYEMTKDHNITFTCEFHANPGGTVTWSKNGMIVQNHWRRVSWNRSQGIKFKAWLTLQNVEENDSGNWRCILTTHVSKVNATFLLKVISPQNII…	640	0.685	Y	2	13-35;410-432;	0.428	N	40-175; 179-294; 296-397	4.80E-24;9.90E-17;1.96E-15	G3DSA:3.80.10.10;G3DSA:3.80.10.10;SSF48726	IPR032675;IPR032675;IPR036179	Leucine-rich repeat domain superfamily;Leucine-rich repeat domain superfamily;Immunoglobulin-like domain superfamily	Muscle	13	0.551	0.43	1754	1.405	http://planmine.mpi-cbg.de/planmine/portal.do?class=Contig&externalids=dd_Smed_v6_13555_0_1	dd_Smed_v4_13555_0_1
	dd_Smed_v4_13558_0_1	TM	NA		IPR000483	LRRCT	CoreM	2	PXDNL	Core_glycoprotein	1.37e-12	XP_011515758.1	yes	SMESG000026559.1	LIKYFKLGFKNGSKLIQIGSIMKIPFLLPMLLFILFLAKTSAHFNPCPSVCHEMACQTGVLACTDGGLLQIPPVLHQKTHKIIVSNQRFSSPHLTYSNFSNYGPPNYKIEKIALQFCELVSIASNCFSHLTDLRVLDLSHNLLGEIPPDTFKALHLQFLRLDDNKMIQFHRFSFRGLNVAELSLFDCNLTELDFEVFSEISERLKKLILTNNKLNVIDKRFRILFENLPDLQINENPFNCTCNLRWLNSVLVSRKKAINLSSSKRIPNQAQCNYPDRVKGKQIADLDLKDFDCDSPRLKLIDVFMTSTSSAKLTCISEPKAHSSPDVIWMTEHKNTYVPEIQSIEKASLSVLRKSRIDKYKCVIKNNNDYVTVVISIHWPVKRVNNASQSLNTLGVSPN…	520	0.649	Y	1	429-451;	0.773	N	43-168; 169-295; 296-378	2.40E-18;1.30E-18;8.357	G3DSA:3.80.10.10;G3DSA:3.80.10.10;PS50835	IPR032675;IPR032675;IPR007110	Leucine-rich repeat domain superfamily;Leucine-rich repeat domain superfamily;Immunoglobulin-like domain	NA	NA	NA	NA	753	1.387	http://planmine.mpi-cbg.de/planmine/portal.do?class=Contig&externalids=dd_Smed_v6_13558_0_1	dd_Smed_v4_13558_0_1
	dd_Smed_v4_13646_0_1	TM	NA		IPR003961	FN3	CoreM	1	NPHS1	NA	1.7e-34	NP_004637.1	yes	SMESG000049955.1	MTMQFQIISINALIISLLIDLRRGANQKSFNVKFHSIQSFHNIITTVRTSNLSEINNSLYKHSLVNSFDLDDLDSAVLLQSKKCTNFEIQEKLQCFEDLPQDRYEVLHNSSVVIKCVVRNQHGKVQWRAQNVVLGYDRSVPGMERLNIIGDASKGEHNLQISNIQPEDSGEYECQVQPVTKHSLLRKKAQVTVHVLPSVPVIYFRQKKLTDHTLIITPMNKNNYVVNPKLVLECFTNGLVTPLQFIWYWNRQVVSETNQPEVSITSLSNNGSQIELRIDQLKSNDKIQCRVENKASRMIRKRMKSYIELSVTITILFYSFPGEPKILNLSVLNNKVFEDKETLNMVCRVSPVGSPIPEIRIYWNFNPISLKIFQNFKLDSSNGNSVEIKSQRITIDSFK…	1553	0.537	Y	1	1287-1309;	0.36	N	92-199; 213-301; 324-449; 576-672; 688-799; 800-899; 1148-1232	1.80E-21;4.40E-06;1.50E-05;8.80E-12;2.40E-05;4.91E-11;2.32E-08	G3DSA:2.60.40.10;G3DSA:2.60.40.10;G3DSA:2.60.40.10;G3DSA:2.60.40.10;G3DSA:2.60.40.10;SSF48726;SSF49265	IPR013783;IPR013783;IPR013783;IPR013783;IPR013783;IPR036179;IPR036116	Immunoglobulin-like fold;Immunoglobulin-like fold;Immunoglobulin-like fold;Immunoglobulin-like fold;Immunoglobulin-like fold;Immunoglobulin-like domain superfamily;Fibronectin type III superfamily	NA	NA	NA	NA	2284	1.473	http://planmine.mpi-cbg.de/planmine/portal.do?class=Contig&externalids=dd_Smed_v6_13646_0_1	dd_Smed_v4_13646_0_1
	dd_Smed_v4_13678_0_1	TM	NA	tblastn	NA	NA	NA	NA	NA	NA	NA	NA	yes	SMESG000080031.1	MFESKSLRFKQAFGKILLYTRMKRKMNMMIICSSLTLFTADLILTVGLISGSGWGCYRNTKNTTECKLDLGYRWTRTDEKTAGITIAEALGIAGLIALFLGCILMIVTGTLLAIGMTRYVLVTRLVLCILACYFVIVTIVMYVGSYARLKSSSTYGYPNIIDDYGGSFYITVVGWLMLAIAITYDGMGIVIPYGFESTTDIFLRKWLEKHYMYQRKKYVILKDKDMPDMDVQQLAQAQ*	238	0.269	N	4	29-51;92-114;121-143;173-195;	0.021	N	#N/A	#N/A	#N/A	#N/A	#N/A	NA	NA	NA	NA	1467	1.289	http://planmine.mpi-cbg.de/planmine/portal.do?class=Contig&externalids=dd_Smed_v6_13678_0_1	dd_Smed_v4_13678_0_1
	dd_Smed_v4_13697_0_1	TM	NA		IPR001791	LamG	CoreM	5	NRXN1	NA	7.34e-110	NP_001317016.1	yes	SMESG000058569.1	METINFFLISFVIIRTGTTEEIPVATFLQDAYIYNSINIPTVSDMDAINLEFKTKQDFSHIFYVGTQPSHSKTGLQYILMYLDDRQLGIRIKHDRLPESTFKVTCVSIYSTCTDNRWHTISVSRKKTSIKVVVDGKVVVDRMVGLTVTHLISQSITFGGMIPMTDSDFSIQETASFLQNLTNFKGCMQKIIYSTDNANLDILAQAKIKRYFLTRGEIYFDKCSDLFIIKPISFTTEASYITLAGWAWAQKGKLQFSFKTVESNALLAYQKSETSQLNQFDFYAFEIRESFLHFSINTGSGVYQQKVSSTPVSDGLSHYVKLWFEDGNVEVQLDADKKIEHTNSLYKTLDTTRDLYIGGIPETLVSFLPHSLWSGILRQGFVGCLLDISVNGDQFDLALK…	1266	0.554	Y	1	1174-1196;	0.698	N	19-1151; 1152-1266	2.00E-195;2.00E-195	PTHR44287;PTHR44287	IPR037440;IPR037440	Neurexin;Neurexin	Muscle	13	0.545	0.38	2768	1.511	http://planmine.mpi-cbg.de/planmine/portal.do?class=Contig&externalids=dd_Smed_v6_13697_0_1	dd_Smed_v4_13697_0_1
	dd_Smed_v4_13730_0_1	TM	NA		NA	NA	NA	NA	MEGF6	ECM_SF	1.6	XP_011539190.1	yes	SMESG000039228.1	MDLYLIFTCVLLIVHLIIIVNQIVLSTDEHVVFAGSCVGKPSDFCSKQVDNSICNDEKNECFCKRGFVAIREEEDKVSCKTLLTDLKCRMDRDCNHVNSSTCHPGAGYCSCPGHTIYSSELHACRVKTFQIENNQFCLVCRNEGGVCFFYKDYDKKTAYIRADNSYVGCACPMKRFPISDFKHEICNNNLVDIGDYCDDNKDICRSKKAICAEKSMNNQIKICVCPKGYIKLYQSNLHYHECFPILNENSPLCSLCAASKGTCYDINDDDVGDGCICPSMYSTAETQIEFKHQNQFCTISHLESNCKNNILKVCYKPHSQPPYDYLKDDLINKNAIIRLIGGSDFKANSECFLNFVEDENQFCINIDLLEQIRECGIRSYKIAHRKLQYEFILEVLSNK…	780	0.816	Y	2	3-25;634-656;	0.756	N	305-582	17.032	PS51034	IPR001507	Zona pellucida domain	Neural	9	0.576	0.86	2505	1.73	http://planmine.mpi-cbg.de/planmine/portal.do?class=Contig&externalids=dd_Smed_v6_13730_0_1	dd_Smed_v4_13730_0_1
	dd_Smed_v4_13823_0_1	TM	NA		IPR001881	EGF_CA	Core_SF	12	DLL1	NA	7.56e-85	NP_005609.3	yes	SMESG000022173.1	MLQLRMYSKLLILFLINLLYFSQPVQCSKGVFEIHIKKYTLFPTLNLNKCCPTRKNSTNSCSEDCNIFMEICLSIYQKNPHRYACDIGETYIKTDILGNYALNDSVKRDYSILVRERWKRNFNIIVKIKHYDLITKKNVVIVTLSSSEVDVKPSSSWITKQLSTPKDHFQLLVSFRYTCSQNYHGEECDKLCKPSANERGFYNCSSNGDRICHTGYSGSYCDKVVCLKKCINGACVGPNQCRCQTGWTGDSCDQCIPYPGCVHGSCRFDETTKELLPLTCNCKKKWGGMFCNIDLNYCSNNPNVCENGGECLNFGNIKTNQQYRCICKPGFKGAHCEKVEPNCIINKCFNGGKCKINVNTNKYICDCPESFYGDRCQFNQTSCDDNPCVGNSECITDKT…	990	0.863	Y	1	629-651;	0.007	N	161-221; 225-253; 298-335; 342-377; 382-416; 418-454; 456-492; 494-531; 545-595	3.00E-15;0.45;2.50E-06;0.0022;1.20E-05;5.60E-11;0.0038;1.30E-10;7.00E-06	PF01414;SM00181;PF00008;SM00181;SM00181;SM00179;SM00179;SM00179;SM00181	IPR001774;IPR000742;IPR000742;IPR000742;IPR000742;IPR001881;IPR001881;IPR001881;IPR000742	Delta/Serrate/lag-2 (DSL) protein;EGF-like domain;EGF-like domain;EGF-like domain;EGF-like domain;EGF-like calcium-binding domain;EGF-like calcium-binding domain;EGF-like calcium-binding domain;EGF-like domain	Pharynx	37	0.561	0.46	2262	1.449	http://planmine.mpi-cbg.de/planmine/portal.do?class=Contig&externalids=dd_Smed_v6_13823_0_1	dd_Smed_v4_13823_0_1
	dd_Smed_v4_13903_0_1	TM	NA		IPR003961	FN3	CoreM	1	MXRA5	Core_glycoprotein	6.75e-23	XP_005274542.1	yes	SMESG000003113.1	MEYFKTFILITLFGNLMDRSYTLNFLITPNNATVNSKENLTLECVVDQQNIVYSWEYKPFHIKSNSMSKVLGFCYFEKPCVVPDSESQITISHESRLTIHNISSDNSGYYVCRVTLLTTSEHIISLAVVTVKTPPKSISFHFNKSINVFQEQEFIAIQCSVSGGIPPPKISMYIVKDNAIKRLKIISSNFPNSTIAEVSAISLWRPHYLENRGFVMCTAINDAGVLTKNTSLLNIKYKPKIKPFVPNTVNAMINQTIDLSCEVYANPAATIQWVIMQGLQIIDSSKFIAKIRPDMDGPLICEAKNYLGSTKETVQLNVLRDPLIHIDSNYRVPKNSNYSINCRVTSNPPPEFIKWYKLSNMTDSSAVLISDDAKLNFILIDRSSTGMYACVTQNIQIST…	1185	0.379	Y	1	947-969;	0.493	N	19-141; 236-319; 323-426; 427-508; 509-633; 644-730; 733-836	1.30E-10;4.17E-10;1.50E-09;1.80E-07;4.00E-10;0.078;2.13E-19	G3DSA:2.60.40.10;SSF48726;G3DSA:2.60.40.10;G3DSA:2.60.40.10;G3DSA:2.60.40.10;SM00408;SSF49265	IPR013783;IPR036179;IPR013783;IPR013783;IPR013783;IPR003598;IPR036116	Immunoglobulin-like fold;Immunoglobulin-like domain superfamily;Immunoglobulin-like fold;Immunoglobulin-like fold;Immunoglobulin-like fold;Immunoglobulin subtype 2;Fibronectin type III superfamily	Protonephridia	29	0.532	0.47	4202	1.414	http://planmine.mpi-cbg.de/planmine/portal.do?class=Contig&externalids=dd_Smed_v6_13903_0_1	dd_Smed_v4_13903_0_1
	dd_Smed_v4_13975_0_1	TM	NA		IPR000884	TSP1	CoreM	5	PKD1L2	NA	1.18e-35	NP_001265354.1	yes	SMESG000014725.1	NGSWSSWSTWSSCSVSCGSNGIMQRSRLCNNPAPSNAGQDCSGLSTDTQSCTNVPLNCPVNGMWSSWSTWSSCSSSCGFGTRSRTRNCDNPSPLNGGLGCSSCVTVIFGSCGMSDINVENCTWISCSDPQLVAQNIISDTLSKLNISGTNSTMSVQQTMNLAFDVVNKIQSALQNALLNSTGPLMIQTNEVTVGLQSLSPTSGQQNISMVSTDKGKISIGSSLNLTTPTVVTFSALKSSVFFSASSVADTSAAMLSLTIQNVSNTTPVQLSVSIPNSNQQVESDMLSPVKFNVSNQLIQTLQYTSLSTVYKLSMNLSNATDFTIFFSASSLANTTDSSDAFIYLSNQVLNVTLKNVQLSASWDTSSGMLRITIPSGQVTPPNNMTLVMITSTNTTNGIL…	1560	0.302	N	12	473-495;681-700;720-742;774-796;811-833;887-909;1155-1177;1198-1220;1244-1266;1287-1309;1319-1336;1349-1371;	0.288	N	1-55; 59-126; 519-630; 931-1377	6.70E-17;1.30E-12;2.16E-22;1.60E-68	G3DSA:2.20.100.10;G3DSA:2.20.100.10;SSF49723;PF08016	IPR036383;IPR036383;IPR036392;IPR013122	Thrombospondin type-1 (TSP1) repeat superfamily;Thrombospondin type-1 (TSP1) repeat superfamily;PLAT/LH2 domain superfamily;Polycystin cation channel, PKD1/PKD2	Neural	18	0.545	0.94	2651	1.454	http://planmine.mpi-cbg.de/planmine/portal.do?class=Contig&externalids=dd_Smed_v6_13975_0_1	dd_Smed_v4_13975_0_1
	dd_Smed_v4_14150_0_1	TM	NA	SIP dd_19912	IPR003961	FN3	CoreM	2	ROBO3	NA	1.62e-21	NP_071765.2	yes	SMESG000001429.1	MWYFVILVIFYQQGFLKTWTNASFFHTIRITRLSDDYFPRSGSLKLICVAEGNPMPTITWHDSKTKSLMQYDDAMDLKTDSEQGLLIISNPQPKITYEFYCNASNDKTWIVSKSVKTGLSYLSPTYKIQPESIQILKEFQSVILSCQLPDGNPPPKTKWFKDQRELLKYSIQDDPKRFIFSNNEHGNCSMQIKHLKLSDSGEYHCLANNEYFHLKSSASWVLVMNSFSDLIFDISIKQISQKTGDDVEMLCDPNNNNNNNNNNNNNNNNNNDNIKWISSIGHIENKYLYSNKLYKQNIKFNDRGIYACVTNHSNPKLVSIFNLTVSYSDVNEEKVKILKKVVIEGVNVMLECDLENTKAGYYWETPQSLPIFPNDFNHPRFRVTKDGFLNILNAQSSDT…	1260	0.51	Y	1	927-949;	0.323	N	34-117; 121-226; 236-326; 332-426; 427-524; 527-631; 795-904	6.40E-09;1.10E-16;5.20E-05;6.80E-12;1.60E-10;3.30E-14;4.80E-11	G3DSA:2.60.40.10;G3DSA:2.60.40.10;SM00409;G3DSA:2.60.40.10;G3DSA:2.60.40.10;SSF49265;G3DSA:2.60.40.10	IPR013783;IPR013783;IPR003599;IPR013783;IPR013783;IPR036116;IPR013783	Immunoglobulin-like fold;Immunoglobulin-like fold;Immunoglobulin subtype;Immunoglobulin-like fold;Immunoglobulin-like fold;Fibronectin type III superfamily;Immunoglobulin-like fold	Muscle	14	0.546	0.49	1659	1.446	http://planmine.mpi-cbg.de/planmine/portal.do?class=Contig&externalids=dd_Smed_v6_14150_0_1	dd_Smed_v4_14150_0_1
	dd_Smed_v4_14558_0_1	TM	NA		IPR000562	FN2	CoreM	3	MMP9	ECMreg	6.08e-21	NP_004985.2	yes	SMESG000060653.1	KWWEISLFYPKIFVVIFNSFLSITDAENCVFPSLYKNKPIFDCQLNSNGHWWCPLDENYDSYRTWQLCPSTKKTFAGNDPGKPCKFPFIFDSNPVYTCLKANDSKFWWCATTDNYDIDRKWTKCRPDSDELPCYFSNYGQVHVAKIDSQCHSFSGDLICKTETNEIRKCPFTSSTYGGNDPGKMCHFPFYYKQMEYKGCVRSQFTDDQLDEGALWCSTTINFETHKKWTLCQRGVLDFISVPSILLIGFGISCLIPLAYTIRYIRVKLSAYSNLRSIVR*	279	0.704	Y	1	239-261;	0.522	N	23-69; 71-126; 172-234	1.11E-09;5.90E-17;1.10E-17	SSF57440;G3DSA:2.10.10.10;G3DSA:2.10.10.10	IPR013806;IPR036943;IPR036943	Kringle-like fold;Fibronectin type II domain superfamily;Fibronectin type II domain superfamily	NA	NA	NA	NA	793	1.592	http://planmine.mpi-cbg.de/planmine/portal.do?class=Contig&externalids=dd_Smed_v6_14558_0_1	dd_Smed_v4_14558_0_1
	dd_Smed_v4_14579_0_1	TM	NA		IPR000483	LRRCT	CoreM	2	LRRC24	NA	1.43e-15	NP_001019849.2	yes	SMESG000002157.1	MSELRCTNPKELSGQTLISLSESNLICKPPGVKEIDIFLHGNNSGRLSCEAINALETNVKWRHKLFASENYYRFQDYSPALGRSLISIESRNNVDHYSCYVQNSKGKVNIDVNIMWPTNNISSFIYNSNEVRYIYPETFDDNQLNLNNDNPIEKFFMRKQFSLFELLISMVATLIVTSLLSTLCFCLFFRHRFLPNLFQKSQPMTDSAVTSEVQMHNMSQFPSSQELKANQLLDFKTQQILPLVMSQSNWSLKI*	254	0.112	N	1	167-189;	0.879	N	30-115	8.03	PS50835	IPR007110	Immunoglobulin-like domain	NA	NA	NA	NA	1917	1.466	http://planmine.mpi-cbg.de/planmine/portal.do?class=Contig&externalids=dd_Smed_v6_14579_0_1	dd_Smed_v4_14579_0_1
	dd_Smed_v4_14647_0_1	TM	NA		NA	NA	NA	NA	COL1A1	Core_collagen	0.012	XP_005257115.2	yes	SMESG000049580.1	MVHFQSLYVDEVDVNCFLRAYCSGMFSLSDFLAMFYINLYFLIIIRIIFVSIIPNYSLASCTSEDGLTRNLSSSWINDKGCRCRCVGMEDLSFVMCDECKPWARNGVSSTFINKTCRSNGFEYYANEIWMSSVSICQQCKCQTRGEITCVSDKHCSNTCPLGQLPKYGDCCEVEQCSGKSPPNERQIKCLDPTTGSFVSQGKMSVRRHSCIDRMCICYNGKWLCHNYCQLSNETFKYWHKLCCSRSIGTQRCKSHNQTLLPGEKRYFKEIADNCTCLNGILYCDKSYILNLEISVDAASLPHSNQSLPILITLLCLIGFIFCVFTMIVFYSNFDKFKQKFLHKDKPKVEVLLSDIQVDPKVSESLIERI*	369	0.231	N	2	31-53;307-329;	0.741	N	114-177	9.68	PS50184	IPR001007	VWFC domain	NA	NA	NA	NA	966	1.36	http://planmine.mpi-cbg.de/planmine/portal.do?class=Contig&externalids=dd_Smed_v6_14647_0_1	dd_Smed_v4_14647_0_1
	dd_Smed_v4_14689_0_1	TM	NA		NA	NA	NA	NA	HMCN1	Core_glycoprotein	0.006	XP_011508340.1	yes	SMESG000021815.1	MKLFDFLLYCFKFNSFVLGLCNWNSWPGKKFCFNKTFNCRKQLKENLYFRKCICPDNVESEKHCGIYYYFNFCRIPKCSEPDRWCPWLKWSSWSTTCNEGKRLRIRECCNDYLSIMRDTSIVDFYPSCFNDSIDSLYFKSIESRHRECTAKDYMTTDYMSNLGEYAFIPIIVFGMSIFFVLFIIKRFCKTFQERNMRNSRMINLPQLHSINSNRSLFVNSNSGVLRNITNSATTIENNLFNQRCYDPPPSYNSLNKDLTPTTPSSPPPSYESCID*	275	0.605	Y	1	162-184;	0.756	N	#N/A	#N/A	#N/A	#N/A	#N/A	Neural	8	0.552	0.4	1699	1.548	http://planmine.mpi-cbg.de/planmine/portal.do?class=Contig&externalids=dd_Smed_v6_14689_0_1	dd_Smed_v4_14689_0_1
	dd_Smed_v4_14729_0_1	TM	NA		IPR000562	FN2	CoreM	3	MMP2	ECMreg	2.73e-09	NP_004521.1	yes	SMESG000023953.1	MDILSILEFSFWFLTFENSIYHSHGGNFTTKSCLPPNSTIEMRVKTVNDKFCFFPFVYKNQTFDDCIPYASTGSKFCPTTCNLESDNELSLCRWEKKNLLEPSCVNLTNSQPYREPSTVTNESCIFPFVYKNKCYNDCITLDSYQLWCGATESSDLNPTQYAVCYYNRTQSDEKGCENLKNAKPSIQPETVSNGTCTFPFVYQENCYEDCVPDEEPWCSFTKGYKINEFGYCKYLRSFQKFETGLKYGIYTISSNCSQGDLCGSQVVASQITSNSIVQIAHGNTKYLVNKWEVLPQPNNSIIIRSPKMCPITLQNAWKYSLNNQIILGELKTYKLNTRFILNAHLTVPNIYFLTTIIGDNIESNSIVGFQMSSKNKLGIVPLERYPLPAYWKFELVKEL…	470	0.319	N	1	443-465;	0.004	Y	43-93; 116-165; 183-237	9.42E-09;1.10E-09;5.80E-08	SSF57440;G3DSA:2.10.10.10;G3DSA:2.10.10.10	IPR013806;IPR036943;IPR036943	Kringle-like fold;Fibronectin type II domain superfamily;Fibronectin type II domain superfamily	Pharynx	27	0.612	0.92	866	1.433	http://planmine.mpi-cbg.de/planmine/portal.do?class=Contig&externalids=dd_Smed_v6_14729_0_1	dd_Smed_v4_14729_0_1
	dd_Smed_v4_14861_0_1	TM	NA		NA	NA	NA	NA	MEGF10	ECM_SF	0.062	XP_016865476.1	yes	SMESG000020512.1	PEINMKKLKCFSIDNFVLLFLSYTFVTSMKSTGSCIGKSENYCSEQVENSICNRLKNECFCKKGYVAIREEDRVTCKTLLTNLKCRVDSDCMHINRSTCHPGAGQCACPGNTVYSIELHACRSRFSEDQNPFCLTCQQLNGVCFKYDNGDNTSVSFKYKTEFIGCACSRNYATSITNYKKFSDLCRTTLSDIGEFCDNKQYFCQSKYAECRTINEENSSHRLCHCASDKVPVYQSHLHYFECFPKLSKTHPNCLSCHNLNGHCYDMNNDDIGDGCICPSRLSSETSNLDFQSNLQLCKTNTVHEQCSNGYLSICYQPHTEPPYEHLSHDLESNISTVNLVNRNDDKCNLQKIASYNKYCIRIDLLDFSYNCGVQMHKLKFGKLLYQATLEVRLDRNIKQ…	831	0.539	Y	1	625-647;	0.548	N	305-571	16.138	PS51034	IPR001507	Zona pellucida domain	NA	NA	NA	NA	2263	1.46	http://planmine.mpi-cbg.de/planmine/portal.do?class=Contig&externalids=dd_Smed_v6_14861_0_1	dd_Smed_v4_14861_0_1
	dd_Smed_v4_14925_0_1	TM	NA		NA	NA	NA	NA	GABRG3	NA	8.37e-06	NP_150092.2	yes	SMESG000066647.1	YVNDFIDEYTSLTAKHYTEISPSFRRCSSPGTYYTNRYFKCSKINEIPFFNDPRFLNSSVNKSSDFLGKMKRRFSWSKTEKSEEMGSQKPNRRSTIQECSVTSNIDANSTDDGSESRNVNETVESKIKIKLGDKKSEEDNDMSDDMDFDDVSFNIEAAYPMMSGIRTRRGAVTSKETSSNYRLYNIVQKDNVKHQVYVCVVFLKIGEIDTIKEQYAADVLIKSKWREPMLDNQTETLKYDWANSWSPKLYIENTIGEAKEHVYHMITFNEFNHAFLCEKRRVSGVFLENLELNHFPFDVQDLTITVASNLPTSEIRLVNDPDETHRINKQSFVDEQEWYLYKHIETEQRELAYEYTDLATVRPALSVKCRAARRPAYFIWNIFLVTFLICSLSLVTFAV…	555	0.101	N	4	376-398;408-430;443-462;482-504;	0.698	N	163-515	1.4e-69	PTHR18945	IPR006201	Neurotransmitter-gated ion-channel	Neural	36	0.588	0.86	1411	1.559	http://planmine.mpi-cbg.de/planmine/portal.do?class=Contig&externalids=dd_Smed_v6_14925_0_1	dd_Smed_v4_14925_0_1
	dd_Smed_v4_1510_0_1	TM	NA		IPR000742	EGF	Core_SF	3	VLDLR	NA	2.42e-52	NP_001309154.1	yes	SMESG000062507.1	MRTILFIFIICLNFYACHFKCLQDDHYCGKNSFFQCISKLWVCDYNQDCDDNSDEVNCPPMICDKNQFKCPDSDLCIPREKLCDGVNDCIENEDEWNCTNINSCNEKTHYNCGNTKKLECIKIEDICNTNINCSTNKDSLENCKADFCKTSENTCSHICINKYSSFTCDCPPDMELSEDNRNCKHINKCFKNPEVCHQGCQDNGKSYNCFCYDGYTEHDQKCVPTTEENEINLLYSSFSSIYSVSIFNLNPHYKAKEIFRGQDDIFSLDVNLNRNEMVFYSSLVHKDNVLQVSKLQNWPLNVDLYLSSISNKQNIEMNLKNLSAFSTALDPARNLLFFTDYNDSSIYVMNLTSFDKIKIVDKDCYFPFNIVIDPVMGRLFWIDLGNENNGPKIKMANMD…	638	0.809	Y	1	567-589;	0.154	N	34-55; 74-95; 118-139; 230-559	7.50E-12;7.50E-12;7.50E-12;3.60E-44	PR00261;PR00261;PR00261;G3DSA:2.120.10.30	IPR002172;IPR002172;IPR002172;IPR011042	Low-density lipoprotein (LDL) receptor class A repeat;Low-density lipoprotein (LDL) receptor class A repeat;Low-density lipoprotein (LDL) receptor class A repeat;Six-bladed beta-propeller, TolB-like	Protonephridia	40	0.732	1.09	14960	1.636	http://planmine.mpi-cbg.de/planmine/portal.do?class=Contig&externalids=dd_Smed_v6_1510_0_1	dd_Smed_v4_1510_0_1
	dd_Smed_v4_15129_0_1	TM	NA		NA	NA	NA	NA	NCAM2	NA	2.07e-09	NP_001339526.1	yes	SMESG000013266.1	MVPFPSTDLDEKGLISPGLGTDLKISCKAKGFPSLKIDWFKNGKLIEIIQKYRSEIHIKTANETSFLLLKNLTIADSGNYTCRAHNDNGNISKWLYVHVMNNSYNDSFSTTQASTGSCNKIKCLNGECIKDNDNTLICRCVIGYYGESCQHKIPSTDGFNISETCRGLITPKRATINNTNIFLCGLFILTFMLLLFIIMWMIRSRKHCRYFQRNSSEKETQVSSENLWDFDPKPFIYSFQDNNDIWLTTSESPIQNHSGNYFGKNTNKAYYSPFSKLKNSDHFYQCHLSKIQNSNSDYASAINQEVYSKPLIQIQPKCTQIFNNDFTMSHQPVDSRTEYLPSANLELLQIPSHHAKCPNVTSNNRPIPCTCQFPVTDFKLQTMV*	384	0.115	N	1	180-202;	0.855	N	14-103; 114-150	7.50E-18;10.307	G3DSA:2.60.40.10;PS50026	IPR013783;IPR000742	Immunoglobulin-like fold;EGF-like domain	NA	NA	NA	NA	1329	1.487	http://planmine.mpi-cbg.de/planmine/portal.do?class=Contig&externalids=dd_Smed_v6_15129_0_1	dd_Smed_v4_15129_0_1
	dd_Smed_v4_15244_0_1	TM	NA		NA	NA	NA	NA	SLC46A1	NA	1.66e-07	NP_542400.2	yes	SMESG000065066.1	MNIEAETDCLLRPTQLSKPSFCRKIFGVEFLMFLYGIIDLTESSVMKQFIYHKVKLCLDFFENEVSGNACNYSQSNATEKYQSDKVQYLSLNYVMGISLGFSIAVLFTSPFHLIVARRFGRRILIIYSGIGFFIKSVCECLLIFRNWSLDAFIYIETLHGLTGGAMILYSVCFSLLANASKVENRNLRIVCGVIASALGAAIGSVSTGYMIKTYGFLPPFIVATIISVGCVSYPIFCLEKSKPEIEEKLDLKPTILEFSEIIFSAKNILSSFTVVLLMFGFFYVGETAASEILYYIFMSYPICMNSIQIGYSISLEILVLNIGLILSGTILNKYLNELVVILICLSFGLLFNIQMIYAKTVKSIYIAFGSNVLSSSAFPFIKGYLSKLTAPNLQTYLFI…	467	0.25	N	12	21-38;94-116;123-145;155-177;189-211;216-238;272-294;309-331;338-358;363-385;398-420;430-452;	0.919	N	89-457	1.01e-22	SSF103473	IPR036259	MFS transporter superfamily	Cathepsin+	41	0.567	0.65	1074	1.379	http://planmine.mpi-cbg.de/planmine/portal.do?class=Contig&externalids=dd_Smed_v6_15244_0_1	dd_Smed_v4_15244_0_1
	dd_Smed_v4_15256_0_1	TM	NA		NA	NA	NA	NA	ZP1	Core_glycoprotein	1.4	XP_011543155.1	yes	SMESG000024282.1	MLAKRFSIFPFILWILKNSSSDPFQVVDHGPCTTGGDYYCQQRVKNSYCSQATNKCFCQSNFVAIRERESITCKSLLTDLKCGMDQDCTDVYNSICHPGASECTCPAQTFYVPGTHSCESESLSSSFMCNQCKNSGGQCYSRSTNVTTNEHSSKKQNLCSCPGITIFNDNLGENEENAFQCNKIWVDIGDICDNVTRLCRSHKSLCMVNEIAGYGICQCRRYHLPVYQKNLNFHECYIEQQDNNHRNCRQCKQIEGACINMNEESSTDACICPLSRKAIFYDNIIRKPSEIIASLKCVTTNEMVDVKCDMKRFSVCIHINEIEFPNFAENIRKNLSKIFFSDRIIPNKQFSVNGIQRDTDPLCYLAPTANVFNSNLQLCRSLIYDEKNGKFPCGINTVQ…	791	0.686	Y	1	653-675;	0.154	N	307-598	12.309	PS51034	IPR001507	Zona pellucida domain	Parapharyngeal	38	0.564	0.31	1353	1.549	http://planmine.mpi-cbg.de/planmine/portal.do?class=Contig&externalids=dd_Smed_v6_15256_0_1	dd_Smed_v4_15256_0_1
	dd_Smed_v4_15790_0_1	TM	NA		NA	NA	NA	NA	HMCN2	Core_glycoprotein	1.41e-07	XP_011516772.1	yes	SMESG000061810.1	MFKKFLLISVFCLSLKSQVHEFRNRHNFAQVFPAKPNNEVSLVNIKITHLSFEIGKPINIKSLKEKEHLKIISGMSLTVRCRVTGKPEPTVYWMKNSKKLDSNEEDRIFTTKKNEAVLHFPSISLADSSNYSCKASNSNGFINKWFQIKVIKNDSSNDQKDDWTTKLNIKPCSENSRCQFRDCKILDNMVACRMRCEISKLSSSQMPRKSCPTIENPKKIYCLQKYQIIFALILIALILFIILCLFWYSFRAKINLKINTHQDISRKGFKLPTFQLDSEEVFKDLPTDVLFNCSNKVKAISGQEKSQFTETQKEDLTCFRIYERNGNPDEPLVVNGYCYLSNNLK*	345	0.669	Y	1	228-250;	0.807	N	49-152	1.8e-19	G3DSA:2.60.40.10	IPR013783	Immunoglobulin-like fold	NA	NA	NA	NA	878	1.58	http://planmine.mpi-cbg.de/planmine/portal.do?class=Contig&externalids=dd_Smed_v6_15790_0_1	dd_Smed_v4_15790_0_1
	dd_Smed_v4_15985_0_1	TM	NA		IPR000742	EGF	Core_SF	2	DLL1	NA	1.37e-21	NP_005609.3	yes	SMESG000036778.1	QRICLPGWEGIFCSEALCDDCQNGKCVGPGNCSCYRGWTGSNCEICEKSPGCMHGMCQIETGVLHSSKLRFKAFTCSCKPGWGGQNCDIDLKLCTNNPKICQNRGICHNYYGDQINHYLCQCSAGYSGRHCEMKTGDCQHDKIFPKNLSKRLTPNCLCYPGFSGSHCQINDTLQNQIKSFQNSLKSRGYCVNSKEGFHCSCSNNLGGICKCRFLKCLNKEICIENNLKDIKCTQIESKNSIFEYFSNFRLENSTNYVIIPNKTDIRLETPKIFELQYFSSFLFIPLLLVVLIVVAIKFRYKFRRKFKTSIKTIHNDLGNLNNQVKQPVMFIEQRFLLNQRSLLNSLQIQSCKNNLLSIQDSQNFNFKSGDIESSKKPDEEDITKSDLLKQSSEEPAKTP…	423	0.212	N	1	276-298;	0.36	N	12-44; 45-88; 94-130	0.71;0.0072;1.10E-05	SM00181;SM00181;PF00008	IPR000742;IPR000742;IPR000742	EGF-like domain;EGF-like domain;EGF-like domain	Protonephridia	40	0.595	0.69	1532	1.441	http://planmine.mpi-cbg.de/planmine/portal.do?class=Contig&externalids=dd_Smed_v6_15985_0_1	dd_Smed_v4_15985_0_1
	dd_Smed_v4_16012_0_1	TM	NA		IPR003961	FN3	CoreM	1	EPHA5	NA	5.3	NP_004430.4	yes	SMESG000022434.1	LLIIIIILNLNKILFLMTKLKIYLIIHLFCEMGNIFINNLGVSEIFQMKTIGQNCIEKFYDENRYCGIGLTTRKKHQCIRWKDSSYSHDNNVRETSICKVNWLGYLWCPVKTHQNGLIVYMHDWCSYIKCEPQTFDLCHSDISWTSKSSWIKLNFAGTLPKYGLILFRYDNSVSCFVSLICVFCDFANKIAKTHFGNCAVVQAQSQPFSVVFTNLFENSAYPIYLIPVINANTIGTLAQLSLKTSFKKFNLSLVIQIVNIKYKSISIKWKSSTKINTLEYKVNIQGEDSSQTITSFVPTYAFTDLQPCREYIISLVIFKEDQTSNLSKPIRVNTKFEFDEVKIKSIRQTNRDFQQVEWAYNNSQKCPVSFHIVYYPKYNSKEIKNIKTRNLSTKLANLT…	465	0.328	N	1	440-462;	0.001	Y	256-426	6.36e-14	SSF49265	IPR036116	Fibronectin type III superfamily	Cathepsin+	28	0.605	0.79	1133	1.388	http://planmine.mpi-cbg.de/planmine/portal.do?class=Contig&externalids=dd_Smed_v6_16012_0_1	dd_Smed_v4_16012_0_1
	dd_Smed_v4_16056_0_1	TM	NA		IPR003961	FN3	CoreM	1	NPHS1	NA	1.51e-48	NP_004637.1	yes	SMESG000021277.1	NLLTSTQSENLGNTKTFDASMNSKLNRDIYIILSFFIAIIIPKKIFATLSVENHIDQKISKLTNQNIIYPDEAVLFHQSELCQEEELKNNLQCFKELPEENYEALIGETIIIKCIVANQKGKAQWRIEDRMLGFNRNIPFKPRFSMTGDEEAGDQSLRIENVTISDAGEYECQVTRGNYGKKELRRLTHLTVLVPPSQPLIYENNNRQPSSTILITISAKMYDNHNKKLNLKCESKEGQPDPTFEWYHNSQMLKEQELLVKIIDYKTHSFLTISFTQLMNGDSITCAVFNKATLRNSQTSQTKLKTSVSIAINTLPGAPKITDIKNKIIISEGKSLSLSCQSQPAGEPPGSIKWDWADGNKKQLDQNRYALSKDWINTFVDSGILLSRITIPKIDRSYH…	1456	0.218	N	2	29-51;1226-1248;	0.548	N	90-199; 211-307; 318-430; 554-656; 772-865; 877-994; 1013-1103	1.10E-21;2.20E-10;3.00E-06;3.20E-08;2.53E-11;2.71E-08;1.40E-13	G3DSA:2.60.40.10;G3DSA:2.60.40.10;G3DSA:2.60.40.10;G3DSA:2.60.40.10;SSF48726;SSF48726;SSF48726	IPR013783;IPR013783;IPR013783;IPR013783;IPR036179;IPR036179;IPR036179	Immunoglobulin-like fold;Immunoglobulin-like fold;Immunoglobulin-like fold;Immunoglobulin-like fold;Immunoglobulin-like domain superfamily;Immunoglobulin-like domain superfamily;Immunoglobulin-like domain superfamily	Neural	8	0.542	0.41	2361	1.493	http://planmine.mpi-cbg.de/planmine/portal.do?class=Contig&externalids=dd_Smed_v6_16056_0_1	dd_Smed_v4_16056_0_1
	dd_Smed_v4_16809_0_1	TM	NA		NA	NA	NA	NA	NRG2	ECM_SF	1.18e-09	NP_053584.1	yes	SMESG000016260.1	AFLLKLKRLLIIFLLEIRFLVFFRMRLTENMPKSQKISDIVDLRIARFDAVISSQVISHTISQKHNLNIKTGQIMELFCTAHGRPLPEINWFKDGGVITSKSVSNKFIVSKFGATSSLRITDLKSSDSGTYACRAENINGHIKKWVFVTVTPKMSLSTKASTTIHSQFKLRKNTPNPICEDNPCKIERCFERENGFTYKCKCPFPYFADKCKSHSLIPPNKRNSSALEERSTKCNITVNDQLFTIFETILVCIIASLFLGIICYIFRKKYCCFHNQRKKFCCQANQAIQAEINNFILVRDVGINVNGNYFEHGGDRLMPVAYKRNVSMIFQDARIQEITQHSRLLSTPNSSMSSPILYEDPLHTYKYTPFMQSFAHSPTQNPQSIYYNKSAVHDHLYDS…	465	0.259	N	1	244-266;	0.675	N	62-152	1.82e-19	SSF48726	IPR036179	Immunoglobulin-like domain superfamily	NA	NA	NA	NA	973	1.541	http://planmine.mpi-cbg.de/planmine/portal.do?class=Contig&externalids=dd_Smed_v6_16809_0_1	dd_Smed_v4_16809_0_1
	dd_Smed_v4_16827_0_1	TM	NA		IPR003961	FN3	CoreM	1	PTPRD	NA	0.37	XP_016870455.1	yes	SMESG000033751.1	MTIPGILYNFQVEPQNQASFLVKWNWESQVNKIAYFQISHSYQHLNETKTFYSTFVPGTYSSSYTVRNVEPQKMYQICLMVFTRDIKLIHLKNKTQSFPIFNKSSNISPTKICLSSDIKANHVQAIISCLVGVVVALLLIALIIVLCRLHQHWTKSKLIKSELRGSNRDYYERHRNSESNPIDEYSGYDECESSCTSQMIAEGLAWSPNSSLNSQLNLNILRSKSSLYNHSSSHPSSTPRIMEEDPFFEAFGDKISESNDIDSHAQLNLSQNPDSSVMQSIASPFFGTASTSTINSINCDPSAPNFQCQTDSSIVYTQSTCEDEKNMSNIYLNESSNSDLVLQLIDEV*	348	0.111	N	1	124-146;	0.652	N	2-95	7.7e-06	G3DSA:2.60.40.10	IPR013783	Immunoglobulin-like fold	Neural	9	0.541	0.36	1144	1.508	http://planmine.mpi-cbg.de/planmine/portal.do?class=Contig&externalids=dd_Smed_v6_16827_0_1	dd_Smed_v4_16827_0_1
	dd_Smed_v4_17743_0_1	TM	NA		IPR003961	FN3	CoreM	1	IGSF9	NA	6.39e-45	XP_016857373.1	yes	SMESG000051919.1	MLLIKILLTILAKGLCKIPQDIDIKYVKKGQDVFLECPVTYPNGAKSIDVRWKRKQWKSTIYAHSQESLDKEYVAPFYEGRLLRATGATLKLRKITAEDQDLFTCEVSFNFEKPVSLNKFPEVQQSSIYVIVNEQPVIVDISARNFIAKPGENVSLFCKVQGQPLPNVRWFKNSEVLPIQDKPLHNLDELSIRDKDTNQYVILPKVRYLVWQYNITNVNHEHSGEYKCLASNSEGIAQESIYVIVKGRIYFIEKPSDKTVELGQTVEFNCKATGNPNDITYYWLKNYEPIERILNLQKRFQILKSGSLKIISVEPYDSGIYMCIPSNGVEYQASYDQANIDNRTKAILRKLKADVFSVANITVYFRPISHSIEQPIYLAINSKGFLPCSLTSNPGVKTI…	1029	0.734	Y	1	835-857;	0.824	N	18-118; 131-247; 248-343; 366-468; 475-562; 582-736	2.90E-11;1.70E-18;7.80E-18;3.17E-09;4.70E-16;1.51E-07	G3DSA:2.60.40.10;G3DSA:2.60.40.10;G3DSA:2.60.40.10;SSF48726;G3DSA:2.60.40.10;SSF49265	IPR013783;IPR013783;IPR013783;IPR036179;IPR013783;IPR036116	Immunoglobulin-like fold;Immunoglobulin-like fold;Immunoglobulin-like fold;Immunoglobulin-like domain superfamily;Immunoglobulin-like fold;Fibronectin type III superfamily	Neural	21	0.542	0.35	2677	1.459	http://planmine.mpi-cbg.de/planmine/portal.do?class=Contig&externalids=dd_Smed_v6_17743_0_1	dd_Smed_v4_17743_0_1
	dd_Smed_v4_18031_0_1	TM	NA		IPR000483	LRRCT	CoreM	1	LRIT2	NA	2.75e-20	NP_001271152.1	yes	SMESG000006503.1	MKFLFLMEFSLILKGYFLFDCVRKQFSLVCIENDLITFPKSNFINKDIAILDLSKNNIRILYEDALDDFENLINLTLDSNKIWKITNNAFKNKSKLKYLSLRNNALIISNNTFLSSVFRYLIRLEYLDLSSNPIGIIPESFFLDLRNLRELYLEEMMKEIRIQKGAFSNLFNLKLLSLAKNNFLSLPNYLEYEFQEMQLETLLLHDNPWACDCRMRWFKRWLITLNQNNDHLYSTIENILLNIHPMLCETPDYLQRKKLCDLPLSKFECKPKTLRLGKTLVVKHLENVTLSCQFESFPKSYVKWFKNGILIQDHWDRIQLSQSSGRNYVANLTIFSSKYGIDDGCYVCETTNNVGSARSNYTLIIKIPSHKDNAIDYKKQQIILLLIIVASGIITLIIL…	625	0.551	Y	1	387-409;	0.182	N	19-160; 161-268; 269-370	2.10E-21;2.20E-17;1.10E-14	G3DSA:3.80.10.10;G3DSA:3.80.10.10;G3DSA:2.60.40.10	IPR032675;IPR032675;IPR013783	Leucine-rich repeat domain superfamily;Leucine-rich repeat domain superfamily;Immunoglobulin-like fold	Neural	21	0.574	0.48	2369	1.512	http://planmine.mpi-cbg.de/planmine/portal.do?class=Contig&externalids=dd_Smed_v6_18031_0_1	dd_Smed_v4_18031_0_1
	dd_Smed_v4_18278_0_1	TM	NA		NA	NA	NA	NA	TMPRSS15	ECMreg	3.02e-29	XP_011527961.1	yes	SMESG000019950.1	MNLNPILMIFISCSIKLFSGTKYNLTQIPCGKQMIEKSPQSNNTKIINRYRRIVSGVNSYYGEWPWIASLKNPVLKELIEKYAPTYMNWSLVGSDSHICGGTLINSEWIVTAQHCLYYNFSPQAIAITANWSATLGAYDISGYSQHSISIKIDKVIFQENSFGMDLDDNDFAMMHLSTAVNFTDYIYPACLPTNPLATPGNICYAVGWGTSYSLNETTNLDDGLSPGHALVNPILKHATLLIRERKESKACNTQTVKEICTSPLSGSVCRGDSGGPLLCQGENQSWIFVGITVRGSGCQKKTDRSIFTSVYHYLDFLVQTMNHSPKNVKIPIYHLQIIFTIFVTFLVFLL*	350	0.521	Y	1	330-349;	0.006	N	53-320	6.73e-53	cd00190	IPR001254	Serine proteases, trypsin domain	Cathepsin+	42	0.722	1.66	944	1.436	http://planmine.mpi-cbg.de/planmine/portal.do?class=Contig&externalids=dd_Smed_v6_18278_0_1	dd_Smed_v4_18278_0_1
	dd_Smed_v4_18393_0_1	TM	NA		IPR000884	TSP1	CoreM	1	UNC5A	NA	8.27e-38	XP_006714991.1	yes	SMESG000000615.1	MFSIICIFFINLVFICSQDIIENSSIQQILKPIFVKMPPEHLYVTPSKAVMIECVVKQSSFLQINCVEDQDTISKTSTASLLDQSKETVYLKPNKKSDKKQFDKITKSVQGDVHSVNLTLTEKTVESWFVRNFWCQCEAAYTQDSSTSNQLVRTKKTFIEVAYIDKTFKLEPNSATLYLGRYVKLTCIPPDGSPKPKIHWRKNGRKLELTDLSKILVSDDGSLVIFSTSITDNGQYECVAENEAGIRISKAAKLEVLDTDSTENGDWLPWAPWNACPNDCTYGKYCVDSCIKYLRRRSRLCKTSSKDRVKCPGSSLQTESCATFCRVDGEWSTWSGWSLCQPDCTRKRIRECNNPKPQSGGDQCLPKNSFSEKENCTLDSCFRIDTPNPQNRYVLRDMV…	850	0.731	Y	1	398-420;	0.182	N	31-828	1.3e-75	PTHR12582	IPR037936	Netrin receptor UNC5	Muscle	13	0.534	0.6	3885	1.524	http://planmine.mpi-cbg.de/planmine/portal.do?class=Contig&externalids=dd_Smed_v6_18393_0_1	dd_Smed_v4_18393_0_1
	dd_Smed_v4_18579_0_1	TM	NA		NA	NA	NA	NA	HSPG2	Core_proteoglycan	0.000386	XP_016856611.1	yes	SMESG000009938.1	MLKIEIYLKTNNGNVKKKCLLPGGVWADITRLTKCGTDRPLKFIPYANLNAYEIYVVTCGPQEQEFPDEGLPRVQIAGMDYYQDPLTSTPILLFPTQQLECVSNCAQIKVAWTATTGGNLVDFTEKLTMHIMRVKSFQMTQNDIQTYVKLLCSDQNNVKKSVSFYIADFINGSIFSYTENKNRTPSNTYDAGETINCQIMGFNTFFKNTSGLTPKSNVGILSKDSYGNAKKLNTGSQSSLVIPENLTNTAGGLSILCYIGNYESNDTNAYKEVGVYPFVLGSRFSTKLLINNIAQSADLYDFNPGDRVMCHSMYYQNMTPYSVSSMPIYILYTTYYSFPLSQLSNYLNRKWDNESQELFFIKKYENMTMFAFCLFLGEITTPIQVYAGDRPKLDFTYVH…	952	0.13	N	1	884-906;	0.522	N	801-871	8.24e-05	SSF48726	IPR036179	Immunoglobulin-like domain superfamily	NA	NA	NA	NA	2089	1.346	http://planmine.mpi-cbg.de/planmine/portal.do?class=Contig&externalids=dd_Smed_v6_18579_0_1	dd_Smed_v4_18579_0_1
	dd_Smed_v4_18843_0_1	TM	NA		IPR000859	CUB	CoreM	10	CUBN	NA	5.71e-19	XP_011518013.1	yes	SMESG000080965.1	MIMLILAMRWDLFLMFLSITKIANSSIENIFYEHFYSNKMTGGILLSPNWPGKYPQDVRYVYVFMGSENEQVHLNFEHFNIEGLSFSCEKDYLDIYIEVKSYKNRINISNILFHEPVLGRFCGHSLDFIPHNIVSKNNVIILDFFSDKNTQFSYNQDDHMGKLGFKANFSFKYNEMITKYWASSHHSSCFYLIHANGSYTGEISSPTYPGLLPSTLNCIYEFRSESTLARIRLDFIDFNLYQQDEMCPVEFVEIINQPQLDSDSNDADNRLCGIKDNFQFFSSHNRLYLRLVVLAGRNYMMEPHNIDLYKSSLQNIGFKIKFTFSDKYEPLNALYNRQDHIPGTECDIKIQSSDQSEGYIISPGINRASLAPKICNYFFMGIHNTQNMEVVQLNFTYLN…	955	0.766	Y	1	822-844;	0.627	N	36-173; 193-326; 345-485; 491-633; 644-759; 767-815	1.40E-19;1.80E-14;3.20E-08;3.20E-18;7.80E-23;1.50E-04	G3DSA:2.60.120.290;G3DSA:2.60.120.290;G3DSA:2.60.120.290;G3DSA:2.60.120.290;G3DSA:2.60.120.290;SM00192	IPR035914;IPR035914;IPR035914;IPR035914;IPR035914;IPR002172	Spermadhesin, CUB domain superfamily;Spermadhesin, CUB domain superfamily;Spermadhesin, CUB domain superfamily;Spermadhesin, CUB domain superfamily;Spermadhesin, CUB domain superfamily;Low-density lipoprotein (LDL) receptor class A repeat	NA	NA	NA	NA	2254	1.47	http://planmine.mpi-cbg.de/planmine/portal.do?class=Contig&externalids=dd_Smed_v6_18843_0_1	dd_Smed_v4_18843_0_1
	dd_Smed_v4_1916_0_1	TM	NA		IPR003961	FN3	CoreM	3	CHL1	NA	1.05e-92	NP_001240316.1	yes	SMESG000025433.1	MISLHFLIIILGYILIVPGNCVYYPPSFVYQPNKNEVYYNLEALMLRCVATGNPSPTYTWYKNNKKFDMSINVGRYTRWPNEGTLIFALPNDDDDGIYQCVASNDYGKAFSIKSNVRRAEIQDFKSKDVEKLSLNNGASVKLQCQVPVSFPPPIVAWNKIKYGVPELLKESSKYVTDVDGNLYITGISMDDDRAQFTCTAFNERMRITKTDHPYEITVIPSQSNIPVSLLFRTLQPIKGRVGEKLILRCIMGGNPAPTYQWNAKGQTSNILERPNFNTDAGGAILIINPVTAADKGTYQCRAENAVSTTPTFVDFAVDVESAPILTMKLSDANVPYGGSQVFTCDATGDPTPQITWTVNGEGLDTYLNGNNKKKTGNTIFLTNLVSGDQAVFQCNASNT…	1362	0.835	Y	2	7-29;1215-1237;	0.014	N	20-117; 120-223; 240-307; 324-412; 413-506; 514-603; 616-785; 959-1099; 1104-1203	1.20E-20;2.10E-12;9.00E-10;2.20E-15;7.10E-17;1.94E-16;6.17E-17;1.69E-20;1.54E-09	G3DSA:2.60.40.10;G3DSA:2.60.40.10;SM00408;G3DSA:2.60.40.10;G3DSA:2.60.40.10;SSF48726;SSF49265;SSF49265;SSF49265	IPR013783;IPR013783;IPR003598;IPR013783;IPR013783;IPR036179;IPR036116;IPR036116;IPR036116	Immunoglobulin-like fold;Immunoglobulin-like fold;Immunoglobulin subtype 2;Immunoglobulin-like fold;Immunoglobulin-like fold;Immunoglobulin-like domain superfamily;Fibronectin type III superfamily;Fibronectin type III superfamily;Fibronectin type III superfamily	Pharynx	37	0.645	0.84	5111	1.503	http://planmine.mpi-cbg.de/planmine/portal.do?class=Contig&externalids=dd_Smed_v6_1916_0_1	dd_Smed_v4_1916_0_1
	dd_Smed_v4_19180_0_1	TM	NA		NA	NA	NA	NA	LRRC70	NA	7.49e-23	NP_852607.3	yes	SMESG000045574.1	MLFHLVFIKSIFHFIEFIEMTTRNICPNHCQCDGVVKCSVVQSHQSVFCPVNWEITSIIVSITMPYKSDWDNLFLNCSTSNITAIMINPGNIRSVPASYFVDFRNLEKLIINGPGIIDRLDEGIFRNRIHLKKFKMTSNKLTIITEKLFNSCSTLQELSLANNTIKVIFELAFHTCKNLRFINLSHNLLLGIYEKTFEGLVNLYVLILAHNRISFIKPFAFSSLGKIHSIELNHNQLLSLDIRSFFNIHSMIRLLLNDNQIRDISMKAFKGLDNLQYLSLKNNKLMLLEESMFSEMKRLETVELDEDINCIIRFPKIQLSENVVSRLRKFRSCYKGENDLKTPSTTISAKFHLNSSRTSEELKKYSWEKNIDELSSSLIKIQNPISNKCFNCTNSLSCV…	480	0.531	Y	1	407-429;	0.575	N	71-133; 169-414	0.15;5.40E-28	PF13306;G3DSA:3.80.10.10	IPR026906;IPR032675	Leucine rich repeat 5;Leucine-rich repeat domain superfamily	NA	NA	NA	NA	894	1.461	http://planmine.mpi-cbg.de/planmine/portal.do?class=Contig&externalids=dd_Smed_v6_19180_0_1	dd_Smed_v4_19180_0_1
	dd_Smed_v4_19460_0_1	TM	NA		IPR000483	LRRCT	CoreM	1	IGSF10	Core_glycoprotein	1.59e-16	NP_849144.2	yes	SMESG000075643.1	MKNSKTSAKYVLVYIFVTFSIPQSDAVRGCTVMLKSDQSNFKVAICNDPSTNLERIPKDLSVNLIRLEMMYQNLTSLEANEFSHIYQLELLTLNSCGVRHISTTAFEHLSQLVILTLSNNSLVIHDINNLQSEIFQPLIGLTLLDLSFNFIQMIPKHFFRYLEKSLKVLIISNSKSPFSISPDSLSDLVRLERLDISHNNLIQLDSGFESVFSKMISLQNLILHGNPWKCDCKIRWLVFWYQHSTLGSFPAESSPSSLSHFQSALCHSPRSMHNAILLRSISIPIKSHEFPCFPKCLSKNSDFFVGEGENVSLPCSFQSLDQYTRIKWSHNGTLLKSNSRNYVIKSDTKRHRSVLTLIHFTIKLSGLWRCYILFDDNIIGTNFSVLFRWSSNNDKQYHF…	598	0.532	Y	1	411-433;	0.978	N	27-263; 294-381	1.10E-38;3.11E-09	G3DSA:3.80.10.10;SSF48726	IPR032675;IPR036179	Leucine-rich repeat domain superfamily;Immunoglobulin-like domain superfamily	NA	NA	NA	NA	992	1.491	http://planmine.mpi-cbg.de/planmine/portal.do?class=Contig&externalids=dd_Smed_v6_19460_0_1	dd_Smed_v4_19460_0_1
	dd_Smed_v4_1968_2_1	TM	NA		IPR003961	FN3	CoreM	3	CDON	NA	1.14e-19	XP_016873362.1	yes	SMESG000002915.1	MHMYLIIILLQFYTVLAIITNNYLPKFESLPPPLVYYSDNDGDSQKKLSCKAWPEGSEITLFSTMRMSDSNSNNPSQSQFLKSAPLYPLDSQDIENGNLMLRNINQVRRLSKLDLHCLAKTDFGAVISRPFRVVEAKMGNFPSGNSGTAYKVIKNFMYGNVAYVDCLPPESFPPAKIEFTLNTTIIQLTKRYRYIKRPNSRKVILLITAFEPRDQGDYRCTATNPITGEQKTDPIIQQLKIKNPMQKLSSYIKMSISGKELSSGISLNPSQTLFIREGSNVTLFCVMEGVPPPYVNVYKSRTFNTINNNLYRHISDRDMGFLTLYNVSSEDEDSYLCSDNIVTDTIQLKVQKPLSIIQGPQAIRVNALGSEARFTCLSSDKDITPQWYFNGKLRKQSLQ…	1162	0.898	Y	2	5-24;716-738;	0.627	N	157-227; 264-347; 353-436; 507-677	9.11E-09;7.60E-09;4.23E-12;1.19E-08	SSF48726;G3DSA:2.60.40.10;SSF48726;SSF49265	IPR036179;IPR013783;IPR036179;IPR036116	Immunoglobulin-like domain superfamily;Immunoglobulin-like fold;Immunoglobulin-like domain superfamily;Fibronectin type III superfamily	Protonephridia	40	0.583	0.82	10123	1.608	http://planmine.mpi-cbg.de/planmine/portal.do?class=Contig&externalids=dd_Smed_v6_1968_0_1	dd_Smed_v4_1968_2_1
	dd_Smed_v4_19744_0_1	TM	NA		NA	NA	NA	NA	SLC18A2	NA	3.42e-147	NP_003045.2	yes	SMESG000009088.1	MYNLIDENGERQTDNCFQKIGRKFFDFNFKVKQRTLVLMIVFVALLLDNVLLTVIVPIMPEYLWTINHNEKIKLFCPGEKVTNKDWTSMIGRKHFGSEILTSTRENDSISCIEELKSNSLSNISSESIAIGLMFASKPVVQLIVNPLVGPITNRMGYTVPMFTGFVVLFISTIVFAFAESYKLLFFARSFQGIGSACSSVSGMGMLATFYPDDKERGEAFGFALSGLAMGVLIGPSFGGIMYEYTDKQVPFIILGALVFLDGVLQMIVLKPSIKPEPQLGASLKSLLMDPYIVLAAACITIGNMGIAVLEPSLPIWIKSTMKASRLEQGLVFLPFSLSYLLGTNVFGYIGHKIGRWLGTMIGMLLISIFLLIIPLAVDIGSLIVPGTIIGFAIGMVDSS…	517	0.134	N	11	36-58;127-149;156-178;220-242;249-267;287-309;329-351;361-383;388-410;420-442;449-468;	0.36	N	34-474	1.31e-59	SSF103473	IPR036259	MFS transporter superfamily	Neural	32	0.561	0.65	1192	1.425	http://planmine.mpi-cbg.de/planmine/portal.do?class=Contig&externalids=dd_Smed_v6_19744_0_1	dd_Smed_v4_19744_0_1
	dd_Smed_v4_20146_0_1	TM	NA		NA	NA	NA	NA	IGSF10	Core_glycoprotein	4.66e-12	XP_011511010.1	yes	SMESG000051096.1	MLLGTRIIRPIFILILVKPCFSVKGCTVILRSQQSSLKKAVCNMPEQILKSIPTDLPEALVELEISFQDLQTIYNKEFIHLPKLEYLSIVSSNVQTIQEGAFIQLSNLKSLSLFNNSLIISTGNSMSLSKYIFFPLLSLTKVDLSYNSIGNIPDFFFNHVNQTLESLHLSHSKTEIILSGNSLMYMTNLKSIHLEYSQMTSISRDVEESFNIMSKLKEIILIGNLWNCDCQLRWFLLWIIKKNNFRNQIKINTKGFSCTNPPEIRNYEIFGRDLNKILSMKFQCIPEPITSNSTVSIYAGQNISLTSIFRNVDEKQNIFWENKGNIFSMKINFKRFIITEISGKYRKSILTILNVSKLEEGVWKCFVDFENKQIGIEYFLTVESENNAENSPVLNNPTS…	702	0.684	Y	1	403-425;	0.323	N	25-123; 124-283; 284-389	1.20E-11;9.20E-22;4.30E-07	G3DSA:3.80.10.10;G3DSA:3.80.10.10;G3DSA:2.60.40.10	IPR032675;IPR032675;IPR013783	Leucine-rich repeat domain superfamily;Leucine-rich repeat domain superfamily;Immunoglobulin-like fold	NA	NA	NA	NA	1119	1.445	http://planmine.mpi-cbg.de/planmine/portal.do?class=Contig&externalids=dd_Smed_v6_20146_0_1	dd_Smed_v4_20146_0_1
	dd_Smed_v4_2017_0_1	TM	NA		IPR002369	Integrin_beta	ECMaff	1	ITGB1	NA	4.71e-120	NP_596867.1	yes	SMESG000045564.1	MNVFFVFLISFSLISLAVSNPDEECSKATNCQSCMEKSPSCGWCFDAAFEDRNVGPGFRCGSIKVLMERGCQKSLIEFMKSSIKSQSNRIKRQSDDDEIQLKPLTQSASIRPGLPLDIELTYKAIGNYPVDLYYLTDLSYSMKDDLKTVSSMTKKISEELGRLTKRLRMGFGGFVDKPVFPFINPNPDALRNPCINLEPLNEKCDPPFLYKHILSLTSNFTDFQERTQHTTPSGNLDSPEGGLDALLQVAYCQQHINWNSNARKIVLFTSDGGFHVAGDGRLAGLIKPPPRQCELNLQADRFNNDLKYLGWHNSIETDYPSVGEVASVLNEKGINVIFATNPENKMLYEKLAEFLPSAAVGVFEDSSSNIVDLLKENYKKILSKVAILPKYDDTLIDLK…	831	0.903	Y	1	760-782;	0.627	N	1-830	9.5e-213	PIRSF002512	IPR015812	Integrin beta subunit	Neural	36	0.619	0.55	11011	1.612	http://planmine.mpi-cbg.de/planmine/portal.do?class=Contig&externalids=dd_Smed_v6_2017_0_1	dd_Smed_v4_2017_0_1
	dd_Smed_v4_20221_0_1	TM	NA		NA	NA	NA	NA	HMCN1	Core_glycoprotein	1.26e-05	XP_011508340.1	yes	SMESG000001632.1	MKYLFLFLLDVFVFIESVFIDMICPLEWRYGINFYDDYDSVNFPILNQSWSNSSSYLSEAPELIFSGNLYRNCLLNASYSPINWCRKNINSIYQRFLSVNISNNLLTRIVCYHLCLNIVNNEFIRNHTNLQVCPSPCHQKNICTQLDSAAIECMPTRTVIFSHDFKCSCKFNSYWDSHRQRCARLNPCDSEKYYPCYRPGTAWCVYNEKESTHECQCNIDYVGYKCSDQYNPCRHVSHKQHIITISYPGDRVCNVNNGNKCISQKYTYKCQCSSSWRADSRFPYDNCLLKITKCHSKICVKGQCLYSLSGEKGYCKCLKDWGGENCNKFVGSWTDWSRWDRCRPSCGNHRWTMRTRECNTEITSVRKDCDGSAVMFKQCQNRKCAHEIENLMMKIFEIR…	453	0.786	Y	1	402-424;	0.84	N	329-384	4.2e-06	G3DSA:2.20.100.10	IPR036383	Thrombospondin type-1 (TSP1) repeat superfamily	NA	NA	NA	NA	979	1.411	http://planmine.mpi-cbg.de/planmine/portal.do?class=Contig&externalids=dd_Smed_v6_20221_0_1	dd_Smed_v4_20221_0_1
	dd_Smed_v4_2031_0_1	TM	NA		IPR001881	EGF_CA	Core_SF	2	NOTCH3	NA	9.98e-16	XP_005259981.1	yes	SMESG000061109.1	MLFILIVIPLFFSVKAGNFNVTIIKTEIKYKNDENLMVYCDKNNFTVNPICVINITVCFHKNCLKSRDGTFPRVPILIYGDKTKIVSNLSLSEGSNNLTVEFDPFDLNSINNKPFHLTNSKHNLSFMIQFSMKCQKDYLSPNCSEIDFCEKLNTTLCKNNGKCIQKYAKISCECPSEYTGDFCEDDKDSCLNNSCINNSTCQISPASKLKYKCICPIYFQGTFCHEDVNECSDKSSCRSNATCINNYGGYNCSIEVSSQTTTSTSSPSVEISTTQISNFVKWNLPDFATLLIVSIEAAIIIILIFVLIFVQVKNCPTKRKKSKFLVDDSSLFIKSKEKTQNDYDGNFGRSHLLPDERHQSLVPMFDLHELENTFNNNLSNNSPGMSTFGRR*	391	0.863	Y	1	288-310;	0.288	N	149-181; 189-225; 227-255	7.20E-06;0.12;7.50E-07	PF00008;SM00181;PF07645	IPR000742;IPR000742;IPR001881	EGF-like domain;EGF-like domain;EGF-like calcium-binding domain	Cathepsin+	39	0.647	0.94	2645	1.45	http://planmine.mpi-cbg.de/planmine/portal.do?class=Contig&externalids=dd_Smed_v6_2031_0_1	dd_Smed_v4_2031_0_1
	dd_Smed_v4_20646_0_1	TM	NA	tblastn	NA	NA	NA	NA	NA	NA	NA	NA	yes	SMESG000019154.1	MTLILFDYGRFENLSRIFDRKLHYRQRNFSIDVNNSSEVQLNSEAPSKDEEADDVVSPISTVCQGHVMRSTNSDRRMSVPQLSRNKSIVKAREQRIASVVGVPHRHHITIAVNDEPVDIIKTTCTGPCLQSCHINSSTKSNSSLPTHGVKFQNKTDIANESRSTNQSTNIILMTLIYVISTLSVRSIINLYIILNDISNTQRKITLAFLYFFSAMITLTLSLNCFSKPIKSITVRVELVVSVVMILIWSGLHLIPISSWPWLIFTAVLLAIGSSLLWDSQITMLSKWSIYSSSRSQIHAFNDIMSHANIIPTTSVIGHSLHIWSSVLIFILLETMSSNTHSKSLNLSSFPMEITDKYNDSKFKSNFTDLCGIYFKNVDQPKSLKVPDRTMYCLFYICIG…	661	0.103	N	12	172-194;204-226;238-256;260-277;314-336;390-412;479-498;513-535;542-564;574-596;608-630;634-656;	0.675	N	393-651	7.59e-06	SSF103473	IPR036259	MFS transporter superfamily	Neural	8	0.537	0.3	1666	1.454	http://planmine.mpi-cbg.de/planmine/portal.do?class=Contig&externalids=dd_Smed_v6_20646_0_1	dd_Smed_v4_20646_0_1
	dd_Smed_v4_20712_0_1	TM	NA		NA	NA	NA	NA	PMP22	NA	3.1	NP_000295.1	yes	SMESG000029557.1	KKKTITMKNLRKSDGKFYVSEFEVIENRYALESEDKLSLDFDKDPRFSLSNESRRICFSDLDNNNDEQQFEKENDKNRRSSQSAWTKWSQDRRVMTTKRQTNCSSSARIGTLFDQITQVNRTPTPIMKAREESKHLVAPEIVQNYLPQEPQKRKSSCIKGSRRGAISYQIPSSTAKLTYSEIQLLTEYWDHKNFIKSRKWGLCTGLLSLGLQLFSVCSSTWIYYGEKEIPNHSGLWLKCNMRNRTCSLAIQTPNWLKSVIFLSIIGSLCNLLATFFGFSGVFVKHLPKKLYYYHSGSEFYCVASLSYGSGLLIFTLFSKNQFNKFTWFRYGYAYTLGWIGVLLSMTAFILLKLDEFIQEINRPIEWKSGLYKVRIPCLQKEDSFSDFPSTSLITQNWKQ…	407	0.107	N	4	202-224;260-282;295-317;332-351;	0.855	N	208-346	5.9e-10	PF00822	IPR004031	PMP-22/EMP/MP20/Claudin superfamily	NA	NA	NA	NA	647	1.438	http://planmine.mpi-cbg.de/planmine/portal.do?class=Contig&externalids=dd_Smed_v6_20712_0_1	dd_Smed_v4_20712_0_1
	dd_Smed_v4_2090_0_1	TM	NA		IPR001627	Sema	ECMaff	3	SEMA4D	ECMaff	0.16	NP_001135759.1	yes	SMESG000016292.1	MNYSCMNSFIKSVEKYDNNTLWVCGTFGAFPRAFSVDINTLKFIKFVDVNVMSCSRYEDEPMVTYRDKLNNLYVASGWGLYRPDKKDPDVPDNNSTMLYADWKLYRNLFTLPSAMAWVLSSDVNFINAVKETDNHLYFFGHEINNQYGLNNQEDRHAWQSFMVRICKNDLGFKYLPSDILNTLKRLTSKDYASPTFYPPDTMVQEDFMVSLTHEYIDFNSDWYDGTAHLPKTHFVTPIKVNFGCYIGRRPRGISDNHHWGDTNVIYLNQLADVIFDPDRKIRFSTKSGDSSLGCTGKMHEQIPLVGIFNREGLSGTNVEPSGALCQLQINENIFVEMGSQREQYRVQNYNGVENAYEDIMRFSSTSYSNFYSRTIHRTNGYTLHPYWNQGVSIGGSYKE…	856	0.174	N	1	796-818;	0.741	N	5-173; 608-701	1.40E-15;1.40E-15	PTHR11036;PTHR11036	IPR027231;IPR027231	Semaphorin;Semaphorin	Neural	33	0.552	0.75	13555	1.859	http://planmine.mpi-cbg.de/planmine/portal.do?class=Contig&externalids=dd_Smed_v6_2090_0_1	dd_Smed_v4_2090_0_1
	dd_Smed_v4_22514_0_1	TM	NA		IPR000742	EGF	Core_SF	1	HMCN2	Core_glycoprotein	1.05e-07	XP_011516771.1	yes	SMESG000016092.1	MKITDINSFQMPNHSDSEKNKSISSSLELGEAEIRIVKFAISLPNPITILPLHPTGLVSVPENSALKMFCLADGHPTPEVTWNKNFQQINLEKINSEQMKISSKTKGSSILSFKSIRYEDSGSYSCQAMNVHGQVQKAIRLKVTRISTIRTTTPSLCDQIPNYCVNGKCVSGLDSQNSFMCLCLSDFEGARCENPTIPKNRMKVKFQNPMFTTKTPCSYGCNLTGNHIFFYAVFGFLMLILGLFLAIFLLQRKRRLQLLNRANVETICSNKNREQINRDNSKRSSDKKAEKLRTIHKQNHNKSEYLVQQFTPENNKICQDCRIYRSSRTNPGVSHMIKCYSSYITDNPSLETLDDNIELLTDNNSSNKCPTSVINYTQQNICRTQEIRIHPCIYVDSPQ…	420	0.108	N	1	228-250;	0.394	N	51-149; 156-193	2.30E-19;6.80E-04	G3DSA:2.60.40.10;SM00181	IPR013783;IPR000742	Immunoglobulin-like fold;EGF-like domain	NA	NA	NA	NA	782	1.37	http://planmine.mpi-cbg.de/planmine/portal.do?class=Contig&externalids=dd_Smed_v6_22514_0_1	dd_Smed_v4_22514_0_1
	dd_Smed_v4_22736_0_1	TM	NA		NA	NA	NA	NA	HAPLN3	Core_proteoglycan	0.003	NP_839946.1	yes	SMESG000057236.1	MLHKSSFGNILIYFFIIKINSQISNQSKSFDCKTAEPFTPCFMWTGTNLVSVKNGEPATLPCLVKNVDTTKTAISWWKENEMTEISLGKVILNARYKLSEMTEHDWSLIIKQSRMSDAGHYICQINLSTLMEWHVTLVVLKSKNADVRMDSNTEEDIQPPQPKNKYVFLYGHSKAFIYSKLILTCEVRYVYDNINAGIIWSHRNQFLNDSEKWKDTISIRWMGNLTLRSDLLLDPVLPTHSGKWSCHKIHTSRSDPSEVATMDLKVIEKNSKDIKNSSLKLTSESKSNENSSSHSRPECQIIAYSIIIFCYTFLTSSTSFSVFSEM*	326	0.418	Y	1	301-323;	0.012	N	25-304	7.6e-24	PTHR23279	IPR037448	Zwei Ig domain protein zig-8	NA	NA	NA	NA	445	1.397	http://planmine.mpi-cbg.de/planmine/portal.do?class=Contig&externalids=dd_Smed_v6_22736_0_1	dd_Smed_v4_22736_0_1
	dd_Smed_v4_22836_0_1	TM	NA		IPR000884	TSP1	CoreM	2	CFP	NA	1.49e-14	XP_016885064.1	yes	SMESG000050805.1	MEDDSQIRNQYRDPVERSQQKCITNPRESLSFVRHNYKKSNSLKDNSTLLHLNLHRTNQIFQRFAITILIFIFVGILVICGGIFYQIYERNVSCFVKQVKSSWTNWSSWTQHNETSGVFARRRNCLIIPKIMSNECKGLDEEFFNCKDKDSKQTLPTGIWSMWSQWSSCTNQCKTHNKIPTSTRNRICIGSEDNKKELTSCFGENVEHQFCQWLSSCPDSHWSEWTIFEPCTLRGKTPCGPGHQASIRKCSQPNCIGSDTKMTDCWSYVGCPTDIQSPTNVELISYGNGTFKVSWSVVPYGEIAQNVCIYSTMMSYSGKEIRTKIHQTSVYHNNIAIQNYAFHVHYSEYLAVEYFHTLSVRLQSVNINDSKSVLTEPISSFSRAVDGEWQEWGNFGSCS…	445	0.104	N	1	66-88;	0.627	N	158-211; 385-440	2.62E-05;3.20E-14	SSF82895;G3DSA:2.20.100.10	IPR036383;IPR036383	Thrombospondin type-1 (TSP1) repeat superfamily;Thrombospondin type-1 (TSP1) repeat superfamily	Pharynx	37	0.557	0.49	776	1.338	http://planmine.mpi-cbg.de/planmine/portal.do?class=Contig&externalids=dd_Smed_v6_22836_0_1	dd_Smed_v4_22836_0_1
	dd_Smed_v4_2341_0_1	TM	NA		IPR001762	DISIN	ECMreg	1	ADAM10	ECMreg	4.41e-149	NP_001101.1	yes	SMESG000076886.1	MNNIKLETFILLILCIAASGFSLSSFIKNFDKLNYNTNHKRFRRSATDSLQKQPLNIFFQAFTKNFLLNLYEDDTVFYKNTEILVNDKSHHLNDFIPVKGHLHNDFSSQVYGTIVDGVFRGFIQSDKKNQSSGIYYVEHSSYYFENDPGFHSIIYHDSHLHDSHNLNYSDLKNPSFCGWTNSNISHVMHLASVQHNKNKINDFTERPQPKRQKRSVSNKGNQYVCNLFLQSDTFLWDKIMSLHHIKGQKYLAIKEISSIFTQHVQGAQAIYQNTNFQKFNGDDKYNGIGFRVDRVRINTTDDCDPGQMRDSNPFCSANIDVTNFLNLNSYVKHDDFCLAYIFTYRDFNGGTLGLAWVAEPGGSGGVCEKHRMMQEGSQNVKKSLNTGIVTLLNYGSYVA…	908	0.806	Y	2	9-27;727-749;	0.288	N	219-483; 485-583	7.00E-71;2.80E-15	G3DSA:3.40.390.10;G3DSA:4.10.70.10	IPR024079;IPR036436	Metallopeptidase, catalytic domain superfamily;Disintegrin domain superfamily	Cathepsin+	17	0.577	0.66	6976	1.856	http://planmine.mpi-cbg.de/planmine/portal.do?class=Contig&externalids=dd_Smed_v6_2341_0_1	dd_Smed_v4_2341_0_1
	dd_Smed_v4_23677_0_1	TM	NA		NA	NA	NA	NA	FREM2	ECMaff	1.3e-06	NP_997244.4	yes	NA	NASYVKLKNKSQNIHLSFILISPSKNLSINFPCVKHSQKLLSLSLFENITAICAKLYFKITKGPNNGRMIVKSGSRRTIISEHPVLIRCSEIKSGLVYYRNISPNSDSDMVGLRIYHVDLLSYVHDISVAIKLMPFKVVITPKPIGILQCECFVMVSSNHIKIVTNLLSERDDFYVSLDLLPLYGNIYLDHIPVSGFKYSHILEGRVLYVQSDMMRSTDRFDISLSLASRNQKISNSVSVGVTVVPRVKVTTAVVMIGAKLIITSQHINSESLIRCSNSYVLFTIQNKFFHYGEMSKEKFPGDITFTNHDIQFQRLIYESFSFFHRENDDLIPRNPKSILMEEIVLAVSTPNSSVPVQPSVVTFRIQIIPKDYMKRHLKFSPGKNEKQEEIQKGIWITS…	518	0.154	N	1	405-427;	0.182	N	#N/A	#N/A	#N/A	#N/A	#N/A	NA	NA	NA	NA	885	1.314	http://planmine.mpi-cbg.de/planmine/portal.do?class=Contig&externalids=dd_Smed_v6_23677_0_1	dd_Smed_v4_23677_0_1
	dd_Smed_v4_23820_0_1	TM	NA		NA	NA	NA	NA	GUCA1B	NA	9.3	NP_002089.4	yes	NA	MLKSYSLIGLISTSQFNSQFFSSWHPDASSSDLGDRMVDLVTKIIHPIIGVARLAMFQIPFLLQITLHEPIHSRVSPHHQPGNVLGVVCFCWVGVSYWFLVFWPDVKFHYQAHGVPGLHSNQ*	122	0.205	N	2	44-66;81-103;	0.698	N	#N/A	#N/A	#N/A	#N/A	#N/A	NA	NA	NA	NA	2306	1.459	http://planmine.mpi-cbg.de/planmine/portal.do?class=Contig&externalids=dd_Smed_v6_23820_0_1	dd_Smed_v4_23820_0_1
	dd_Smed_v4_2518_0_1	TM	NA		IPR001627	Sema	CoreM	3	SEMA5B	ECMaff	8.59e-24	NP_001243275.1	yes	SMESG000010166.1	MNHISKLKLISYLILIMNFICHFQFVISSKNVYHIQTHQQQLIEFKGEAMSVMSFTHNSFKDFTQFYIINNYNHQSLYVVSQNNTILEIDLDTMKISNNYTIIACSLMMMPCEERIFINHLSEIQVLDSKMLWFCYVLLNSNNYNVALTNCMILKNKAVSTDVKWQKYGYTSNSDQHKTFSVLTKEHIFIGAFVDNSLLIQRTKLPDILGKIDSIKDLVTPMANFYFEKNSKFIEKFETESEIYFVVVEPVSAKSYSVFDCLMSPENRMVYVTRLIRICKKDEGGATDHNEFNFGTIAKADIVCPIGTGKDELFYSKAVSATWTNSKLYVLFENQKNSPHGKVVCYFDLYAFKIVFNGPMRSPLIYLNSQILEKNLPNPLPDVCEKLSNGQLSKNEKVT…	867	0.483	N	2	7-26;760-782;	0.463	N	40-744	1e-41	PTHR11036	IPR027231	Semaphorin	Pharynx	27	0.891	2.28	1804	1.661	http://planmine.mpi-cbg.de/planmine/portal.do?class=Contig&externalids=dd_Smed_v6_2518_0_1	dd_Smed_v4_2518_0_1
	dd_Smed_v4_25934_0_1	TM	NA		NA	NA	NA	NA	NPY1R	NA	4.11e-25	NP_000900.1	yes	SMESG000052051.1	LLIFMTTINVTDSNISNLSSSLCSNNNPFTYGELFDYLALCVHKTQREEMEKIVLQHMNQNRKQARISTSVLIPILSMYIIMILFGACGSILVVLVVLRKKQMQNPRNLFILNVAVTDFILCIFTQPFNLIRLLSQHKEWVYGETLCKMVSFFTGTNMFVSTMSISAIAVDRFYVIMYPTKKSLDNRGATGVIILIWFFAFILASPLAIFSHLDSVHSIRYECTELSSKQFFREMKLVYSVFGMLFQYLLPLIILLTVYTKIYRRMESRIRKHSNYPKQELASTDQATQSNLLQDSKTLSQFSSFSLLKEQKHLVEISRQRKVNILLFSIAVVFTLSWLPLNINNMAMDFQLYYYNKDMENVTSYYSATATQSTVSYTQYVTITQAVCLLLVLSSACTN…	442	0.257	N	7	75-97;109-131;151-170;191-213;237-259;325-347;381-403;	0.323	N	91-403	1.5e-41	PF00001	IPR000276	G protein-coupled receptor, rhodopsin-like	NA	NA	NA	NA	814	1.444	http://planmine.mpi-cbg.de/planmine/portal.do?class=Contig&externalids=dd_Smed_v6_25934_0_1	dd_Smed_v4_25934_0_1
	dd_Smed_v4_2622_0_1	TM	NA		IPR001791	LamG	CoreM	4	CNTNAP2	NA	1.61e-163	NP_054860.1	yes	SMESG000080138.1	MLKIIIVYLFFNYFYNDIASQDCSILPERPLGMSDRYNGIKDSQIKSSSDFSLDTAGKYARLHYSDAFLWDPTIPGAGAWSARDMNTQQFVQVDLLERKVITAIAIQGRQGSNEFVKDYYVEFSDGDVPELWKLFRDPYGQPFLFFGNSNDNTVALTNLTYPIVARHVRIRPQRWNKVISVRFELFGCIYKPWTAQFDGKSRVVYRLDQPGRAIQTRADKIKFRFKTSNINGLILYAEGDQFDYITIEMFRSRLRVRMNLGAKVNVAPESMDNILDAGSMLDDNQWHDVEIRRAEKDLNVTLDRVKMWRNLTSDFIHLNLNRNISVGGLGNFAGKRGISVMQNFIGCIEEMVFDGLYIIRDARRKVNMAANGNRNWQDVLYYPPMNSRIWWGDELTESQ…	1360	0.505	Y	1	1293-1315;	0.394	N	14-191; 217-356; 411-598; 623-1029; 1052-1231	1.50E-39;4.20E-22;5.73E-19;4.32E-29;9.50E-20	G3DSA:2.60.120.260;SM00282;SSF49899;SSF49899;SSF49899	IPR008979;IPR001791;IPR013320;IPR013320;IPR013320	Galactose-binding-like domain superfamily;Laminin G domain;Concanavalin A-like lectin/glucanase domain superfamily;Concanavalin A-like lectin/glucanase domain superfamily;Concanavalin A-like lectin/glucanase domain superfamily	Protonephridia	40	0.589	0.7	4808	1.456	http://planmine.mpi-cbg.de/planmine/portal.do?class=Contig&externalids=dd_Smed_v6_2622_0_1	dd_Smed_v4_2622_0_1
	dd_Smed_v4_26308_0_1	TM	NA		IPR000859	CUB	CoreM	1	LRP3	NA	0.000822	XP_005259002.1	yes	SMESG000071452.1	VKFITKYVHENELSQYLSDSKICGQSFFNESSGTIKLTRLNRLNHLTCAWHIQAALGWKVQLRVVNLNLGKSKKCSNKYLVIYNSPPRSDLQPTDRLCGSYVQQSPHNIVVLSDGSHMFIRLFKLPKTSFTNDEFIHLEYSVVNTELKNDSCPGFHCHGGQICTDPEKLLCYSISRYCIPWELRCDHRSSCAKFDNSDEESCLFSNLKTHFTTILLTVSLILILGLFLAFAFCNLKPAFIRKSRQNNLSTDSMEITENQFSMRNIDPKFLIEKEERINTIHCNHQQMPDINYPSASSSFYLFYNNDVSRVTFTNHHTES*	319	0.145	N	1	213-235;	0.493	N	23-124; 155-202	3.79E-13;0.00166268	SSF49854;cd00112	IPR035914;IPR002172	Spermadhesin, CUB domain superfamily;Low-density lipoprotein (LDL) receptor class A repeat	NA	NA	NA	NA	353	1.419	http://planmine.mpi-cbg.de/planmine/portal.do?class=Contig&externalids=dd_Smed_v6_26308_0_1	dd_Smed_v4_26308_0_1
	dd_Smed_v4_26658_0_1	TM	NA		NA	NA	NA	NA	HMCN1	Core_glycoprotein	2.19e-14	NP_114141.2	yes	SMESG000053066.1	MCLPLSLCWLPLIWIIIPGQFLSISDDPVQFEEPENLTVLNGSQVILKCRVYLSEKYQIETVQWIKDGFGFTNESLEKMYHHRIMMTSSNMKGHYDLVISTSNVTDDGEYACQASIKYRIDHFKVNIMRKKSGNIWLKIIVQPNELKMKTKKQSQMYEIPLNKQADNSLTEELKSYAHIKNVVWVSNNLVTSVACYTEASHPFARIEWKFNNRKLSQPTTFRNEQSHYEEIQSKDIKGEIQNSHFQSFQDYMYLSVSFLKFSLKTETNTSNSLECFISNFQDFLMASTLVYRVSVQQLFVKNIRIETIPTVKIQNLSNDDLVRFACYATFSENSRIFYKWSLVTNHFIKPLHEKSEIEYVDLKIQKEMNQVRLRCTVLIKPNVICTSTSTSRMNSDIGN…	710	0.724	Y	1	616-638;	0.627	N	27-147; 419-607	1.90E-15;1.22E-19	G3DSA:2.60.40.10;SSF48726	IPR013783;IPR036179	Immunoglobulin-like fold;Immunoglobulin-like domain superfamily	NA	NA	NA	NA	2273	1.497	http://planmine.mpi-cbg.de/planmine/portal.do?class=Contig&externalids=dd_Smed_v6_26658_0_1	dd_Smed_v4_26658_0_1
	dd_Smed_v4_2769_0_1	TM	NA		IPR003591	LRR_TYP	CoreM	3	IGFALS	Core_glycoprotein	3.32e-12	NP_004961.1	yes	SMESG000047911.1	MVIAIFPILINIFFISNIGTIPINNEANCSISKLGCNCQNIEIITEDSVRLCCQPDMNTLLITGYDVKNISIDIRNSSCSERFLNLMIRETGIEAFFNPFYGLNSIINIYIEKNQNFSNFNKFRFSNINSKIDSISVEFNNIRSIDPNTFSNLPNLVSLKLSDNRIGFIEDKSFDNLPNLSSLYLNNNILTSLKVNTFYGLEKLKILSMLNNFITELSTDILKPLKNLQFFQLSINPNQHISQVGNVPDNVFFAVKKLKHLNMTMKIKNLTALTFYGLTDLERLELQGNHLTVISPGTFQQVQKVTIINLSRNAILCLLPETFRNLPKLLSLDLSYNDLSYISDEVFSEISTLQTLDLSDNNIYVIERNAFVGLKSLLLFRLNIVYGRAKNELQNNFKA…	600	0.643	Y	1	468-490;	0.026	N	24-242; 243-416	2.50E-24;6.90E-28	G3DSA:3.80.10.10;G3DSA:3.80.10.10	IPR032675;IPR032675	Leucine-rich repeat domain superfamily;Leucine-rich repeat domain superfamily	Neural	1	0.548	0.55	9207	1.641	http://planmine.mpi-cbg.de/planmine/portal.do?class=Contig&externalids=dd_Smed_v6_2769_0_1	dd_Smed_v4_2769_0_1
	dd_Smed_v4_2864_0_1	TM	NA		IPR000483	LRRCT	CoreM	1	LRRC24	NA	2.82e-13	NP_001019849.2	yes	SMESG000012091.1	MITAIRFLPFSSFYLWIFHLSFLLSFSLSLPSDLVKVNKNLCKNLCQCTSKTVDCNYQDAISFIPSDIKEDYDQLHVSHAEFQDPRLMKANFSTIIHLTSLKIVYSKLRSIDNNTFTSMDRLVYMDLSHNNFSVIGSRAFVGLTLKNLYLEQNLGGLQLGQDMFYGLTVTDLYLKNNGISQISVGIIEKLQISKLYLFNNSIKTLDRRFKLLFRSENSLLDLTQNPLDCYCDMNWFPDMVKRWRNVHSSVKLTCNSPGQLRSRLITELKKEDFFCETPSIKKISVDISDNFLQLVCQANGGNRPKISWKQINLQTGREIETSHFEDLRIFEHFSYVSLNVTKLEKENSFVCSTWSQTESKNNVIVKLKFNQNLFGIITDKRMPGLNVDQPQDPKLSTNP…	526	0.875	Y	2	7-29;415-437;	0.463	N	38-157; 158-279	2.20E-17;1.90E-19	G3DSA:3.80.10.10;G3DSA:3.80.10.10	IPR032675;IPR032675	Leucine-rich repeat domain superfamily;Leucine-rich repeat domain superfamily	Cathepsin+	31	0.665	0.92	5912	1.515	http://planmine.mpi-cbg.de/planmine/portal.do?class=Contig&externalids=dd_Smed_v6_2864_0_1	dd_Smed_v4_2864_0_1
	dd_Smed_v4_30208_0_1	TM	NA		NA	NA	NA	NA	HMCN1	Core_glycoprotein	1.16e-08	XP_016857926.1	yes	SMESG000013824.1	FKYKMEAGDQSSLELGEVEVKISKFALHLSTPSALIIQNSLKSVRIKSGEEFSLICEVHGRPIPTILWYKNNLQIKRQWFHYSFVNYGIRIINSRTSELKYQSVTTSDSGNYTCHAQNVYGHVQKSINIEVQCVTTAQSAAPHSSTTKTITSKPHSVFENKVFFEKPCLSDHDCLRNPCRMNNSVGKRISYKTCVCSGKNISPKCQMVEFRKHQIYSNNEQIEQNSFKSCKDGCDPNTSRLFLLSVLSLLLFLLIVFLIMVFITKRQRSRYKLTYTSTKSTANTNKDKQESFPFNKQMSLLDSSNNPSPSFNWEASNIPLYSDGRTYYTIQTNNKPNGQFQYLENTNQLSYDYDNQISKSQKLLTSSTMEIESKSTNKNFNKKQIPLSMRKRDSKYIPS…	426	0.116	N	1	241-263;	0.789	N	33-139	5.4e-21	G3DSA:2.60.40.10	IPR013783	Immunoglobulin-like fold	Neural	21	0.55	0.98	1553	1.517	http://planmine.mpi-cbg.de/planmine/portal.do?class=Contig&externalids=dd_Smed_v6_30208_0_1	dd_Smed_v4_30208_0_1
	dd_Smed_v4_3024_0_1	TM	NA		IPR003961	FN3	CoreM	4	DSCAM	NA	8.19e-76	NP_001380.2	yes	SMESG000024214.1	MWNLYLSTFYIISFSCSLMNTIGKIAGFDVDVLLNNSPPTVTKELQHTITVFDNQRFTLECGIEGTPRPDYQWYVSTPWGEDTNLNIADIQFQNISSGDQYYLEINRNKSTKKFFKIMYYCSAQNPLGILHSKKVIVEKVTRPDSIDIKYTSHIVYEGEKFVVTCHIDHDLWSNMFKFIQWEVRDDKSRMHIINKTEGRYSVITSTKKPQLHIRNVTKVDFAKWKFRCIFESGAHKKDIHSGYLTKIPYYDYVFPQYLSNKCYDGETISVTSGSDLELPWCSIPITFEVMWFKVDSLNNLETEIREDNPKYRMISRRYGNLLIKNVTKNDAGIYKVRTTGKSKLIKIFYTVKVDETASISLSPLKVISEPSKQIEFNCSATYSKSQFHWLHNGKRVVTG…	2122	0.516	Y	1	1744-1766;	0.216	N	34-141; 146-246; 365-442; 452-577; 801-879; 903-1025; 1036-1222; 1231-1372; 1433-1510; 1526-1711	3.00E-10;4.10E-06;5.60E-10;8.00E-11;3.34E-06;4.80E-08;4.95E-32;2.72E-22;6.10E-08;2.29E-16	G3DSA:2.60.40.10;G3DSA:2.60.40.10;G3DSA:2.60.40.10;G3DSA:2.60.40.10;SSF48726;G3DSA:2.60.40.10;SSF49265;SSF49265;G3DSA:2.60.40.10;SSF49265	IPR013783;IPR013783;IPR013783;IPR013783;IPR036179;IPR013783;IPR036116;IPR036116;IPR013783;IPR036116	Immunoglobulin-like fold;Immunoglobulin-like fold;Immunoglobulin-like fold;Immunoglobulin-like fold;Immunoglobulin-like domain superfamily;Immunoglobulin-like fold;Fibronectin type III superfamily;Fibronectin type III superfamily;Immunoglobulin-like fold;Fibronectin type III superfamily	Neural	23	0.558	0.77	14444	1.935	http://planmine.mpi-cbg.de/planmine/portal.do?class=Contig&externalids=dd_Smed_v6_3024_0_1	dd_Smed_v4_3024_0_1
	dd_Smed_v4_30279_0_1	TM	NA		IPR000483	LRRCT	CoreM	2	LRRC4C	NA	2.28e-16	XP_016873568.1	yes	SMESG000025727.1	SILVLLFQNKMSFLSMIEILIFVLILSAFTRGQSVKSRPRNSIFNRKCPPQLDMGIYICIRKHLIDVPDDIHSQTKLLDLTGNQITTLHESNFVNLQKLLRLVLDENRIWKITQNTFLPLAHLTELSLKNNHLSISILNSITNRILAPLLSLKRLDLSYNQLGVITDDLFMNSSTINSLVLDSAGKPLQLTINSFYYLPKLEMLSLENNELTMLPEGIFRRQTNLDINNIRLANNPWNCNCSLKWLRMTLESIILSKQLNPDSESPSVLHKKHNPSCFMPLQFKGFPMFQVPLNSFQCQTKVFTPQNNITTFIGLETSLVCVFHFAKHANSSITWYHNNKRIVPSTRTHSQNSYSTNITSIFNISSVSYQDSGVYHCQIQAGKEFIKTTIYLNVVKSSD…	618	0.549	N	2	13-35;411-433;	0.604	N	47-186; 188-298; 302-395	8.70E-22;8.90E-17;4.63E-13	G3DSA:3.80.10.10;G3DSA:3.80.10.10;SSF48726	IPR032675;IPR032675;IPR036179	Leucine-rich repeat domain superfamily;Leucine-rich repeat domain superfamily;Immunoglobulin-like domain superfamily	NA	NA	NA	NA	1022	1.429	http://planmine.mpi-cbg.de/planmine/portal.do?class=Contig&externalids=dd_Smed_v6_30279_0_1	dd_Smed_v4_30279_0_1
	dd_Smed_v4_31113_0_1	TM	NA		IPR000562	FN2	CoreM	1	LY75	NA	1.7	NP_002340.2	yes	SMESG000068887.1	MKISSNVTRSIKKHNLFKEMQLCLKVFGVTIMIISTFMFIVGINISMTSSGNLWRMTEFYHEQETCKESTVTITHDGQRCKFPFLNDDNNLVYDCILSETKTKIICATECTRTGCYKTFTFCNQTRMNSKGGLQEITFWALQKSRLGIATQFLFILALGLSVAIIILSLLSILLPKITPEEAFNVEIAAIALLPISVIIILGGLIIVGYHAISVAKNLKQGYWVLLVSLILNSLSLIFYTPGVLTKKSNRKK*	252	0.184	N	4	21-43;152-174;187-209;222-244;	0.927	N	#N/A	#N/A	#N/A	#N/A	#N/A	Pharynx	27	0.575	0.54	539	1.424	http://planmine.mpi-cbg.de/planmine/portal.do?class=Contig&externalids=dd_Smed_v6_31113_0_1	dd_Smed_v4_31113_0_1
	dd_Smed_v4_31399_0_1	TM	NA		IPR000082	SEA	CoreM	1	IMPG1	Core_proteoglycan	6.62e-06	NP_001269297.1	yes	SMESG000000173.1	NSSLSTMKPLSKETTIKPILDTKTTKIVLKNLVNSTTAKPLLETSTVSSTKKQLITNSTTLSMKTSTVSATTRKPVTSKFSDLSTSSMTTNSPVQYWYLNFDLSYEDRVFSKDLKNSQSEQYRAIKKETIKLIRKSLKAIGYKVKKVNVQNFRNGSIIAEVQSKFSKVGAEISKNQFIVNLLDMIQSISNNKKVSISNIELSKTEPMTTTMEMTTVTTLVASTTEQPIQLFETSYSLKITFNNHKWNSSLDNKLDSEYEKAILSYTDIIRKAHMKAKYILDQIAVTRLEKGSIVAHVKVRLLVDSIEKFDVPAYLLKIQDSLESPESTVYVQLDENRVISFIPEHQHENDRLSDLAIAMIVIICLAVVIIVIVIIIKCVQMKKIKAIQEQEKKEFDNMQ…	422	0.116	N	1	354-376;	0.36	N	95-170	7.6e-07	PF01390	IPR000082	SEA domain	NA	NA	NA	NA	377	1.294	http://planmine.mpi-cbg.de/planmine/portal.do?class=Contig&externalids=dd_Smed_v6_31399_0_1	dd_Smed_v4_31399_0_1
	dd_Smed_v4_31887_0_1	TM	NA		NA	NA	NA	NA	HMCN1	Core_glycoprotein	4.31e-14	XP_011508343.1	yes	SMESG000006452.1	LYLFVLNNFAKVSRKEIETNVHKKKWELVIGIVNKSVSLPCRLEVSFKNPLNLNNNIVWRRKMDKQYLTFQHQLLTKDKRFSLKIYQSNYVLMELKIDNLKITDDGEYECLYSTEKYIDRKTVKLRVLVPAVILPTGTSQDHLIVKEREKVIISCNSYGIPSPNISWYANWKNGLNARLYNNKKDIFVNYNTVTIFNVSRIHNGSYTCIVDNKVEGKQSKSFKLEIWYEPSIKMGNDVIEQSQGRETMIQAIINGHPINSIQWEKNSKILNLSANKCFYIGRTKKYCFYLDKTGHFQEQKAQLWIYNLSAIDFTSYRCLIVSPFGNIFGTTKIIEFKPINHDSWDSYLSIANDYRKLLNTHKNKKAVDSNIESNKAIYFQNQKQNLNKSLFINFGEKKE…	431	0.16	N	1	408-430;	0.074	N	15-131; 136-223	4.00E-15;1.00E-13	G3DSA:2.60.40.10;G3DSA:2.60.40.10	IPR013783;IPR013783	Immunoglobulin-like fold;Immunoglobulin-like fold	NA	NA	NA	NA	617	1.391	http://planmine.mpi-cbg.de/planmine/portal.do?class=Contig&externalids=dd_Smed_v6_31887_0_1	dd_Smed_v4_31887_0_1
	dd_Smed_v4_32414_0_1	TM	NA		NA	NA	NA	NA	MEGF6	ECM_SF	0.53	XP_016856022.1	yes	SMESG000003715.1	MYSFCLNCLFLFHLLPSYRGGQFILQGKCVGHDGSFCDSIFPNSICDPVKNECICPEGFVVVENNGHAICTTLLTDLRCTVDKECIHVDQSICHPGTGRCICSSDFIYVPLVNGCRKMATVEDNSLCLYCQRLRGVCYLEKSNKKDNRSHQSSHQVGCRCPPHPIRHVSGIYHSISFCQIHLVDRGQRCNTKSHLCRSRKAMCSQIENYELNSLCECPKFHVAVYQAQLEYYECYRILQSNSQQCESCVSNRGICYDNNDDYMGDGCLCPERFSTTSNPEEKEFRDQRAFCNFDHMTATCENQKMTVCYVPHQIPPYNKLKIKLQTGKSMAFLTNVNSTVPSGCQIVKSDPNQNYCITVDIVKNPCGLTTLFTEETVTIQGRVLVILNRDRTNFWNNIK…	664	0.756	Y	1	605-627;	0.522	N	299-563	8.648	PS51034	IPR001507	Zona pellucida domain	Neural	21	0.55	0.53	839	1.434	http://planmine.mpi-cbg.de/planmine/portal.do?class=Contig&externalids=dd_Smed_v6_32414_0_1	dd_Smed_v4_32414_0_1
	dd_Smed_v4_3259_0_1	TM	NA		IPR000082	SEA	CoreM	4	NA	NA	NA	NA	yes	NA	MWRFYTLICFFKLGLISFVNGNFTSLDTLPSTLDVSTDAPLITGNLTSSSRGLSTRVLPITTASTSNRISSTSSTDNATLGTANATSSTVSVLLSTVNATASSTVLTTTKIIIVTEKPAAPGEFQSQVEMGCRYTSEKYNSNYKNKDSDDYKVFTNKIFTSMKISLLQKLLRLIEIIFNSLDEGSVVANMTFVMASASPLAGSNLSALVIAAAVDASNNSIVVNKITVIQAPTEVPSMKTNPPSFPNWGVGLIVIASAIIALIFTSITVAMVKFCQSKVKESNKFQKSRI*	290	0.837	Y	1	248-270;	0.043	N	#N/A	#N/A	#N/A	#N/A	#N/A	Epidermal	24	0.668	1.92	2239	1.571	http://planmine.mpi-cbg.de/planmine/portal.do?class=Contig&externalids=dd_Smed_v6_3259_0_1	dd_Smed_v4_3259_0_1
	dd_Smed_v4_3432_0_1	TM	NA		NA	NA	NA	NA	SCUBE1	ECM_SF	1.57e-10	NP_766638.2	yes	SMESG000021130.1	MKIFIQCISYCFGILTVLGYVCLSCPPGSFIDNFTRNCTLCEPGHYSDDFNKTNCTECPQGTFSNIKGSINCTECPPGLFSNTTGSKNCTQCPPGSFSNTTGSTNCTVCWPGTFANFSKSIKCTKCQPNYFNRNEGQQSCIKCPAGTDQKKSGSTSCLLCKKGKYNNKPGNPCLPCKYGYFAAIAGNIKCYICPAGFYCQYANEIPTSCPKHYTCPQGSIYPKSCGPLLQGTNTPSCTPSVELIVLICVTSIVALFVIVIIIYAIRKKRGRYLYRGLSNTFSEPSPFVSRKNTSIYSGY*	299	0.772	Y	2	9-31;243-265;	0.698	N	21-123	1.5e-23	PTHR22727	IPR039181	EIG121-like	Cathepsin+	28	0.561	0.45	1500	1.487	http://planmine.mpi-cbg.de/planmine/portal.do?class=Contig&externalids=dd_Smed_v6_3432_0_1	dd_Smed_v4_3432_0_1
	dd_Smed_v4_35055_0_1	TM	NA		IPR000001	KR	Reg_SF	1	ROR1	NA	1.2	XP_016856866.1	yes	NA	LNIVHNYCRNPVLNKTVTGTVPYCFTGDNEATEPCDISLCTDDEFSVSIKQPSNARLNKSFALLCVANLVGYYPIVMVWMTGVNEPIQENQIFQITQINSTTTELNIHSVTQAMTTIICQATFGSHFASATFSYSVLPECQSCWNEIKKLCSIICGLYDPPINQPLYKNCKLTCVLETVNATVQCTESKGLLSWKPVDICTYVPMITDNMAVKEHAIIIPSNTESLKEKYLELPDYLIIYFFLIFLFIFSVIMCSMYSESLRALLR*	266	0.147	N	2	61-83;236-258;	0.428	N	1-51	1.7e-06	G3DSA:2.40.20.10	IPR038178	Kringle superfamily	NA	NA	NA	NA	695	1.288	http://planmine.mpi-cbg.de/planmine/portal.do?class=Contig&externalids=dd_Smed_v6_35055_0_1	dd_Smed_v4_35055_0_1
	dd_Smed_v4_3513_0_1	TM	NA		IPR003591	LRR_TYP	CoreM	1	IGFALS	Core_glycoprotein	6.55e-16	NP_001139478.1	yes	SMESG000052792.1	MKKLLYILLVIILTLNYSAQTYFEGGLIEEPCQKKCRCKHKEKSSKIEVAHCTVDEKDTFVSCNVEWPILLMTVKKLRFNADLLAACQRISGLLITTESSLIVLMPQMFKLVSRLETLVVQAPIQTIENQFLKNFVSLKILHISETRIEHLSRGMFSDCPITERIRLSSNRISVIADKTFDSCNRVVNLDLGNNRLTVIRRLIFNEGHSLQNLDLSRNRITRIEDFSFKNLKKMKVLNLNANLLMRIKPEILFGLESLQYLFLSKNSIETIEEDAFVNLKSLKYINLEKNPLLRPNMVLFLNLDNLTVLLTGVKCVDEQYSDYSKVSINVSNEFEKYPICSGIRKRNETGENKPLIQNSESKNPQPNPTKVWKTSVGPSIFDLHPYLFPMIFGGLSVLL…	434	0.808	Y	1	386-408;	0.983	N	62-204; 209-268; 281-302	6.40E-16;6.70E-15;5.078	G3DSA:3.80.10.10;PF13855;PS51450	IPR032675;IPR001611;IPR001611	Leucine-rich repeat domain superfamily;Leucine-rich repeat;Leucine-rich repeat	Cathepsin+	10	0.692	1.17	2520	1.556	http://planmine.mpi-cbg.de/planmine/portal.do?class=Contig&externalids=dd_Smed_v6_3513_0_1	dd_Smed_v4_3513_0_1
	dd_Smed_v4_3573_0_1	TM	NA		NA	NA	NA	NA	PLXNB2	ECMaff	1.04e-46	NP_036533.2	yes	SMESG000033328.1	SCPIPCNFSESAVKIGMKVYKLSHLSKPKFELAEKDKKYNSNGNLTIKSDASLRLLAADQINIDFSANVSCSRKYIQNYSVICALNFQNISLSPLPYINITLSYGRNNNIILLGSLSYSNISHWNEFKIHYSLGISSFLLFFILTIVLSLIKLRNIQTIKKNLKSMEEDLQNQKIEFSNNQMKAFLEYQTAVNSFSNLGKLSPRFVLTFNDYVSRLFNVEFEKKISGNRRENSLSDFEEILLNEDSFLKWIGKIESQCQTKQRGLVASLVTLVLFQHPAYFLDIMKVLLVNLISQMKINGEEKLLFRRTEGIIEIMIGNWISLLMYPSLRVGEVGERLFNLCRALKCKMESGLVDVYANKAKHALVYDNLLFGELENLVLTIVVDVHVNLKLMDSSQKP…	791	0.108	N	2	129-151;264-281;	0.789	N	224-777	8.8e-81	PF08337	IPR013548	Plexin, cytoplasmic RasGAP domain	Cathepsin+	39	0.864	1.96	3244	1.663	http://planmine.mpi-cbg.de/planmine/portal.do?class=Contig&externalids=dd_Smed_v6_3573_0_1	dd_Smed_v4_3573_0_1
	dd_Smed_v4_3768_0_1	TM	NA		NA	NA	NA	NA	HMCN1	Core_glycoprotein	2.76e-14	NP_114141.2	yes	SMESG000077686.1	MITCFSVLILLIGYSHEQITPDVSISIEVPPKEFLKQFANGTINMYVKRGNNMVLECTVFNMPQQGNIFWKKYPYKGDSTAAVPINKGLTSYDLSRYKIGQGKQPNSIRLEILTVEETYAGIYACEVMYSANVVNAKAERTLMIFDVPQITYTEFKNKVDSGKDITLSCIANGIPAPIVLWRRIGGNSNIIKNTGVVLYSNQVTLSQVTYQDAGLYACYAENEWGSEERKFALSVSHAPVITITPNGNNAYQMLGCMVQLTCVVKADPVPSSSDIKWASSKQQTITTGGRFTIKTLASTDQETFCILRIYPAQLDDLDGVTYSCSATNALGTGSSSVTFRSSQFPNPLITGPFRCGALMSYLSSYALLISLMFVLCNLKLQLL*	383	0.706	Y	1	356-378;	0.003	Y	44-135; 156-245; 253-331	7.01E-09;1.96E-15;1.3	SSF48726;SSF48726;SM00408	IPR036179;IPR036179;IPR003598	Immunoglobulin-like domain superfamily;Immunoglobulin-like domain superfamily;Immunoglobulin subtype 2	Protonephridia	40	0.592	0.7	3466	1.437	http://planmine.mpi-cbg.de/planmine/portal.do?class=Contig&externalids=dd_Smed_v6_3768_0_1	dd_Smed_v4_3768_0_1
	dd_Smed_v4_3774_0_1	TM	NA		IPR000001	KR	Reg_SF	1	HGF	ECM_SF	5.63e-11	NP_001010933.1	yes	SMESG000068371.1	MTFKKLLDFAFLFLYFLYFVTSTTDVVSFSEYPNNESLPEESAAIQTFKITSNEIINVTCIVGKYGTGYIGNRSTTYDGIKCLDWTKNIILYRRYRERGLNMTKNYCRNPDADSSGPWCFITTRSFRLRNFKFKPCGIPQCKSKLQTKDFTIGFKLLVKRDCPIGFRKIIIDATLESDAFCVAETHILDKLPQGRYSFEVFNGSNSICPEGFSNESINFTFLCTRTSNVLEDIIDFPKYLTAKSGDLIFAVLRNGKNASCPQMSMKTSVVIRQYSSSSGKPYILCYYYYKLSNNKNNIDNKLAVLVMQKECPSNWSLTPMTFRWKFMIKVDYSLQRYMVYACVPNNDIYNYPDGDYCLISLSQRNSSQKSCPNDFIDVDVKSDGGTNTRFCCRQSKSNV…	1735	0.905	Y	2	7-29;1681-1703;	0.182	N	23-151; 824-1040; 1415-1448; 1456-1496	1.10E-19;2.80E-34;7.252;8.297	G3DSA:2.40.20.10;PF16977;PS50026;PS50026	IPR038178;IPR031569;IPR000742;IPR000742	Kringle superfamily;Apextrin, C-terminal domain;EGF-like domain;EGF-like domain	Cathepsin+	10	0.639	1.18	3358	1.476	http://planmine.mpi-cbg.de/planmine/portal.do?class=Contig&externalids=dd_Smed_v6_3774_0_1	dd_Smed_v4_3774_0_1
	dd_Smed_v4_3783_0_1	TM	NA		IPR001881	EGF_CA	Core_SF	4	HMCN1	Core_glycoprotein	9.11e-10	XP_011508340.1	yes	SMESG000065173.1	MSFYKKQLTLIDEEELLGDYSTGKYPTNVIIQNPFKGTIEFLESESDKFQILINASYNSEIYSSEDIVKFNLNKHGDSLNIKLMTDVVESTVYRSTSFINDNNQKSSEFLPLYLLITCISILVSLTFVFSIFFAYWWNKNKRPHITRPLQYKIDTDSTKHPLLISEPNTPHLLHNQMHGNFLSSKDQLNNPDLTTNSCQLMNPLRYNSMVSCSTGIDTLTNQGNIGISDRMPFVLTGGFDDYPMDNVDVMNSLNATGSLDNYFNQGPLMVSTNTTSMSYSTLPLNFSMTHSSRCNAGMDNSNHYMTYNPTQMIRSTDSGKITVSTTKFVSDPSYGINRHLAKDFLDENIIERIGMNFLSQISENDASHFNVEDMDAHNKQCPLDSMGMYQQLSRNTGQG…	2281	0.102	N	4	112-134;1595-1617;1638-1667;2225-2247;	0.807	N	803-824; 886-930	5.70E-07;10.579	PF12662;PS50050	IPR026823;IPR001368	Complement Clr-like EGF domain;TNFR/NGFR cysteine-rich region	Neural	23	0.617	1.46	15702	1.915	http://planmine.mpi-cbg.de/planmine/portal.do?class=Contig&externalids=dd_Smed_v6_3783_0_1	dd_Smed_v4_3783_0_1
	dd_Smed_v4_38428_0_1	TM	NA		IPR001762	DISIN	ECMreg	1	ADAM10	ECMreg	2.37e-15	XP_016877350.1	yes	SMESG000043707.1	DAYCNLSITSFDLITSFDNVHSDNRYCMISSLVHHNQITKHPGYTHMGTLCQINYNMRNFFLNLLPKHLMKSSYSISLLLAHEIGHLLNANHDEATTCKKNGSFNYIMQGDLSTTIPKFSNCSIDDMLTYVKASGRSYCFFDIMRTEFCGNGILEKNEECDCGERQHDCPCCTGPICLFTKKSQCSPFGRNSMCCDIKTCKWKPRSDNIICSLNTDCVPRSFCTVQGCAPDSGAPYKVLCARNTKVCKMDICDDSICSLWNLNEYPSHLVSNTSCLLHCFDNATGLYFPLMSLSQIPKLKDVDLSNISYIIGSKCMKANEFCDSFGKCVQLEGELSLVDISLMMNPAFYRALALIFRHYYIVFAFVLLIFVFLTMCTFEGSYMIENKN	388	0.17	N	1	351-373;	0.741	N	4-143; 145-233	8.10E-16;1.70E-08	G3DSA:3.40.390.10;G3DSA:4.10.70.10	IPR024079;IPR036436	Metallopeptidase, catalytic domain superfamily;Disintegrin domain superfamily	NA	NA	NA	NA	582	1.363	http://planmine.mpi-cbg.de/planmine/portal.do?class=Contig&externalids=dd_Smed_v6_38428_0_1	dd_Smed_v4_38428_0_1
	dd_Smed_v4_3876_1_1	TM	NA		IPR003591	LRR_TYP	CoreM	1	ISLR2	NA	4.5e-05	XP_016877935.1	yes	SMESG000074766.1	MKILIMLFYAIHLIFFINFIYGNELNSTHCNRYEIINKRCLVDCISSKSFTSDHLIPFKTCQISLYFQTKSVLGYDLNSEYFQGNYSTFIIDKISWQHICIRKIEKNFLQHLFTDDESKIKLFWSLTVSNSYCLYELNDFTFQPTTHLKFLDLSFNHLRRISDNAFSGLDILEILNLNNNNLIYISNKLFSSLKSLKFLELSGNSIVNIEHSAFRFLTRLKLLKLNRNNITVLERQIFGHFENLETLDLSFNKLEWFNFDLMSSLCRESIRNLYLNDNRLRTLSSNVIDFQNMNPSHVDINLSNNQWHCDNELIWMKHNMEYIRTESIKCYTPLKFKDLTLNQIPKRFLRQTSDSSAPDSVNELSLKDEIIGVIVSVCSVVLILGILFLGYRYRWCRYV…	432	0.658	Y	2	5-22;371-393;	0.493	N	93-358	1.7e-41	G3DSA:3.80.10.10	IPR032675	Leucine-rich repeat domain superfamily	NA	NA	NA	NA	5172	1.465	http://planmine.mpi-cbg.de/planmine/portal.do?class=Contig&externalids=dd_Smed_v6_3876_0_1	dd_Smed_v4_3876_1_1
	dd_Smed_v4_38917_0_1	TM	NA		IPR003961	FN3	CoreM	4	PTPRS	NA	3.63e-32	XP_005259657.1	yes	SMESG000053906.1	MFWIITQLVLINSQITFTENDEAPKISLIIQSPNVLLFKSMILACSSTGHPVPSISWKINESPIEELKSPLKKLQNPPRIFSIKNYQNSVLVITQLIESDSNSVLICEAENNAGFDSRQQQLKVISTETDIPSGFPVFQNNFFPIIKPYNSNVTLVCQAYGNPPPLIQWFKNYELINESFTKIKILNDGNLLLVQVTREDKGIYHCQAQNTNGLRLSDPSTLDITSYPISPNSLIIERFASDNVEISWRSGLNDVTEQENFILHYREVPENITEKQIMSKFVYLTISEKKSIYKYNLKDLFPFTTYCIWMESENPLGVSPPTIALTVKTLPTSPQLSPRSITATSISNTAILVAWRPPERKFGKFKYYQIIYTNNDGFLPQHWRQFAVKDDNVMLTHLI…	1866	0.522	Y	2	1143-1165;1414-1436;	0.675	N	23-125; 129-227; 228-428; 436-576; 653-845; 860-1036; 1295-1555; 1586-1854	6.06E-11;1.30E-17;3.65E-28;7.98E-06;5.85E-28;2.93E-09;2.50E-111;8.10E-101	SSF48726;G3DSA:2.60.40.10;SSF49265;SSF49265;SSF49265;SSF49265;SM00194;SM00194	IPR036179;IPR013783;IPR036116;IPR036116;IPR036116;IPR036116;IPR000242;IPR000242	Immunoglobulin-like domain superfamily;Immunoglobulin-like fold;Fibronectin type III superfamily;Fibronectin type III superfamily;Fibronectin type III superfamily;Fibronectin type III superfamily;PTP type protein phosphatase;PTP type protein phosphatase	NA	NA	NA	NA	1220	1.512	http://planmine.mpi-cbg.de/planmine/portal.do?class=Contig&externalids=dd_Smed_v6_38917_0_1	dd_Smed_v4_38917_0_1
	dd_Smed_v4_3934_0_1	TM	NA		IPR003961	FN3	CoreM	1	CDON	NA	2.8e-17	XP_016873362.1	yes	SMESG000048961.1	MSMGFNIRFIYSTLWISLLFQIPKLVYCIDKELPSFEELPPPVQYYSTGVSHIELRCKVWPNNADIQFVVSSKKQWQGEATSRSISINPLDKSFGQPIAPGYLKISSEQLSQIHGQDIHCLAGTDFGKILSRPFRVAHASMSNFGGGEKVTKKEFLIGNIAYVDCIPPESHPKADVKFIFNDQEIKEGGKYRIVQWSEQRKMTLLIKNVNRSDSGKYQCHAINRVTNQVIKSPEVIQLIIESPQETINPSIVMPISGRSSGPLHITARPGSNVTLFCIIRGSPPSSIKVYSTSNPSSQNPRFKHDNSFGLLDIINVQQSDGGSYMCSDNFISSTAVFKVIEPLSITETPLDIVMDSFTGHATFSCKSNKPNSSPTWLFNGRPITANYNSSTIQITEVSL…	1565	0.766	Y	2	695-717;883-900;	0.84	N	151-239; 262-346; 354-428; 470-641	4.80E-13;5.93E-10;7.79E-09;1.07E-08	G3DSA:2.60.40.10;SSF48726;SSF48726;SSF49265	IPR013783;IPR036179;IPR036179;IPR036116	Immunoglobulin-like fold;Immunoglobulin-like domain superfamily;Immunoglobulin-like domain superfamily;Fibronectin type III superfamily	Neural	33	0.501	0.32	9466	1.547	http://planmine.mpi-cbg.de/planmine/portal.do?class=Contig&externalids=dd_Smed_v6_3934_0_1	dd_Smed_v4_3934_0_1
	dd_Smed_v4_4031_0_1	TM	NA		IPR003961	FN3	CoreM	3	CHL1	NA	3.05e-88	NP_001240317.1	yes	SMESG000005684.1	QFYICIYYQIFFEFKYFVGKEFLKFLYLLGQYNIFCDRYALIMQPSLLYLVNFTINMLNLLMFSEASFPPSFIQQPPKGEFLYQMDTTIILPCYAKAIPSANYEWLKNGHSIENLIVNQDEGSLRIERAIRENEGSYQCVAYNYLGRAISHKTELRMAFISSYSSLKERTIDVFYDGSAILECDRPNCYPPASIQWVNVKDYGRLISFEEDNRRVLDNNGNLHITKIIDEDDGEIYSCISTNNFLRTMKRGADTKIKIKPDSISSHLLKPLITLYNSNLENTVLLNTTVLLSCIFSRGSVRWFRQLDKNVEIKPKERFQTIRKGTTLEISNIERKDAGQYICEPVEEQNTLNIKFTINVVEKPIFINQPFDKTVAINSSTIFECQASGEPRPEIRWTSN…	1420	0.188	N	1	1228-1250;	0.604	N	62-156; 160-263; 363-452; 466-547; 644-861; 876-1104	8.00E-15;1.70E-10;5.30E-17;7.78E-16;2.04E-13;1.06E-21	G3DSA:2.60.40.10;G3DSA:2.60.40.10;G3DSA:2.60.40.10;SSF48726;SSF49265;SSF49265	IPR013783;IPR013783;IPR013783;IPR036179;IPR036116;IPR036116	Immunoglobulin-like fold;Immunoglobulin-like fold;Immunoglobulin-like fold;Immunoglobulin-like domain superfamily;Fibronectin type III superfamily;Fibronectin type III superfamily	Neural	20	0.605	0.76	3078	1.602	http://planmine.mpi-cbg.de/planmine/portal.do?class=Contig&externalids=dd_Smed_v6_4031_0_1	dd_Smed_v4_4031_0_1
	dd_Smed_v4_40428_0_1	TM	NA		IPR000884	TSP1	CoreM	1	NOTCH3	NA	2.88e-06	NP_000426.2	yes	SMESG000058793.1	SVFDYTAGIPRYIPLWKMQKFKFRRCYDKGFPSKFDLSTSFPAGTEIDVLGNKIQSTKPMSNLGLLNFMITETNFSRNERLMPLYYFPRVVNLYRFFHGLRMRSSNIPFLKDYEETMFLYTYIVCTNVGAESVIDSICPNLCNYPDDICRVDNTVHKTCSLVGMGVMENQLRCSCRFELEWDINLKKCTLVRFRLCSLIEENKYCNSIQTKECNVYFDQIYPVCICKPGFHGDDCSLINSRCILPSIDGKWPPGYDSCRVLTGGKCLENNTTDYSCICPNEFTQDTHFPYPNCYKKIVADLCKNDYCENNAICKQISDIIAICKCLDGFVGFRCQFPLGTWTKWTEWSNCYPSCGPKRIKYKFRDCLGDTTCIGSMIATGNCGKLSCPTITWRKPLNLS…	477	0.108	N	1	427-449;	0.855	N	301-335; 339-382	0.0053;9.02E-05	SM00181;SSF82895	IPR000742;IPR036383	EGF-like domain;Thrombospondin type-1 (TSP1) repeat superfamily	NA	NA	NA	NA	704	1.318	http://planmine.mpi-cbg.de/planmine/portal.do?class=Contig&externalids=dd_Smed_v6_40428_0_1	dd_Smed_v4_40428_0_1
	dd_Smed_v4_40442_0_1	TM	NA		NA	NA	NA	NA	NCAM2	NA	1.36e-08	NP_001339526.1	yes	SMESG000023969.1	MIQNIRITKFQIKLNKKSRRKRILKNDDTVDLFENENPLLNCEAIGQPIPTVDWYENRKIIFGRKYFLKNKSCNQLLLRNISMIDAGMYVCRASNSQGYVKKWMNINVFPKSSMYWWLKQKCHDQYCIHGDCYFDRNIRVCKCHHSYTGIRCDEKTHSKKISAPQINNQTSNILDYSHTDGIILLVLWLLIGFIFLLKFGCMLVSGFKNYRRKLRFKER	219	0.112	N	1	185-207;	0.627	N	28-111	7.1e-15	SSF48726	IPR036179	Immunoglobulin-like domain superfamily	NA	NA	NA	NA	547	1.362	http://planmine.mpi-cbg.de/planmine/portal.do?class=Contig&externalids=dd_Smed_v6_40442_0_1	dd_Smed_v4_40442_0_1
	dd_Smed_v4_40749_0_1	TM	NA		NA	NA	NA	NA	MYLK	NA	5.61e-07	NP_444255.3	yes	SMESG000028939.1	MNSKNKKLITIDPSSVDFGEVELKISQFSIHVSKESLKYNHHLNQGVKITEGESFTLICSVIGDPTPRIFWYHNNQLVDRQWFRYTNHDDKNSRNTSELKFQFAKSNLTGNYTCHAENTHGHVRKSVFVKIMEIPTTTKGSSSITSNSLKIDNRSGCDSDRDCIPGRCLTSIDTETKKIKNYCQCPIRFSGLHCETKVEFERPLTPSSSSNIHSSVLSNPCETSCRSAITNVIIMSGLGSILMVLILFLIFTLYFSRKKTSQNSDTQNANWKQFNTFKSNEINNVLLEKPAENICMENLLTSRDNNALYYYLNQNIDRSNHESYLKHMNIYSLEQGTANNMKSDNLDMPNSEISVKSLGTSHCHDKLSSFSVVQNLFVNN*	380	0.103	N	1	233-255;	0.627	N	33-136	3.1e-19	G3DSA:2.60.40.10	IPR013783	Immunoglobulin-like fold	NA	NA	NA	NA	651	1.353	http://planmine.mpi-cbg.de/planmine/portal.do?class=Contig&externalids=dd_Smed_v6_40749_0_1	dd_Smed_v4_40749_0_1
	dd_Smed_v4_41498_0_1	TM	NA		IPR000436	CCP	CoreM	1	CR2	NA	0.56	NP_001868.2	yes	SMESG000010733.1	ITAQKTCGVGLTVIRDTNDLMILHRMLIEIGNSEALWLNAYFNEKDKEWKWSTSEQSVNKTIFQDVNLNQINSCAILKFNYIYVDGPFTLSSTIQNENCSNPHSVVCEIQTESCTTDTIRGFDNSIMELNPDISYIENTVQVQCKDGFYSESDYEYWVTCTQTEVKQAWKPKMSQRIIQCKMVGCNKPEEQFSNANKDKNHVDKQIYNYGDEILFRCIRGFVDYKYRNQTIAKLKCKQSKTNKREGLWEPQSFAPCVAIECNMGELQILKPTNAIFSGARNRITQEEFNPEFQMNQFPYFNNIVDIQCNSDLFFSDRKMIKNFLCDIKNLSEIKGSWIGYAGTEVNNPLKCEAVTCMYEDVRTQKFQNLEELFEMKISGNQMINITNHEWMSYNYTNTL…	519	0.167	N	1	462-484;	0.522	N	2-109; 112-182; 183-258; 392-435	1.10E-08;6.811;8.075;3.61E-05	SSF56436;PS50923;PS50923;SSF57535	IPR016187;IPR000436;IPR000436;IPR035976	C-type lectin fold;Sushi/SCR/CCP domain;Sushi/SCR/CCP domain;Sushi/SCR/CCP superfamily	Neural	9	0.569	0.58	881	1.51	http://planmine.mpi-cbg.de/planmine/portal.do?class=Contig&externalids=dd_Smed_v6_41498_0_1	dd_Smed_v4_41498_0_1
	dd_Smed_v4_41535_0_1	TM	NA		IPR001881	EGF_CA	Core_SF	1	LTBP1	Core_glycoprotein	5.5e-07	XP_011531160.1	yes	SMESG000077687.1	IGIYIFIIILIIFSSSNSTICDVNFRSKHESVNISKPFVDVIVIRFRGTGRISIKHSSNLNKNLIVANAKWKFQFQYEISSNYLRVIDNSIYHYGRTHLQVEVGYILRSWNWSIDIATIFLLIIFLGCVVICICLKLKEKFNCKFQRLQSVKGMFIQSKRKKKLKIYRPSQSKNETELFNEEITEMINFNNTSDQTETQLNNANTVFHFEKANSFDEESTDNNPDVIDSNSVNELIYKLQLTQRQQLYRVMRTIFVLFCSILIISIFLFVIYLSTNEHRNFDNSCYIQSLELIIPRSFEAGIIEIYHSNKKDLRHDHEDNEFQSNEKNLQVFNYLLPYLKAIPINIFSIDDAAASGYPMCDANEICQTAWRQGRLGCDPVSQKCLCTRGFQLYNGACID…	668	0.818	N	2	113-135;254-273;	0.463	N	399-441	6.9e-07	SM00179	IPR001881	EGF-like calcium-binding domain	Neural	32	0.655	1.23	1477	1.395	http://planmine.mpi-cbg.de/planmine/portal.do?class=Contig&externalids=dd_Smed_v6_41535_0_1	dd_Smed_v4_41535_0_1
	dd_Smed_v4_4289_0_1	TM	NA		IPR001881	EGF_CA	Core_SF	1	CRELD1	Core_glycoprotein	4.85e-68	XP_016862664.1	yes	SMESG000042342.1	MKFAIVLLCLTIKSIIGQTCEICENLVQEFQIGLQKSEKSNFGGGNTAWEEKRLGNYATSETRLVHILEKLCPSSINNREKCQYLREEVEEKIEEWWFNIFKKDLNGLSLYHYLCVDYLKACCPPNYFGKSCELCHFHNETTGLTCSGHGKCDGNGTRIGNGTCVCYSGYTGTMCNECEFNYFQTTNDNGYTCTICHNSCVGCHGPGYDECEKCAEGWNQEDSKCVDIDECSNATICDVNQYCLNTEGSFKCASCDLSCANCTGFGNDKCVSCNNGYQKINNNCEDINECSADSELCREPGQKCTNLPGSFSCDCIDSYVKQSDGSCKFKEPSKKISSTDKPTNRKTTGGKNKNRKQPKKIWTKKFEREFFKLICCIFLLGITSYFFGYYSLIVIVAAL…	422	0.815	Y	1	385-407;	0.323	N	20-78; 137-176; 178-328	4.50E-05;11.292;2.57E-11	PF11938;PS50026;SSF57184	IPR021852;IPR000742;IPR009030	Domain of unknown function DUF3456;EGF-like domain;Growth factor receptor cysteine-rich domain superfamily	NA	NA	NA	NA	7867	1.841	http://planmine.mpi-cbg.de/planmine/portal.do?class=Contig&externalids=dd_Smed_v6_4289_0_1	dd_Smed_v4_4289_0_1
	dd_Smed_v4_4311_0_1	TM	NA		IPR000082	SEA	CoreM	2	LOC107986062	NA	1	XP_016875879.1	yes	NA	FTNSQYQSNNPSTLPPSIPSTNSLQTNGQFQSTSIHVPYSPPTSDNTSPFSNSQFQSSSLQPSNSPFTSNPLISPVNTPISNAQDQSTLQKTNTSPNTPQFTNSQSPSTLYFTSITTTDITVSIPINSSPLHILSGQSTNSFITSSQSAFSDSSSFSNSKFQSAPIYSTDTPFSPNPSAMTNSLFPSNIPIQSTPIPSISYTPQSSNVPLLTNSSNTSSTSSSPTSVSVTNLPSNSSTSGASADMVLSTSSSAMLASVTSPMSLVSYLPIQPGEFEYIININVKFLNDIFTAAFSNSSSVVYKSYIQNMTSVINQGIRNYGMRTLNLLVNSISPGSVVVDFNLNLASNISTSYSTIRNTISNMFQNAYGSSYNLSGVEVIQGPTIPSNIITSEVPSTTL…	836	0.103	N	1	770-792;	0.575	N	279-371	3.9e-07	PF01390	IPR000082	SEA domain	Neural	20	0.595	0.98	1629	1.532	http://planmine.mpi-cbg.de/planmine/portal.do?class=Contig&externalids=dd_Smed_v6_4311_0_1	dd_Smed_v4_4311_0_1
	dd_Smed_v4_4476_0_1	TM	NA		IPR000082	SEA	CoreM	1	NA	NA	NA	NA	yes	SMESG000045918.1	TSNESTRSSTKPYQSSSSDSPQTTKNSSTSSSLSTTTAPYVTTVFQYFTTTFGNYKGYADIRVIFRNLTFNESMSNSSSNEYKRFKEELLKEFKKNFDDEITIVKDIINLIISNGSIIATFTAVFDSKQSMTEENILYKINAAFANYGEVTIIKIYQLDPKALKLKMWEIGLITAAICLVVIAIVSVIVYFSVKRRNEYGRFMA*	204	0.114	N	2	103-125;171-193;	0.323	N	53-160	10.109	PS50024	IPR000082	SEA domain	Pharynx	37	0.815	2.44	1004	1.616	http://planmine.mpi-cbg.de/planmine/portal.do?class=Contig&externalids=dd_Smed_v6_4476_0_1	dd_Smed_v4_4476_0_1
	dd_Smed_v4_45161_0_1	TM	NA		NA	NA	NA	NA	ST14	ECMreg	5.8	NP_068813.1	yes	SMESG000020397.1	IMVPVIIDTKLTETVTSLNCLQHSSLAGYFFNISFHPPIKSHLNCELVFKYFNESEINNPDLVILFQLKALQVVKKITGECPEISFKFEGNNAQPVTISAVCGDNYQSEYRILQHRYVTITYDNQNDIYSNLTVKMIMTIGYFAKKSDCVKGFSKFCRSKADEDFCMDKNMACNGVGNCLAGEDEGSCYVVLLIILICIISFVIILLFAMLIVYFFMKKTSHVPYQI*	227	0.142	N	1	193-215;	0.627	N	#N/A	#N/A	#N/A	#N/A	#N/A	NA	NA	NA	NA	562	1.364	http://planmine.mpi-cbg.de/planmine/portal.do?class=Contig&externalids=dd_Smed_v6_45161_0_1	dd_Smed_v4_45161_0_1
	dd_Smed_v4_4586_0_1	TM	NA		IPR001791	LamG	CoreM	6	SNED1	Core_glycoprotein	4.14e-25	XP_011509235.1	yes	SMESG000056635.1	MWKILGILLICQSHLSKSQISPIEEVILTSQPIPVSFTMPDAMLRLHPWNFAKYSSIELEFHTREPRGILFFVGSSTASTDSIGLEIFNSNVYAFGKLLGKDFRIKLNPDNIRVSNGKFFKVAIQILATNYLVLKFDDVEIKEKIPTPGKLEFNSYTYIGGVDTITRLPWKAFSQTGFTGCINYIRINGERFLDTKQHSKQTEMQGAKTGVCQTSTARCLPGICGPGKCHERSYNMLDQSKNFYCDCSGTFKSYAYSAVDILRGEPCLIDSQRFQCNTKSYLLYTFDKEKTTHYDDISIDFQTTNTKEPLFLMKSGTANVINTFLSAEVLAGQVIIIIKLYESNNENYKSSFFSKNSNLNDGQWHTLKLSRFAYNVEFYVDEQETISRGELYQSSLEEK…	1994	0.599	Y	2	1456-1478;1485-1507;	0.867	N	34-195; 263-390; 496-652; 678-716; 721-754; 794-830; 833-866; 870-899; 903-940; 941-978; 1003-1167; 1209-1246; 1622-1960	6.86E-20;5.44E-13;1.09E-07;13.78;0.086;16;0.047;4.00E-05;12.97;12.769;5.88E-14;12.38;1.71E-36	SSF49899;SSF49899;SSF49899;PS50026;SM00181;SM00181;SM00181;PF00008;PS50026;PS50026;SSF49899;PS50026;SSF50978	IPR013320;IPR013320;IPR013320;IPR000742;IPR000742;IPR000742;IPR000742;IPR000742;IPR000742;IPR000742;IPR013320;IPR000742;IPR036322	Concanavalin A-like lectin/glucanase domain superfamily;Concanavalin A-like lectin/glucanase domain superfamily;Concanavalin A-like lectin/glucanase domain superfamily;EGF-like domain;EGF-like domain;EGF-like domain;EGF-like domain;EGF-like domain;EGF-like domain;EGF-like domain;Concanavalin A-like lectin/glucanase domain superfamily;EGF-like domain;WD40-repeat-containing domain superfamily	Epidermal	24	0.578	0.46	5583	1.432	http://planmine.mpi-cbg.de/planmine/portal.do?class=Contig&externalids=dd_Smed_v6_4586_0_1	dd_Smed_v4_4586_0_1
	dd_Smed_v4_4612_0_1	TM	NA		IPR003961	FN3	CoreM	7	FNDC3A	NA	2.17e-159	XP_016875931.1	yes	SMESG000010713.1	LYKSYMIFQCHISKMSESKINTLISVSQIDQSENSKKSIMTSSAKEFIPKQKISIDKPTNIGILPDEKKQKTDYIYSDGNYENQFNCGNLNECALNENENCLSEDLYSTNCNQTTPIRPSSLNMNSSNLCDSNNVYQTMTIQNPPMYSMDPSINTYYLAGNPETINSVNYMTNPVLTTSPVIVQQSSTPNLNLFQPFHNSGGSSPHSYQSVSPPINNSTFPLSNTNNGSNPSMGGEHYVMVHVNLGETFSIRVGDQIQNISGPATVRMVSNSGPPTPMPMQVPPGHMVQQIVDENGILTHVILSPLHQPSQCLGPHVQHIHPSNPQSPFFTPNQTNPSMPIYTNNYPLYTNGSNITQSINVNNQLSNGQGVSSVTTNVEGARSNYVSKIADKSNVSRID…	1650	0.106	N	1	1626-1645;	0.937	N	561-674; 678-867; 1005-1206; 1208-1300; 1364-1522	2.00E-20;4.21E-33;4.22E-37;7.70E-11;9.58E-25	G3DSA:2.60.40.10;SSF49265;SSF49265;PF00041;SSF49265	IPR013783;IPR036116;IPR036116;IPR003961;IPR036116	Immunoglobulin-like fold;Fibronectin type III superfamily;Fibronectin type III superfamily;Fibronectin type III;Fibronectin type III superfamily	Parapharyngeal	38	0.677	0.85	8850	1.682	http://planmine.mpi-cbg.de/planmine/portal.do?class=Contig&externalids=dd_Smed_v6_4612_0_1	dd_Smed_v4_4612_0_1
	dd_Smed_v4_4702_0_1	TM	NA		IPR001627	Sema	ECMaff	2	CCDC171	NA	0.82	XP_016869931.1	yes	SMESG000016303.1	MLIKIYLIFQLLNSNVLSMNKHFTMMKEIDGILYVGGRNFLIAYDFDGEKMTYKNSKEYNFDFTNWTYLTFTGAFIEYRPEIIPNPTNAFEACLNWKEDHLNATFRDFAFDYQHARYHTPAGNWNTSNYLCTNNFIKGIEKLDDDTLWVCGTAGAIPKAFIVNRTTLNFIKIIDTNLMSCARYVDESMAVHKDSQNNLYIASGWGIYRPDKKDPDVPNNNSTILYADWRSNKNLFTLPAGMAYVLSSDVNFLDVVKETKTHLYFFGHEINNQYGLNNQEDRNAWQSFMLRICKNDLGFKYTPTLLGNVMRQMVSLKYIAGTINNLDYILASFPDEASYNSSWFHDTAHLPTTHFITPQKINFGCYIGKRPRSISDNFFWSETNVLYINKLADVIFDLNK…	976	0.467	Y	1	920-942;	0.493	N	18-297; 730-849	4.71E-13;2.20E-15	SSF101912;PTHR11036	IPR036352;IPR027231	Sema domain superfamily;Semaphorin	Protonephridia	40	0.683	1.21	3196	1.479	http://planmine.mpi-cbg.de/planmine/portal.do?class=Contig&externalids=dd_Smed_v6_4702_0_1	dd_Smed_v4_4702_0_1
	dd_Smed_v4_4792_0_1	TM	NA		IPR000742	EGF	Core_SF	2	NOTCH4	NA	9.1e-10	NP_004548.3	yes	SMESG000025147.1	MLTLRVSLAHILIALLFFGFSYSLHITQANFNSQQSPAKVNLRFLISKFSQLLTSEPVKFSLCIDKNHEKCFWTTNKNVELHEELFQEVQFEFYINNMDTNLSISIKLENGGSTINFSHKTINLKKISSKDTFELHSITLENFVKVTVEHECENGYYPAKQCNKFCFPSENEYTCDGFGNKICKEGLYFDADENKCLPNNCIASSIQCYNNGFCVNKGSTFECKCMESYSGKFCEFANPCFPNPCQNMGKCFIKPNGNAYFCNCRTGFAGDKCDFKVVQTCKCPENMRCNYSESGVLFSCTSINDDNRENPENPLYEKPIKKSENKQNQNWNNVSSTTTIVAAIGCFMVLISIGVSVYVCQRTRNYSSLIKSRTSEGTQSNFLNQYPPKFESTFKRSFS…	510	0.65	Y	2	7-29;338-360;	0.756	N	196-232; 240-271	7.60E-05;4.40E-05	PF00008;PF00008	IPR000742;IPR000742	EGF-like domain;EGF-like domain	Intestine	30	0.582	0.5	1113	1.431	http://planmine.mpi-cbg.de/planmine/portal.do?class=Contig&externalids=dd_Smed_v6_4792_0_1	dd_Smed_v4_4792_0_1
	dd_Smed_v4_5061_0_1	TM	NA		IPR000436	CCP	CoreM	2	SVEP1	Core_glycoprotein	1.32e-08	NP_699197.3	yes	SMESG000033527.1	NNYNLYNLNRLKILYLMYYIYICLKVFILMIFNLYLSDSYCAIPVIVHGSTVNVHNNTVNLNTYKIIVTCESNYTLSGNPINQCKNGKWMKPFPFCQKKLECIKPKVRKGWIECLTFRCDKFFVGSEAAIRCERGYRILGNNRMVCQIQTKRKPAWSSPVPKCVLIEASELSDIDQDHQPFNLFYPENSSIMIIIIILSVLAGGLMLLMSIMLMNRLFQRRRLLRVQRSENNSIQPVISTIENVDIERNNQSFSATREISGSPMIWNCFRSLMFRNSRYQHMDTQTVEPQTNFEADFNPTDNFEIFNTIYSDDQTSLIQPPCYEEAVKCSQYSIVAPKNASEHQKYKGNHNKSKSNITARSTDKDVRQSNLRDINSSSLNNDPPENINQSITSIPNTSM…	580	0.243	N	2	15-37;191-213;	0.627	N	42-105; 113-167	9.87E-09;4.17E-09	SSF57535;SSF57535	IPR035976;IPR035976	Sushi/SCR/CCP superfamily;Sushi/SCR/CCP superfamily	NA	NA	NA	NA	2774	1.435	http://planmine.mpi-cbg.de/planmine/portal.do?class=Contig&externalids=dd_Smed_v6_5061_0_1	dd_Smed_v4_5061_0_1
	dd_Smed_v4_5143_0_1	TM	NA		IPR001590	Reprolysin	ECMreg	2	ADAM9	ECMreg	3.1e-61	XP_016869431.1	yes	SMESG000076089.1	MLYLLYSIYILIVFLINDLSCNNEKYRYRLFNGNNLAELNKNSLTFGPNVWLRLNSINNPKYSLWLHLELKKQNQFPILVRKNENKVDWIQTDTQSHKCLYSATSNLIPYSNEFSSMTTTERIEKEIKFVSNIADIDEHHKNHFSVSLCNGISGIEKLYNSSKYIYFNSKKHENTTNVQVLSSSESESVPPRTADNLYQQLYNAADWKFSRHQRSKRSAFHMPVKEMPGPYLVELYIIVDSKMAAMFGGDNYNNLFSRISFIMNQINLAFSQFNIYFTVIQLEIWERDQIKLTDENHILMELQLYKRRFINKRHDCLHAILGENLGTARRGQSEMASMCGYNRCVGYTKDYYSQNEIDISHAVLHEIGHNFGLHHDTEQCKCYGCIMATGIESGSFSFN…	1122	0.664	Y	1	750-772;	0.604	N	229-424; 459-540; 541-693; 697-727	1.10E-39;1.50E-29;3.80E-22;11.161	G3DSA:3.40.390.10;SM00050;SM00608;PS50026	IPR024079;IPR001762;IPR006586;IPR000742	Metallopeptidase, catalytic domain superfamily;Disintegrin domain;ADAM, cysteine-rich;EGF-like domain	Protonephridia	40	0.604	0.86	5245	1.535	http://planmine.mpi-cbg.de/planmine/portal.do?class=Contig&externalids=dd_Smed_v6_5143_0_1	dd_Smed_v4_5143_0_1
	dd_Smed_v4_5207_0_1	TM	NA		IPR001304	CLECT	CoreM	7	MRC2	NA	3.89e-22	NP_006030.2	yes	SMESG000023904.1	FNLTLGFIELCSQTEMNVLYLLSFFLTFCRIHCQSDNTSCYQDTCFTVIKTKVNYSTAAEECKKLNLSLAFVENKNAQSFLQKYININNESYYIGLRYIPNERFIWDSNSRIIPNLTWATQVIIKLQSSCAYLLDNLMNLDSCEKPRSYICSNSTETDLVNFHGKCKRGSFKFLSKCYTMNLNCSDENLDWKEAQLKCKNLNSSLVVTDSMIEQEFLTGLMTVSPQAAWTGLHYYDMKDVFNIWIDVNKKMPRYSINFKKNEPNNMKNKEECLMIYHRPSDVGRINDEKCIQYLNPICESSLITNSIETYPETPNPLFHRGKCQDNYFEFNETCYKVVKILKSYMDATKDCNGMLLKVYSFIDVAFIRSLLAFKGISNSWITVNTSDAVGGAWWLHNEN…	1228	0.451	N	1	1151-1173;	0.604	N	24-154; 160-301; 322-435; 448-573; 574-709; 724-860; 885-1028	8.95E-20;1.06E-23;1.29E-14;3.32E-21;4.60E-21;2.27E-19;9.11E-22	SSF56436;SSF56436;SSF56436;SSF56436;G3DSA:3.10.100.10;SSF56436;SSF56436	IPR016187;IPR016187;IPR016187;IPR016187;IPR016186;IPR016187;IPR016187	C-type lectin fold;C-type lectin fold;C-type lectin fold;C-type lectin fold;C-type lectin-like/link domain superfamily;C-type lectin fold;C-type lectin fold	Cathepsin+	28	0.581	0.41	7214	1.51	http://planmine.mpi-cbg.de/planmine/portal.do?class=Contig&externalids=dd_Smed_v6_5207_0_1	dd_Smed_v4_5207_0_1
	dd_Smed_v4_5415_0_1	TM	NA		IPR000082	SEA	CoreM	1	CDH18	NA	2.4	XP_011512230.1	yes	NA	SQTSPTIVNETKSVIISSISGSIDSRSSRSSSSSIFYSVTPDFFTNSSQINQTQTISSFQLPSTLSTPAAGRREFFLTFHIINMEFTRDYTDLNSELSLLLIREISRILSFLPNFGYQLLSFSILQFTSGSIKANLKMELKGNSNDILQYDNVVSSFNQSISLSNSSLSISSIIPTYIQNDKLVSSSVSTWAYYVIGVCVFIVLVALIVMFCQLRRYKFGNRKLVFQDVEEGPSLSFERRMSMLRKLTSEEILREPCYRLEFDDSLPRSSDNNFRLEFDA*	280	0.112	N	1	190-212;	0.72	N	73-172	6.15e-06	SSF82671	IPR036364	SEA domain superfamily	Pharynx	37	0.678	1.19	711	1.452	http://planmine.mpi-cbg.de/planmine/portal.do?class=Contig&externalids=dd_Smed_v6_5415_0_1	dd_Smed_v4_5415_0_1
	dd_Smed_v4_5439_0_1	TM	NA		IPR000742	EGF	Core_SF	1	TENM1	NA	7.61e-175	NP_001156751.1	yes	SMESG000016735.1	MYFTHKNEINLDHLNNKKHLNEKNSTNEDLLPPTLKHGRRDKFQEETMPFLGEFEPPVPYPVSSNLLHNNGSNSSGIGSYTGQGLHFGSAAMRNTNHREGRIVTTDVEDLSTDDDNTCPANNKRGLDEMFDSISSNPASSIMNQEMSHPSALLNSIPPPPSEPPPSTPRDSYQESVFPKCSMMGPVSHNGLQGIRVRMDQDHILQQIPGVMESDNNQMPYLMMGQTNSRGTNIFSDNPNGFTPIQTMGTIGRYRNQMPMSETSAMSTLPHTHSQTGFGIPSIPRAPGSVSGTSNVYENPYNSLNRHNNNNNSKPMKTVTSGKFPPSNSTHDMAYPLVNPSGMPQNHIIYRQSSIRSPQNHSFTDPFFGIGKTGSGRCSWTCIRISLFGLAILLLLSLIA…	2868	0.1	N	1	381-403;	0.652	N	537-595; 629-658; 695-728; 759-790; 794-827; 1316-1585	3.30E-06;0.041;9.373;6.554;1.1;1.50E-05	G3DSA:2.60.120.260;SM00181;PS50026;PS50026;SM00181;G3DSA:2.120.10.30	IPR008979;IPR000742;IPR000742;IPR000742;IPR000742;IPR011042	Galactose-binding-like domain superfamily;EGF-like domain;EGF-like domain;EGF-like domain;EGF-like domain;Six-bladed beta-propeller, TolB-like	Neural	21	0.592	0.7	10866	1.785	http://planmine.mpi-cbg.de/planmine/portal.do?class=Contig&externalids=dd_Smed_v6_5439_0_1	dd_Smed_v4_5439_0_1
	dd_Smed_v4_5479_0_1	TM	NA		IPR001627	Sema	CoreM	4	SEMA5B	ECMaff	7.92e-46	NP_001243277.1	yes	SMESG000045754.1	MNAGICLPILILVMLLLPAHSNVLFFHDLYSKSPYVANHFYRPLDYVSFRDSILYPPNTDDLLITTNNSIVKFSVNNMNIVYKLEIPKVDAYSSCFRDKYADQYPCHLFGYWTKILPSNMDVDDHLLYICHSNGLASYYKIKTFEKTTISRSHCPKYSIVSVVSADLHIYVGDLERAPKILRFKPEYPTGFPSENLKSLSTTIQSSWIQQNDYLQFVYVFENNNFVYFLLKEVADEDDKFCQDKTVKSRIVRIKKNDVGGSGYTLKENFITFLKATIICPDKSKSLEDTSLNYIESGFFDKDRQILFSTFSSGEIATTAICQYSMNDIESAFDGPFVSTLDPRNSEPLAFTKCEENKFDCLTYRASKHQLKFNPVLPNLKKNLVFQNEEIWTQIQVISI…	910	0.927	Y	2	5-27;817-839;	0.182	N	153-508; 528-613; 617-795	5.00E-63;5.00E-63;5.00E-63	PTHR11036;PTHR11036;PTHR11036	IPR027231;IPR027231;IPR027231	Semaphorin;Semaphorin;Semaphorin	Pharynx	37	0.58	0.56	2923	1.392	http://planmine.mpi-cbg.de/planmine/portal.do?class=Contig&externalids=dd_Smed_v6_5479_0_1	dd_Smed_v4_5479_0_1
	dd_Smed_v4_5596_0_1	TM	NA		IPR001881	EGF_CA	Core_SF	3	LRP8	NA	5.32e-67	NP_150643.2	yes	SMESG000034068.1	MLILDLLLGLILYDVVLGNENCTSSDYLNCEDINAVNCISKDWWCDGNQDCESGKDESNCPPKVCLENEFLCHSGTQCIPKLLLCDGTFHCVDKSDERNCMKHEIKSCDSISQFDCNKDGEICIPISEVCDKKNNCGRNQDEEPGNSVDNCQRNDCKLIPNGGCSHFCTNFFTYIKCHCPLGYKLQPDNRTCVDIDECSASPSKCNQICKNTPGSYECSCYDGYRQNQHNSEYCITKEGDRSILITLNGGRQLMIDLNTGSHFYKPLYNSHESLVNIDVDLHQSPQTMFWIQQSNGKLGQSKIDLKVNNIEKYRFLNHKNLSDDHIGQLCTDMSFDWLRGLLFWTSSIEKIIYVTNTTSNVTSVLLNQGLENPRSIAVDPINTGVYWIDLGTKKSSPRI…	685	0.89	Y	1	594-616;	0.006	N	36-57; 76-97; 121-142; 155-193; 231-575	3.40E-14;3.40E-14;3.40E-14;13;1.70E-66	PR00261;PR00261;PR00261;SM00181;G3DSA:2.120.10.30	IPR002172;IPR002172;IPR002172;IPR000742;IPR011042	Low-density lipoprotein (LDL) receptor class A repeat;Low-density lipoprotein (LDL) receptor class A repeat;Low-density lipoprotein (LDL) receptor class A repeat;EGF-like domain;Six-bladed beta-propeller, TolB-like	Parapharyngeal	38	0.591	0.4	3231	1.465	http://planmine.mpi-cbg.de/planmine/portal.do?class=Contig&externalids=dd_Smed_v6_5596_0_1	dd_Smed_v4_5596_0_1
	dd_Smed_v4_56107_0_1	TM	NA		NA	NA	NA	NA	MMP16	ECMreg	7.8	NP_005932.2	yes	SMESG000072318.1	MTQQIYRVLVLLVLMTLKINVELEFSIYDMLFSCHAIINQQKYTARKFVLAKDLIVGPVTIFNDSAGSCGYAPQIIDVQVECIFHGQSFVIGQKTKTYVSKKKCTVGRENYQMEVFRKYFDLPIQVMPKISLIPPIPAIIQDLQCYYSDYFSLLVYNWGCYLSKGNKVDRTFILSLRQNENTLLLDYGSLNSIITCFCEIEFRFQKIIQIGPRAYFILPETDKLKISPSNPTIFETLTCISRSKKLYKFNWYCNLDNFLVSINYPVNINYLSDYSKYLVRNIKIDSMNRMIFKLDFQLKNITCTCEVFYTSIYFSTQLLNFPLPISDYPDLFIIPSVFAYGNIITCQTNKSRFFEHQATSQNWGENKIFLFIDIYCECYFRFISLLSFSKKSAKFILPK…	1026	0.671	Y	1	802-824;	0.741	N	#N/A	#N/A	#N/A	#N/A	#N/A	NA	NA	NA	NA	291	1.349	http://planmine.mpi-cbg.de/planmine/portal.do?class=Contig&externalids=dd_Smed_v6_56107_0_1	dd_Smed_v4_56107_0_1
	dd_Smed_v4_5757_0_1	TM	NA		NA	NA	NA	NA	CELSR2	NA	0.012	XP_005270637.1	yes	SMESG000040472.1	MNIITLFLYQCCFAFYQIKAGNLCDKLNDFGDNIQTKAILAPIIIIGKGGMKIDLPNAKYKLTIDIVKTIKGSLGEWKSPILMAGEFSTFRDSNNFCQFQSQANAEQVYFLEAVSIKNGEFKVLFNPEIYNDLQLDNIYTSICPGCGKTPSVTVKDISKSVDFLVAECMSDGYPAPVTKWKIQKKYAATIIETIKGGVRLIQPINNSTNEVQVCEAVNVIGSASYSIVVKPVIFKTQVVKIKESQIIPCSTNDEKFCNGKGKCYEDKSEKNSKFCRCNKGYMGPNCASVSRSVSNNLVERLKNMDKIFCNNQGISLKNYTTQTIYCECYLNFFGNHCENRYYMKAPVNEGLKEFITEQNSKLAVKYIIIGCLIVLAGCILIVIVIVCLWRFYLTKQRKR…	473	0.492	Y	1	366-388;	0.72	N	245-287	12.764	PS50026	IPR000742	EGF-like domain	Epidermal	24	0.62	0.9	1626	1.424	http://planmine.mpi-cbg.de/planmine/portal.do?class=Contig&externalids=dd_Smed_v6_5757_0_1	dd_Smed_v4_5757_0_1
	dd_Smed_v4_58387_0_1	TM	NA		NA	NA	NA	NA	COL12A1	Core_collagen	3.8	NP_542376.2	yes	NA	HNIKYSMIKKYFVYFIPFAFIFFGFDQQVILWMYQGYQMDFYEGEAMIIYPEHLHMINPLIYVVASLLISYTSIGLLIEKIKLLAGVILSYIFFITGFVVAWFILSLVIENGSKQKIIFVNVSPNFIYQVGFTELFNVSPGFVQNFNYRRNADMIFHLRAFQFNMDKPQIQKSYR	175	0.156	N	3	12-34;56-78;83-105;	0.604	N	#N/A	#N/A	#N/A	#N/A	#N/A	NA	NA	NA	NA	262	1.307	http://planmine.mpi-cbg.de/planmine/portal.do?class=Contig&externalids=dd_Smed_v6_58387_0_1	dd_Smed_v4_58387_0_1
	dd_Smed_v4_5856_0_1	TM	NA		IPR003961	FN3	CoreM	4	DSCAM	NA	2.2e-83	NP_001380.2	yes	SMESG000048977.1	MRFFILILFNILCHFITFKNVNSFDHKSFFFFLNRHKRYAEERNLEPPKLINVQKSFVTTMTDHSRVYCTATGNPSPKIKWYYETTQRNVFTEVNDPDRFVVGTNGDMDIFIQANIEVIYCKAQNELGTVRSKTITVQKWIDHKDVKVRCETKEVSLYQKAVINCLLYPTMIAYIYYVRYWEIRYKSDSKKVLKIYKTEGRFSVINKSQPPQLHIRNVTKADFSDMEVRCIMRNIYTDIDVKSHDWISPKRLEDNSKIDFTSICQNIEVRVIKGSTLELPWCSMPNNQKIAWYWSSAVSSRRHLVNLSGSKFKMISEDFGNLLIKNIGIAEEGFYYASNPTVPSNPYLTHTVRVMINVSVDIKPTVVNARYNEIVQLKCVATGYPRLSLLWLFNGNEFN…	2095	0.711	Y	1	1724-1746;	0.575	N	36-139; 349-435; 482-571; 576-671; 804-901; 902-1007; 1013-1146; 1215-1328; 1503-1691	1.40E-07;2.89E-10;2.32E-06;1.10E-08;1.70E-08;3.80E-09;4.31E-24;5.12E-22;1.31E-15	G3DSA:2.60.40.10;SSF48726;SSF48726;SSF48726;G3DSA:2.60.40.10;G3DSA:2.60.40.10;SSF49265;SSF49265;SSF49265	IPR013783;IPR036179;IPR036179;IPR036179;IPR013783;IPR013783;IPR036116;IPR036116;IPR036116	Immunoglobulin-like fold;Immunoglobulin-like domain superfamily;Immunoglobulin-like domain superfamily;Immunoglobulin-like domain superfamily;Immunoglobulin-like fold;Immunoglobulin-like fold;Fibronectin type III superfamily;Fibronectin type III superfamily;Fibronectin type III superfamily	Neural	1	0.56	0.74	9700	1.945	http://planmine.mpi-cbg.de/planmine/portal.do?class=Contig&externalids=dd_Smed_v6_5856_0_1	dd_Smed_v4_5856_0_1
	dd_Smed_v4_6007_0_1	TM	NA	tblastn	NA	NA	NA	NA	NA	NA	NA	NA	yes	SMESG000050489.1	MANFLNNHFHFRQFVLICGFVRLSTSYLSGQFAETFQNGINLTIIFDFNPISNGLVLYSSDRYRNYFWVKTGENFINYKQMNGTFNGVEIKLTNSTESHGISKCSINVYLKADKMNKSDSFNTTNSNSTEADLSEADFENQTMKTYIWLGYFDRSSNPVGSLNWDNLTEITGCLLELRVNNKAVVTNQIGSHFTNACYVNYTETVCTGGNCTSGMKEKHILDCSISSLSRERICNLDFLLKMPTNRSFDSPEGSTNEKLMKLIWKLNGPSNYCLMEIGTRNNSVILFYVNNLNELLMCMRNSQSLKCSSRSLVTLTTDEIYVMTVGYAPPNLTVKIPFGSGVKTFVETVNNDIKWVKVGFRSQENVCERFTENIAFVYYKDQFDSVAEFFSNTTQPTTI…	465	0.542	Y	1	436-458;	0.036	N	#N/A	#N/A	#N/A	#N/A	#N/A	Neural	36	0.694	1.27	1356	1.534	http://planmine.mpi-cbg.de/planmine/portal.do?class=Contig&externalids=dd_Smed_v6_6007_0_1	dd_Smed_v4_6007_0_1
	dd_Smed_v4_61640_0_1	TM	NA		IPR001791	LamG	CoreM	1	CNTNAP5	NA	1.81e-05	NP_570129.1	yes	NA	MVFDCWILHLPLLLGFILSLIPLQIAREISLNGNGYLTIEYGVNLDSINIGFDFLTGNADATIIHLQSIDVNGNHIGISLRDSHLIIEIFLDHVSYFTNITGLFNDGKWHTMNIKERRNKISVVLDDSLSASIILKVPKSLKEFMFSYIRIAGKFPKDFYRYRGCIRNLISHSTDLLESVNNSMVMF	187	0.863	Y	1	7-26;	0.604	N	28-171	3.37e-17	SSF49899	IPR013320	Concanavalin A-like lectin/glucanase domain superfamily	NA	NA	NA	NA	346	1.347	http://planmine.mpi-cbg.de/planmine/portal.do?class=Contig&externalids=dd_Smed_v6_61640_0_1	dd_Smed_v4_61640_0_1
	dd_Smed_v4_6345_0_1	TM	NA		IPR000483	LRRCT	CoreM	1	LRRC4B	NA	4.65e-16	NP_001073926.1	yes	SMESG000035909.1	MSIQQILYIISIFSIDFIFSDNCPSVCQEMACKTGILTCPDGGLKSIPEYLPASTTKVLLVGHIFDNPQISGANFTKYAVFNIAKLTLLNCSINSIEPFTFLRMTQLQTLDLSKNKIKLTQPYTFSGLTLSFLRLDENKNIELRKNSFSGLKVKKLSLNDCDLNDLNYDSFADLIGNLERLTLTQNNLRVIDAKFTNIFRSLIELELNNNPLDCSCDMKWLSGVLRHRQTIQKDKKKDDNLARCATPQDLTNKLIHLLNDSSYICGTPSLVELDLFILSNDSAKLSCVTARNQNSRIMWHFFDTEGYRILQNSMSQMYNSTIKIKRKYQTDKYFCSAHNLNGNSTIEIRIKWPQLYHKTTYYPTGVNKKLPHPSYDKDFFFQRQFTLLEMIGGVVGTFT…	472	0.476	Y	1	391-413;	0.548	N	19-140; 141-267; 268-350	1.90E-14;9.00E-18;9.17E-05	G3DSA:3.80.10.10;G3DSA:3.80.10.10;SSF48726	IPR032675;IPR032675;IPR036179	Leucine-rich repeat domain superfamily;Leucine-rich repeat domain superfamily;Immunoglobulin-like domain superfamily	Pharynx	37	0.631	1.02	2774	1.577	http://planmine.mpi-cbg.de/planmine/portal.do?class=Contig&externalids=dd_Smed_v6_6345_0_1	dd_Smed_v4_6345_0_1
	dd_Smed_v4_6576_0_1	TM	NA		IPR000483	LRRCT	CoreM	4	LRIG2	NA	2.43e-11	XP_005271426.1	yes	SMESG000051622.1	MILISSDITVDLNMLAEFRILGIYILYLTVHRASFQFIQDRLCSGICFCSHSDRLVICDKPHIIGGIPSNLDEKYNRLTIQNGHFLHPIIYQYNLTGLRHLNYLKVIYSGLRSIEPRAFEFMIHLKTLDLSHNKLQIIEPYTFAGLDLKELHIMDNPGIRLLPNSFAAMTVKSINLRSNNISSIQYEIFSGADFEVLFLYNNKIKTLEQKFSDFLMKPNSFIDLTNNSLNCSCELKWLLPILQEKRNNNQISSLAFMKHVNITCKYPLKLKDKELSRLSVKSLSCPKAKITAITVALGLPETELTCVAEGNNHKVPGVAWNYAESDNVRELRRTPLEKQSNSTENLQASLSVKVKVTDKLQAFTCTSWFEDSQSENIVVKIQAQSQYLNKNPLTTINYN…	529	0.21	N	1	429-451;	0.741	N	43-161; 162-289	3.30E-16;1.90E-15	G3DSA:3.80.10.10;G3DSA:3.80.10.10	IPR032675;IPR032675	Leucine-rich repeat domain superfamily;Leucine-rich repeat domain superfamily	Muscle	14	0.569	0.72	3750	1.656	http://planmine.mpi-cbg.de/planmine/portal.do?class=Contig&externalids=dd_Smed_v6_6576_0_1	dd_Smed_v4_6576_0_1
	dd_Smed_v4_6669_0_1	TM	NA		IPR003591	LRR_TYP	CoreM	3	IGFALS	Core_glycoprotein	3.02e-20	NP_004961.1	yes	SMESG000057458.1	MKTRFTFCLLLVIYNLVCLYVFPCPIPCKCTHHSVDCRHQALKDVPKGISIDVTILDLSFNLIKSLSNNSFQTLINLKRLKLSHNEMKEINENAFVGLSNLRNLHLENNDLSVLHPETFNKGLIKLLHVYLGNNEFEKIPVLKATHMTKLNLDSNKIRSAVVDKSFLLNTGLQTLILTKNEIKEINQTDFVNLKNTKLTTLTLKMNSLENIAAEAFVPVKNSLINLELEGNKLLNSTIVEQALTGFNGATGFQFLDLKSCGLTSISGDFLKPFFDSKLHHLDLSENSMLKSIDNDAFRGLDNLQILNLAKCKISDPDIRFSAMAKLTHLFMNDNNLINCPHRLPASLKFLHLQSNNIRQIRQDDFKSLTNLKELHLKKNSILSIETNSFDDLASLTSLD…	824	0.772	Y	2	7-26;622-641;	0.216	N	23-247; 248-338; 339-430; 431-604	3.10E-41;5.10E-14;5.10E-21;1.60E-19	G3DSA:3.80.10.10;G3DSA:3.80.10.10;G3DSA:3.80.10.10;G3DSA:3.80.10.10	IPR032675;IPR032675;IPR032675;IPR032675	Leucine-rich repeat domain superfamily;Leucine-rich repeat domain superfamily;Leucine-rich repeat domain superfamily;Leucine-rich repeat domain superfamily	Neural	20	0.55	0.45	6986	1.7	http://planmine.mpi-cbg.de/planmine/portal.do?class=Contig&externalids=dd_Smed_v6_6669_0_1	dd_Smed_v4_6669_0_1
	dd_Smed_v4_6784_0_1	TM	NA		IPR000859	CUB	CoreM	1	LRP12	NA	7.23e-26	NP_038465.1	yes	SMESG000013358.1	MCVLLYFFTLLFYFDKTHSDCIYPHISQPYGYIRFSQNAYSSEYCHWVLDLGYYNVIEIRIESLNLAPGDYIYIHDGPNKNSHILMKLYGTSRFRKFYTSTGSAFIRFQSQNIGKLSAFNITYQIKGVCIPGIQKPCSENELNCFDIRYERCNSVWNCPVSGKDEENCFQCQAQQIKFNRVFYPCSVRSSIDCYSRNQRCNGIPDCETLADEMYCDPVQCGAHNKTFLCQSFPSRCITESLRCDGTITCRDGSDEHNCDLTLPYYNTTHIRLILVSSVSVILCLLIVVLGLVCICRLHKMRILTTRNLARRRGYMSLYDSSIQQLIDEQMRRIPPPPNYNYALCHSRPFRSVNDLQKVIRSHSKLSGSKNKTSINSCQYSNNITSENTLQSPSNNDSFD…	444	0.779	Y	1	272-294;	0.428	N	26-126; 128-170; 191-212; 219-260	3.14E-13;0.24;8.30E-07;1.40E-07	SSF49854;SM00192;PR00261;SM00192	IPR035914;IPR002172;IPR002172;IPR002172	Spermadhesin, CUB domain superfamily;Low-density lipoprotein (LDL) receptor class A repeat;Low-density lipoprotein (LDL) receptor class A repeat;Low-density lipoprotein (LDL) receptor class A repeat	NA	NA	NA	NA	2621	1.42	http://planmine.mpi-cbg.de/planmine/portal.do?class=Contig&externalids=dd_Smed_v6_6784_0_1	dd_Smed_v4_6784_0_1
	dd_Smed_v4_6799_0_1	TM	NA		IPR020635	TyrKc	Reg_SF	9	MUSK	NA	1.08e-33	XP_011517010.1	yes	SMESG000017131.1	MLIKLYCIANLALLLTVAEKYCMYMARYKGKRDVVVDCVDETIIFNSSIHNLIWQRYGQVYENKYPYTYLNNGSLHISNLKEDTSYFFCQIWDKSNKTLIHRCATAVKIIYPLYLILTPKNETVNNNTEYLINCHAGGGEYADTIVKYFINDIQVIKNRPFNITNDTKIECRAVSGEDKVSVVAYIIVRRKGTEEDKFLQLECTKIKTKVCDRFLLDDYSRFSNIQLASRKIAADLLERFFSILDSSITLEYEEEKCIDRFKRFICSTFYPRCDNTTNESYVKVLNCRESCESIFYVICRNALHDIRSQISSQSQQFINAYVEKNPFSQSYVSKFISNLTNSILNCDQLPQKIGSSSHSQCDRVNLDISPADKSPSEKKCFNNIGRNYVGQYSISDLNS…	945	0.64	Y	1	482-504;	0.026	N	203-351; 361-442; 554-938	5.90E-07;1.81E-09;8.00E-60	PF01392;SSF57440;SM00219	IPR020067;IPR013806;IPR020635	Frizzled domain;Kringle-like fold;Tyrosine-protein kinase, catalytic domain	Pharynx	27	0.566	0.71	5287	1.64	http://planmine.mpi-cbg.de/planmine/portal.do?class=Contig&externalids=dd_Smed_v6_6799_0_1	dd_Smed_v4_6799_0_1
	dd_Smed_v4_6835_0_1	TM	NA		IPR003591	LRR_TYP	CoreM	1	LGR6	NA	1.31e-10	XP_011508142.1	yes	SMESG000055844.1	MYIVQFLSAIITIELWRFTLARIPCPQKLCRCDENGQPWKCEIRRDQDQIDCSQYLALSEPINVNLNIINFTYQRKLTFFNYCKVGILKISSDSIPGKQMIKNLESLNYLIIDGTQKNSLSGVALDIENFLSGLNKLKQLKIENIKLDSWSSEYLSVCQSVEIIILKNLQLENIDFEAFVNCFQLKILTIIFNQISRISILSFKGLKYLTHLSLSSNQCEHFTTNGNGFREIGNLIKLDLSSNRIAALSMKMFIGLVKLQQLHLNNNDLEFIDNMAFEGLISLVYLNLLHNPKLIVFDLLCLNPIKANLIKIFISADSIQCVEMKSKLSDFPKSVQKVFYSSNDCQSPSEMTRHTTTVSETLPLKAGSPNMVLIVVVAVAVTLLMVGIFVGVFTGCSMK…	460	0.687	Y	1	371-393;	0.899	N	28-360	3.7e-33	G3DSA:3.80.10.10	IPR032675	Leucine-rich repeat domain superfamily	Pharynx	37	0.559	0.42	1386	1.37	http://planmine.mpi-cbg.de/planmine/portal.do?class=Contig&externalids=dd_Smed_v6_6835_0_1	dd_Smed_v4_6835_0_1
	dd_Smed_v4_6929_0_1	TM	NA		IPR001881	EGF_CA	Core_SF	3	NOTCH4	NA	7.43e-20	NP_004548.3	yes	SMESG000025423.1	MRFILIAFLFKLIIQSKANGPGSVFVYLVSYVNPSGKTDNGVECDSWFNQFVQDKCDLVFEICLKDVENKNPNFPCNVGSISTLNNIYHNTLNVRFDSSIGFIPNPFNFTLTSMPENLKIVINITDDDISGQQLISQMQHVIQLPIIGHDEDLRGLNKIVLSSVNSEMVFKVYGRCKEFYYGPGCSQYCKPSFSMKTGFYACDKISGQKYCLIGWTGTNCTQRDMCVLDNPCHGSASCSMNESVVNCICPDSLEGQYCQTSKRPCGSSPCLNGGLCVLHLIDSNEVSRKTVCVCPRNFTGETCQHDFNECKNSPCKNDANCVNVFGSYDCICLNNHWGVNCEKPPVFSVKGIDPAYFIKSSTARFMQNTIIVLLVTVMCLIFIIGLLSLLYYRNRSKII…	468	0.773	Y	1	369-391;	0.36	N	163-220; 222-259; 264-304; 306-342	9.80E-12;12.808;2.80E-04;2.00E-06	PF01414;PS50026;SM00181;SM00179	IPR001774;IPR000742;IPR000742;IPR001881	Delta/Serrate/lag-2 (DSL) protein;EGF-like domain;EGF-like domain;EGF-like calcium-binding domain	NA	NA	NA	NA	6131	1.518	http://planmine.mpi-cbg.de/planmine/portal.do?class=Contig&externalids=dd_Smed_v6_6929_0_1	dd_Smed_v4_6929_0_1
	dd_Smed_v4_6930_0_1	TM	NA		NA	NA	NA	NA	NPDC1	NA	6.71e-05	NP_056207.3	yes	SMESG000012605.1	MFIIGNNFLPFIFIFLKLFNLSLTNKYHSSIPVLKDDVEKFDKYEIQDVYYINEQNDIKGHVLKTNSGFTDIFLLISIIFGTVAIFVIIVIAVFFIFSKIINHEKRRLSKELTIQGLTLNSEGDKKMAHSAQMFNYQMQKTKLLEEEKLINQSSDSSEDEYEHNFSHEESFVFGSPGLASIHEIELNNPMVVKEVANKKHSQ*	202	0.611	Y	2	2-24;75-97;	0.394	N	70-194	1e-14	PTHR23352	IPR009635	Neural proliferation differentiation control-1	Pharynx	37	0.593	0.67	1487	1.323	http://planmine.mpi-cbg.de/planmine/portal.do?class=Contig&externalids=dd_Smed_v6_6930_0_1	dd_Smed_v4_6930_0_1
	dd_Smed_v4_7042_0_1	TM	NA		NA	NA	NA	NA	COL6A1	Core_collagen	1	NP_001839.2	yes	SMESG000000601.1	MSQRKSFNSLRNPSSERNSKVDNLPNLDIHDNINEDIEISSTTLRTLEIMKMCRKRIIYPFNIMLMMVGWRPVGSQMYHYDTNQRFLCIFNNILLGVLVTLVAFSYSYQILTCRFVMSPEDKITTPPPENVTSKMATLVNSTKTNIMECSHIVTTYVIPSFIHFMAYLLGILHYRFRKNEDIYGLMEKALQYSTSMEQNKKTQYKVTTRLSIWMAAACIWVCLSLTNHIMYDVAFDTFSKPFYSNHINAENKINASLGNFLFILDIFGFLLMSIVTTVVILNYVLYCELVKFYVNAISKKIEMRHIKLNVVKNDIQIIGIAIDLINSTTGTMTSLIYFYTMTLFIGGMFINVRHC*	355	0.146	N	6	57-74;86-108;152-174;209-231;263-285;335-352;	0.394	N	#N/A	#N/A	#N/A	#N/A	#N/A	Cathepsin+	10	0.607	1.11	1712	1.561	http://planmine.mpi-cbg.de/planmine/portal.do?class=Contig&externalids=dd_Smed_v6_7042_0_1	dd_Smed_v4_7042_0_1
	dd_Smed_v4_7050_0_1	TM	NA		IPR000483	LRRCT	CoreM	1	SLIT2	Core_glycoprotein	1.8e-05	NP_004778.1	yes	SMESG000024613.1	CIFISYNTNFQFYQLSDYFLFVNVNLFLLSTFAVFVFKFNANLMKILLTDNRMDIFYQMTLFHFKISVIIPLLIIAVRSCPDQCASCLHDDMLCEKVGLLEIPKLNENIKNVTILNQQFMNPVLTSGNFSVYRKLTDLSIRLSNLNRIRQYALSALSELRNVDFSENTELIIEHSAFFRLNLVILKLDNMGDIKLDNQAFNGLSVDTLSIQNSHLLSLPVELIQPIAHSIRKLLLKSNLLRSLDSKLKPVLIGLKSLELQDNPFICNCKLLWLSEILNNRRSGTKLIDSYNQDDLYPKCVSPPELRKQYVYTLVKKLKNCIPPTIVQIDVVYLSYTMVGLNCMIKEPENVNELTKIGWFPSKNSSLLPKSWKRFIEVPISTSPIKYKCKAQNELGNSEI…	531	0.191	N	3	20-42;55-77;438-460;	0.627	N	80-191; 192-321	8.50E-08;6.00E-14	G3DSA:3.80.10.10;G3DSA:3.80.10.10	IPR032675;IPR032675	Leucine-rich repeat domain superfamily;Leucine-rich repeat domain superfamily	Protonephridia	29	0.687	1.41	2794	1.453	http://planmine.mpi-cbg.de/planmine/portal.do?class=Contig&externalids=dd_Smed_v6_7050_0_1	dd_Smed_v4_7050_0_1
	dd_Smed_v4_7067_0_1	TM	NA		IPR001881	EGF_CA	Core_SF	46	NOTCH2	NA	0	NP_077719.2	yes	SMESG000063217.1	MKLSIGAAILILLFCPIAISLNFCENHKCKNGATCQSDINGKYVCECAYGYKGTYCEQKSNCPITPCQNGGTCKLIAGNNVCQCLNEWVGEFCEFSSNCASSPCRNGGICKSLEIHKYECQCPKNYLGMNCELPNSCGSQNPCGVNGKCILANDGEVKCHCNKGYTGNTCSNDIDECASYETPLCENGGTCINTVGSYQCKCKAGFNGERCENDIVDCTNDTCKNGGTCLDKIGSYRCVCPNNYFGTNCENKRTLCELKPCKNGGICRDFDEDYQCICGNQWTGKNCDDVKNPCKINPCKNNGFCESVNYQDYKCICQRGFEGKMCETSIDNCQKISCFNGGSCINMIEGGKCNCLPGFEGNNCEINVNECENKPCQNNAKCIDLNNDYTCDCPEGLTG…	2252	0.893	Y	1	1546-1568;	0.109	N	18-2014	0	PIRSF002279	IPR008297	Notch	Neural	32	0.59	0.6	9061	1.649	http://planmine.mpi-cbg.de/planmine/portal.do?class=Contig&externalids=dd_Smed_v6_7067_0_1	dd_Smed_v4_7067_0_1
	dd_Smed_v4_7140_0_1	TM	NA		NA	NA	NA	NA	MXRA5	Core_glycoprotein	1.8	NP_056234.2	yes	SMESG000050820.1	LINLKFDNFIFESFTMLNKFSTIIIFSSISFVLSNWIVEVKNGENATIACHNNLTDPSTVQWLLPDLNVIGKKRSLGFNESDEKRSIDQFGNLLISNVNDMVYGEYICSYKTEDGNYMYVKWGLNYFGEKLDRGFSKYRYNIANAAIPAVSFLALVLYLWVLDYFRYREDETEPPGDNTDFSNINYCSSAF*	191	0.282	N	2	20-38;140-162;	0.216	N	37-122	4.8e-08	G3DSA:2.60.40.10	IPR013783	Immunoglobulin-like fold	Pharynx	37	0.621	0.86	1377	1.403	http://planmine.mpi-cbg.de/planmine/portal.do?class=Contig&externalids=dd_Smed_v6_7140_0_1	dd_Smed_v4_7140_0_1
	dd_Smed_v4_7195_0_1	TM	NA		IPR003961	FN3	CoreM	3	DCC	NA	2.14e-24	XP_016881058.1	yes	SMESG000056891.1	MKNIFWIINFLAILDHYLFYCIEYNPFTILVNRNSHLSISCFLSDNDTNTKWLTFNTNFEITDLHNDSHHTISPNGTLKIFNFKNTKLYYQCVSVSKTQILFEKIFQIVSIEHLFNNNLLNFEQIFKLSKPILFTSKLVIGKNTKLIWVMWKNNRFYDISLSNKIVQFDSSIKVMILSLNNVLSFVACLKQTITNLIITCDKPHFIRSSKLDEHSKVMYSEVNDYVILQCRNSSDNHKYRWFKNGKLIEFGERITNYGNIISIRNITVDDYGYYQCYISKPFTLPYKLSIFLINFYNSSDLFHSFVKMNDKKFPLILPCKHHSPGTPSFIYWNLDKISSFSQLLNVTNLSQKLSDQTSALFQCLINDSDQLHVFSYFLQSNHHNDKISGDSENKQIILK…	1075	0.594	Y	1	774-796;	0.789	N	216-283; 415-491; 498-711	2.70E-11;2.70E-09;9.02E-30	SSF48726;SSF49265;SSF49265	IPR036179;IPR036116;IPR036116	Immunoglobulin-like domain superfamily;Fibronectin type III superfamily;Fibronectin type III superfamily	Neural	36	0.702	1.22	9185	1.981	http://planmine.mpi-cbg.de/planmine/portal.do?class=Contig&externalids=dd_Smed_v6_7195_0_1	dd_Smed_v4_7195_0_1
	dd_Smed_v4_7461_0_1	TM	NA		NA	NA	NA	NA	NRG2	ECM_SF	5	XP_006714873.1	yes	SMESG000047320.1	MIYSNFILLLTIYFCACEDCPPNVNDQFTFASNMSVSQAAIYHKYAEITCCVVGFTDIKWEFRRNKSQNWSYTIPGNYDLSDENRKISFSAVEFEDTGYYKCTAKNYDDDIIYGETLLVVGCSKPNTKMIITNRTLETNFHELGTGRLCCSLSTINWAEAIFVFWIYKNSNSTIRTWQFNIMSEFITSKSGRISIYVDPKITKSPCEEYIKVDTCFEIERLQKTDSGNCTCRFSSFDMVEQEFTLRVLSDVTNTILYIYCSVSIGSAIVLLFLLLWIFYYDLMIISTLIVGSKSKNFSIAVLIIYDDQDQLSFSTAVKISEILSRKGFSTYLFDRDKRFGCEFHSDYLSSMAESNQILFLCTEKFLENESMLFCLNNSTQYKNKRNFVFFNSRKALLQH…	470	0.833	Y	1	255-277;	0.109	N	38-120; 135-248; 301-390	1.91E-07;18;3.01E-06	SSF48726;SM00409;SSF52200	IPR036179;IPR003599;IPR035897	Immunoglobulin-like domain superfamily;Immunoglobulin subtype;Toll/interleukin-1 receptor homology (TIR) domain superfamily	Cathepsin+	10	0.549	0.31	1153	1.348	http://planmine.mpi-cbg.de/planmine/portal.do?class=Contig&externalids=dd_Smed_v6_7461_0_1	dd_Smed_v4_7461_0_1
	dd_Smed_v4_7638_0_1	TM	NA		IPR001881	EGF_CA	Core_SF	5	FAT1	NA	0	XP_005262892.1	yes	SMESG000017101.1	MKVNGNLAMLLLVVVSCVELWKCIESLSISFTKPLYNVGIYQDQDVRKYVAHYDFQMGIEKPEEEGKITYKIRDSSEIFNTFEAESKLVGDFFYLRIRTKYTASLNRERIGFYNLTIQGLFESKSTGKFETSCKTQVVIKVLDRNDNCPMFVNENFEFIAQENASIATQIGTVTATDADEGMNSEIFYYLDQSAITSDSVKFPFSINPFSGIIYPVQKLFDFVGGSKLSAKIYAIHRGDLSLIKCDVISQSVLSISVVAHNVHAPKISVKYLSKYFDPDFNDYPFAEITVTDEDERLNRNRNPYPILIRHHPKSPVNVFLTPTGELNRYVLKLRAIFSPISTPAISVTIEAKDLSLNPKTSSTHLTIPLGNLRNINLLSVPEFVSVSIPENAIVNSSVC…	4951	0.752	Y	1	4519-4541;	0.773	N	139-271; 479-578; 585-702; 803-822; 863-892; 944-963; 963-976; 1122-1148; 1269-1286; 1590-1657; 1715-1802; 1810-1923; 1959-2042; 2237-2348; 2351-2464; 2672-2780; 3001-3121; 3221-3340; 3357-3437; 3461-3540; 3565-3659; 3805-3879; 4057-4327; 4335-4374; 4379-4412; 4413-4456; 4458-4497	1.57E-15;1.03E-11;1.06E-10;3.80E-23;3.80E-23;3.80E-23;3.80E-23;3.80E-23;3.80E-23;5.63E-06;1.86E-13;2.28E-07;1.10E-15;3.71E-15;7.00E-17;9.14E-23;5.63E-22;7.46E-19;6.30E-28;5.20E-23;1.80E-26;2.1;3.01E-13;6.10E-05;9.60E-06;8.287;8.50E-09	SSF49313;SSF49313;SSF49313;PR00205;PR00205;PR00205;PR00205;PR00205;PR00205;SSF49313;SSF49313;SSF49313;SM00112;SSF49313;SSF49313;SSF49313;SSF49313;SSF49313;SM00112;SM00112;SM00112;SM00112;SSF49899;SM00181;SM00181;PS50026;SM00179	IPR015919;IPR015919;IPR015919;IPR002126;IPR002126;IPR002126;IPR002126;IPR002126;IPR002126;IPR015919;IPR015919;IPR015919;IPR002126;IPR015919;IPR015919;IPR015919;IPR015919;IPR015919;IPR002126;IPR002126;IPR002126;IPR002126;IPR013320;IPR000742;IPR000742;IPR000742;IPR001881	Cadherin-like superfamily;Cadherin-like superfamily;Cadherin-like superfamily;Cadherin-like;Cadherin-like;Cadherin-like;Cadherin-like;Cadherin-like;Cadherin-like;Cadherin-like superfamily;Cadherin-like superfamily;Cadherin-like superfamily;Cadherin-like;Cadherin-like superfamily;Cadherin-like superfamily;Cadherin-like superfamily;Cadherin-like superfamily;Cadherin-like superfamily;Cadherin-like;C…	Neural	23	0.509	0.38	7205	1.507	http://planmine.mpi-cbg.de/planmine/portal.do?class=Contig&externalids=dd_Smed_v6_7638_0_1	dd_Smed_v4_7638_0_1
	dd_Smed_v4_768_0_1	TM	NA		IPR000242	PTPc	Reg_SF	5	PTPN13	NA	2.2e-44	XP_016864001.1	yes	SMESG000049097.1	MWFSLICFVLLLCSSSAEAPDFIDLSTFSYSKTDVMDAPHIQFRTGSSDITLNIECDNCNYNRKDREINCQGNETIQTNVTLRKGSKSIKSPFNVSCDASDINVHVVLEIRVIPKTNRITIVLENPSAAAADIIYYLLHFTKTTGSYTHRIINNKTTYASFTDLNEKSWHQICIASIDRKWITSRFTCRQILTDFPTTGPVANANASADVHAIYLSWHKPEYQYDIPQGYIVHVKGQNTQVCRTIVISITDNVPITTPDQACPKQDRYSWTELQQLEIKDLPAHSKFTLNIIPFNRDKPQAPLSISIVTKQGESSAVQKLEIKRYKDNFMLIGFKEPSMPNGIIEKYRIRIIQRKINMCNETNQIIHESHFMGKTEGWVNLDNARNCGLNSLEVTPING…	1466	0.897	Y	1	1072-1091;	0.323	N	116-246; 266-353; 548-618; 625-833; 835-929; 1175-1446	9.90E-07;3.37E-05;1.64E-07;2.27E-14;3.32E-07;8.30E-87	SSF49265;SSF49265;SSF57440;SSF49265;cd00063;SM00194	IPR036116;IPR036116;IPR013806;IPR036116;IPR003961;IPR000242	Fibronectin type III superfamily;Fibronectin type III superfamily;Kringle-like fold;Fibronectin type III superfamily;Fibronectin type III;PTP type protein phosphatase	Cathepsin+	39	0.957	2.95	8854	1.843	http://planmine.mpi-cbg.de/planmine/portal.do?class=Contig&externalids=dd_Smed_v6_768_0_1	dd_Smed_v4_768_0_1
	dd_Smed_v4_7700_0_1	TM	NA		IPR002049	EGF_Lam	CoreM	2	ATRN	NA	2.85e-31	NP_647537.1	yes	SMESG000033653.1	ELSRKKELLNRFGFISPQILNGYDYLWILNTSCNYCSIKISCKTLSLYYYHSVVFSSLTYPILQDATFKNYSLCPDVFYSRTDKHGFYFVHYYHYYYTKFQDKFNFSYSVSNLTEVKHQTSERITEICDISFNQTENFIFDSNNFNNNCPHWTHDCIFCSRFMHASVTVDSCIYVHGGLSATNIHNRVFIRYINGKWSRVPVKSEIEPPCLFAHSIDYNILKNELTLFGGLECGSDSKKYISDIIWVFDLSSYIWTRLKESNSKPAFGHSIHVYENVMYSFFGLTNFSSTEKPMLSIIQKFNFSAGKWTEPIFTRLVNNFDGLIYHSTSRNGSIIWVYGGLTMTDFSSISVSNALYALNLHTNEWKVIDSAGPHLYLHSMAFVNDILFVVGGKIVTEDP…	1038	0.116	N	1	839-861;	0.72	N	155-428; 488-537; 539-610; 612-671	2.09E-29;0.036;0.79;0.0023	SSF117281;SM00423;SM00423;SM00180	IPR015915;IPR016201;IPR016201;IPR002049	Kelch-type beta propeller;PSI domain;PSI domain;Laminin EGF domain	NA	NA	NA	NA	2648	1.447	http://planmine.mpi-cbg.de/planmine/portal.do?class=Contig&externalids=dd_Smed_v6_7700_0_1	dd_Smed_v4_7700_0_1
	dd_Smed_v4_77362_0_1	TM	NA		NA	NA	NA	NA	COL6A2	Core_collagen	9.5	NP_001840.3	yes	SMESG000033583.1	SFTVFLALCSLILLTIIGIMHLISNVNTYLGLRKRFLMTLILLTVTSALLLILALVLYMSAIVKLCRSRKPVYPNIRNEYGTSFFVTIIGWVILCISVSVEFMGIINVRCFQGWLDQYIVSFLEKHYEFMYKKYIEFNTRDIPIISLEKFIRSLNRQRKREYSALNAPIY*	170	0.357	N	3	2-24;37-59;80-102;	0.323	N	#N/A	#N/A	#N/A	#N/A	#N/A	NA	NA	NA	NA	447	1.331	http://planmine.mpi-cbg.de/planmine/portal.do?class=Contig&externalids=dd_Smed_v6_77362_0_1	dd_Smed_v4_77362_0_1
	dd_Smed_v4_7795_0_1	TM	NA		IPR001762	DISIN	ECMreg	1	ADAM17	ECMreg	2.08e-115	XP_011508677.1	yes	SMESG000057975.1	MKIELILLIFSLFSEINFIFGDWQNQLSDYDILPNLNIRISRSTFDNKKISFSTKFRKFKLILKPSVDLLSNDLKSVNIDRFGRETPVPIDGSQFYQGFVSGAEKSSVSAFLGNDKMLSINIILDDDIFQVEPLSRYVQNNSSFIVYRYSDLKGNFTRGPKCFAKNISSFETNTTNSRQKRNVDAIISLPYINKDSTKKLCTIKLIADYRFHREHGRGEMGRTQHYLIELIDKINILFKSTDFVDSKNNKNSGYGFIINQILVHVEPTIGPSGHYNQEVAKQTDAWTVEGLLDSFGDIDHKDSCLAHLFTFQSFSEGTLGLAYMASSKTLSYGGICSERDFRHQNSKLVSVNTAWSTYRDAVGKRVISMSAYLVTAHELGHNWGADHDPDTTDCAPNAA…	695	0.63	Y	1	649-671;	0.548	N	194-443; 445-529; 552-618	5.40E-69;2.70E-12;9.00E-11	G3DSA:3.40.390.10;G3DSA:4.10.70.10;PF16698	IPR024079;IPR036436;IPR032029	Metallopeptidase, catalytic domain superfamily;Disintegrin domain superfamily;ADAM17, membrane-proximal domain	NA	NA	NA	NA	3325	1.408	http://planmine.mpi-cbg.de/planmine/portal.do?class=Contig&externalids=dd_Smed_v6_7795_0_1	dd_Smed_v4_7795_0_1
	dd_Smed_v4_7893_0_1	TM	NA		IPR001304	CLECT	CoreM	5	CLEC3A	ECMaff	7.05e-10	NP_001231684.1	yes	SMESG000016886.1	MKISFYYFLGSILSAVAFSLEYDCQDRQCFISTNELNEKVFDCKPGVSDANLIQCSFVKHLKKITLTTKNESYIDIDKVSPGAFKRLTNGIEVNKIFINKLRMSSIGSADFDGLMNIAEMQIENPKILDKYTFYSLATTKTFFILTIICSPENNNNSFQDLLLKSSRWRLYSKACNRKRTCEIVNCESDKEATIYKITASNEVAKNDFQLISGICEKNKSCKNPATEKKSTPKPVEIEKVMPSQPVKSAKLNIVKKQRIDRYYDTLLWIVIILTGINSFVILGILVFLIIWWRKLSLSATNKKHTIVLEDDDTKYLKLTPYA*	322	0.639	Y	1	268-290;	0.756	N	#N/A	#N/A	#N/A	#N/A	#N/A	Pharynx	37	0.609	1.03	4357	1.65	http://planmine.mpi-cbg.de/planmine/portal.do?class=Contig&externalids=dd_Smed_v6_7893_0_1	dd_Smed_v4_7893_0_1
	dd_Smed_v4_7911_0_1	TM	NA		IPR020635	TyrKc	Reg_SF	2	ROR1	NA	3.86e-138	XP_016856865.1	yes	SMESG000041792.1	MLKCSKKLLIIIVYMVFLNQPISGFTAKDIKQTDSKQPPQFEGYIKLNKILTNVTGKVGKKITLECDISGKPRPTISWKKAKLPLVDINYKIKIRQSLWGSTLKIEDLDFSDEGFYTCQAENTFGYTNTTAYVTVTKTKSSIDKIPVENEEEEFIENEESRSKGYCQTFQSSSCGKYLSGHMVYVTHGRVQAEKERRIASLVAEISSVLSQQADQECLKHIMRLTCHDNFLMCSEDQKPRRLCQEDCEDVTKKRCNYTYKLMLQKLKKDYLVSVPKCEKLHNNQGCFRFNELPAVPVKTKPPLKEYDCYNGTGREYVGTVSQTIHGTPCVTWKNVPGFEDMVADNNYCRNPRLEPTQQQDAPWCFTSVTGNREVCSVRQCIKDHSPSFSDNKSFRNFLP…	868	0.757	Y	1	398-420;	0.899	N	26-140; 163-289; 306-386; 478-761	1.40E-20;2.80E-19;3.14E-16;3.90E-109	G3DSA:2.60.40.10;G3DSA:1.10.2000.10;SSF57440;SM00219	IPR013783;IPR036790;IPR013806;IPR020635	Immunoglobulin-like fold;Frizzled cysteine-rich domain superfamily;Kringle-like fold;Tyrosine-protein kinase, catalytic domain	Neural	8	0.575	0.57	4770	1.627	http://planmine.mpi-cbg.de/planmine/portal.do?class=Contig&externalids=dd_Smed_v6_7911_0_1	dd_Smed_v4_7911_0_1
	dd_Smed_v4_7921_0_1	TM	NA		IPR003961	FN3	CoreM	3	ROBO1	NA	3.97e-53	NP_002932.1	yes	SMESG000066973.1	MFSYLIQIVIFLNYITDTLTINAPVITEMPKSYFPRYGTLELSCRADGEPAPDISWYDLQSKQKILNGIGINNPVQIMKAGPLSRLIITEPEAQHEYKVYCNASNSLGYAVSPPASTGLAYLNRNFQSNPAIEKEAYSGNDVELSCSPPEGRPYPTVKWFKNGRQITSASNSRYLITNQPDLNQYSILKIRNPNKEDSGKYYCQAENAFSTVRSATSNLKIFSNSKYYKMQKELKYRISNSAEIQCPLNEVGTVHWSRLGGLNIETSRASFEGYYLRFNNLQMSDSGKYVCRITSKSGQPSEALINLVVQAPASFIQTPDDKTVLEGDDVSFTCIVSGFPLPQVYWELPGISALFPEDTSYSRFRVSKDGSLHISNTQTSDAGKYTCNCHSSLDARHSS…	1318	0.602	Y	1	902-924;	0.493	N	13-112; 121-226; 231-312; 314-410; 415-507; 526-614; 654-889	3.40E-09;9.10E-19;1.13E-09;2.50E-21;1.02E-15;2.61E-13;2.73E-09	G3DSA:2.60.40.10;G3DSA:2.60.40.10;SSF48726;G3DSA:2.60.40.10;SSF48726;SSF49265;SSF49265	IPR013783;IPR013783;IPR036179;IPR013783;IPR036179;IPR036116;IPR036116	Immunoglobulin-like fold;Immunoglobulin-like fold;Immunoglobulin-like domain superfamily;Immunoglobulin-like fold;Immunoglobulin-like domain superfamily;Fibronectin type III superfamily;Fibronectin type III superfamily	Muscle	14	0.607	0.9	2771	1.564	http://planmine.mpi-cbg.de/planmine/portal.do?class=Contig&externalids=dd_Smed_v6_7921_0_1	dd_Smed_v4_7921_0_1
	dd_Smed_v4_8063_0_1	TM	NA		NA	NA	NA	NA	CXCL12	ECM_SF	0.95	NP_954637.1	yes	SMESG000015232.1	MNSINLSNKDKFETLDKSGSKYSKIHRTFGIILISSGFVLNAEGILNLIFGVNFVSLLFAPTLLPIIAGSLGVYAYSKRKKSLVQAVMVLECISAVSFILGIFGSVIIILLNFFLSAFGISMYLIIMGVLGIIENLTMSVVLIYHSVLLHEEINNF*	156	0.167	N	4	28-50;54-76;89-111;126-148;	0.675	N	#N/A	#N/A	#N/A	#N/A	#N/A	Cathepsin+	10	0.72	1.19	2508	1.71	http://planmine.mpi-cbg.de/planmine/portal.do?class=Contig&externalids=dd_Smed_v6_8063_0_1	dd_Smed_v4_8063_0_1
	dd_Smed_v4_8246_0_1	TM	NA		NA	NA	NA	NA	IGSF10	Core_glycoprotein	3.09e-16	XP_011511010.1	yes	SMESG000001555.1	MDQMSYVFMYFCLIITKQTGLSNSQAYCPMHCSICLPSHISCTTGSLTSIPNQLQPKTETITLSGQLQFHPVLSSANFTDLAYPKYQIHTLSIRSCSIYELSSHTFSQLVMLKILDLSENQRLTIMSSSFSGLHLKVLKLDDIGKLMLSPDSFSDLSTESLSMKASRLQSLNFNIFQPISHSLKHLNIENNQIKILDQSFEPLFYRLESVNLKDNTFICYCDLLWLSKALRSKLSFYKSQNRFSDGKADSNSDVNNFPKCVGPTYLRDRQLQTISESEFNCQVPQIAQIEIDLLSVFGGMMSCSIKPEEKGHKIPTKVFWEKQHPQNGKVFQRVYEKSQNAVDGFSLLENNGIAEFSSKIKFDSDRNKNQENFNCVAENKAGRSLVSVQISWPKFNNSL…	563	0.386	Y	1	442-464;	0.548	N	28-145; 146-283; 284-391	5.20E-12;1.00E-15;7.105	G3DSA:3.80.10.10;G3DSA:3.80.10.10;PS50835	IPR032675;IPR032675;IPR007110	Leucine-rich repeat domain superfamily;Leucine-rich repeat domain superfamily;Immunoglobulin-like domain	Neural	8	0.527	0.29	3063	1.449	http://planmine.mpi-cbg.de/planmine/portal.do?class=Contig&externalids=dd_Smed_v6_8246_0_1	dd_Smed_v4_8246_0_1
	dd_Smed_v4_8262_0_1	TM	NA		IPR001304	CLECT	CoreM	6	MRC2	NA	1.84e-31	NP_006030.2	yes	SMESG000078439.1	MLLFFFLIALIEFQVTRSTNSRSNRELSKSKYDIFQSSDEKLNFWNANNYCIKNFKSNLVTITSNKTYEEFIKELNSKNISEAWIGLSDFGKEGRFYWISGYNSTKTNFWEEGYPRDARNSSDCVVTRLNDQGQYRWVDVHCAEIHNFVCMRMNKIDANVTDVLPPLSHYTNQCPKPYFPVDGDCFWITSENLTWNKSRNACQQKEDESDLATIRTIFQQEYFASLISGNASALWIGLNYYNKDYQWILQHGITITNWGENEPNIHQGECTYISGNEHQLGEWYITNCSKSMRAICQTLEKNNSLPKNYTNVLETDVIYDGILFQKGDCKPGYNYYHGSCYKLLTEKSVNYNEAQKLCKYESFVNKSNFSISVNLVNFENSGEKYLILSNLRRSESDLT…	1268	0.851	Y	1	1206-1228;	0.652	N	35-153; 163-298; 327-474; 487-628; 661-780; 804-921; 948-1079	6.12E-22;5.25E-27;1.92E-09;2.10E-19;1.59E-22;1.68E-17;1.75E-16	SSF56436;SSF56436;SSF56436;SSF56436;SSF56436;SSF56436;SSF56436	IPR016187;IPR016187;IPR016187;IPR016187;IPR016187;IPR016187;IPR016187	C-type lectin fold;C-type lectin fold;C-type lectin fold;C-type lectin fold;C-type lectin fold;C-type lectin fold;C-type lectin fold	Muscle	13	0.59	0.57	9802	1.614	http://planmine.mpi-cbg.de/planmine/portal.do?class=Contig&externalids=dd_Smed_v6_8262_0_1	dd_Smed_v4_8262_0_1
	dd_Smed_v4_8336_0_1	TM	NA		IPR000742	EGF	CoreM	2	CELSR1	NA	1.13e-19	XP_011528857.1	yes	SMESG000045007.1	MRNTILIVFILLAFMSYFILGALVRVNINKDKLHLASASLKVYKGTVNVTECPYLTSVDGFVYLQLNINLTNFICNTSDVQFFIFTYHSNIYYSVIIVENKGDALTKVQSMSNAISNDLVILDIQPLYISFIICPTDFINCPYKSVDQKEIIGKTDLTIYSACSGLNTLNSCITEMEFLSDFLDIDSNPKFLGSKIDIRSSDMEPKYETKINCRHGGYLEKDNESQRYKCVCPNSLAFTDSGPQCEVTQQIVENTQYLYILPNTNRLSMEFSLYSPAISVEKELFRIEMNLETLLKYIILDGNHLFTYRNQTISIPYSIDQSKKFFSPRVFIEISNETFYFRINELEHSVKFPSAPPLLLDRIPLILNKLNQKTSQICINNFKINKKIVDLYTTSYSTC…	851	0.533	Y	2	5-24;705-727;	0.627	N	424-552; 623-658; 662-693	6.18E-08;0.68;2.60E-05	SSF49899;SM00181;PF00008	IPR013320;IPR000742;IPR000742	Concanavalin A-like lectin/glucanase domain superfamily;EGF-like domain;EGF-like domain	Intestine	30	0.569	0.43	981	1.35	http://planmine.mpi-cbg.de/planmine/portal.do?class=Contig&externalids=dd_Smed_v6_8336_0_1	dd_Smed_v4_8336_0_1
	dd_Smed_v4_83942_0_1	TM	NA		NA	NA	NA	NA	CCL3	ECM_SF	1.9	NP_002974.1	yes	SMESG000061165.1	MLTGSISWGVMDANRYYILFSTIGGTFKIPGKETTTYRFYKIFAITSTMIGIVMILCGIVTCSHAHCSIESTRTCKEAFCEILPINMGDSSEFGCQNYIPGSRTLDNYHYYPEFNKSTIFFKILQQTKLAKVEEPVEQTGKSISMSSGNKSKSISVANSKISKPLPPIPLSQIYKEY*	177	0.257	N	1	42-64;	0.89	N	#N/A	#N/A	#N/A	#N/A	#N/A	NA	NA	NA	NA	171	1.31	http://planmine.mpi-cbg.de/planmine/portal.do?class=Contig&externalids=dd_Smed_v6_83942_0_1	dd_Smed_v4_83942_0_1
	dd_Smed_v4_84469_0_1	TM	NA		IPR000884	TSP1	CoreM	1	THBS2	Core_glycoprotein	6.6e-12	NP_003238.2	yes	NA	MIFILITVIYCYSLSYVALFSQFIWSTWSDWPATCSSTCKVGQRCRIRRCEDVKGNVVKSTNCGKPEDVKECQKCLSRGICPIDAGWSEWFPWTTCKIRSGKKCGGGTKQRVRLCNNPKPKYDGMACIGNSTDEGECLELCGDPSTKPGFLKDSIKEHFKDLNNNVQLVAIGDSVTLDCLTDAYLKASGFSKKFFVLWKFNGIPLRTLRELILDDMKVMQSKLNQAGTKTSLHLPRGHIQFSGSKLIIDSITAEDSGVYTCVLNFDYIDYSNTFFVLLISEKFEYSREFDQYTFNSNTEGLELIEPFDKAEIRWYMNRQLMFSGLLACFENRFYDVFVNKSMEGHWECHLLPDYEKTKYWVVNSFELEIRYPRSILSRFGDIPILYYGCYYFGLGIILT…	488	0.526	Y	2	2-24;382-404;	0.323	N	22-73; 84-141; 167-276	1.10E-05;1.30E-13;3.35E-10	SSF82895;G3DSA:2.20.100.10;SSF48726	IPR036383;IPR036383;IPR036179	Thrombospondin type-1 (TSP1) repeat superfamily;Thrombospondin type-1 (TSP1) repeat superfamily;Immunoglobulin-like domain superfamily	NA	NA	NA	NA	146	1.339	http://planmine.mpi-cbg.de/planmine/portal.do?class=Contig&externalids=dd_Smed_v6_84469_0_1	dd_Smed_v4_84469_0_1
	dd_Smed_v4_8448_0_1	TM	NA		NA	NA	NA	NA	CD163	NA	1.32e-07	XP_005253586.1	yes	SMESG000041025.1	MKIIFALFLFIISISSDVIVNKDIILNTVFTLSKSPYSVTADIKIPKNVVLTIEPGVVIKINPKVKISVEGVLIANGQLNNRIVFTKANNSNSDLFTSNLRLVNGLEVRQGNLQIKYQGMWRPICSQNKEWATNDIVVACKELGFMRGNFTLDRRAENDTTHMLLMEPSCTGSESALSQCPGLKKAVIGSSVCNLQELVGLHCWGANSDKFKDNWGGLTFYNSSLMETFIKTYNTRMNISRSQLTYVDIFYAGVNLTNHRVAALSGSPYPPQLSNIRLAFNAYDAVNFTDIRGPTLIEDSLIENNYGHGMNITTSTGYVQLTNVTSRLNAGAGGYIQVTTKHWAEETPELVDLSKSICGQGVITSSPMFPFILITEHLYQTSIGESICSLPITTDKVNQ…	2985	0.847	Y	1	2684-2706;	0.154	N	94-211; 484-666; 991-1109; 1854-1978; 2554-2673	7.60E-19;1.70E-12;1.40E-10;5.30E-12;1.75E-14	G3DSA:3.10.250.10;G3DSA:2.160.20.10;G3DSA:3.10.250.10;G3DSA:3.10.250.10;SSF56436	IPR036772;IPR012334;IPR036772;IPR036772;IPR016187	SRCR-like domain superfamily;Pectin lyase fold;SRCR-like domain superfamily;SRCR-like domain superfamily;C-type lectin fold	NA	NA	NA	NA	4148	1.411	http://planmine.mpi-cbg.de/planmine/portal.do?class=Contig&externalids=dd_Smed_v6_8448_0_1	dd_Smed_v4_8448_0_1
	dd_Smed_v4_8494_0_1	TM	NA		IPR003961	FN3	CoreM	3	ROBO2	NA	3.65e-110	NP_002933.1	yes	SMESG000018027.1	MTFNACNFILCVIVLANLNYCESQKPIISEHPASTHGLSLQRVSLRCSAKGDPMPNIIWYKDGQVVESYRDKPATSNRLVKDNELLFMHLDTQDEGVYYCNASNIHGWTISNNASVLIAFLNKDIIGPESKTASVGETVLMECKPPKGVPKPTVIWKFNGNAIEVNKRIKILDNGNLRIDKATRKDSGRYNCLAKNFADERDSTSALLTVRQKPQFKIAPSNIEVKVNEAAVFPCVADGDPKPTIVWRRDNQKKIPSSRATLIDNKGMQISKVQLTDMGNYICHASNSAGHLEAYAKLSVVSTPGFIETPDNQKVRVGDTAIFNCRVTGSPQPTIIWSHNGDHFIADEENSRRSERIQVDKLGSLTINPVKISDSGKYECKASSYIGKIQSSASLHVID…	1484	0.788	Y	2	859-881;902-924;	0.493	N	21-123; 203-302; 304-402; 403-501; 514-605; 633-863	2.20E-19;1.53E-22;1.30E-23;7.50E-17;1.01E-15;1.16E-18	G3DSA:2.60.40.10;SSF48726;G3DSA:2.60.40.10;G3DSA:2.60.40.10;SSF49265;SSF49265	IPR013783;IPR036179;IPR013783;IPR013783;IPR036116;IPR036116	Immunoglobulin-like fold;Immunoglobulin-like domain superfamily;Immunoglobulin-like fold;Immunoglobulin-like fold;Fibronectin type III superfamily;Fibronectin type III superfamily	Cathepsin+	42	0.722	1.45	7765	1.606	http://planmine.mpi-cbg.de/planmine/portal.do?class=Contig&externalids=dd_Smed_v6_8494_0_1	dd_Smed_v4_8494_0_1
	dd_Smed_v4_8579_0_1	TM	NA		IPR000859	CUB	CoreM	1	NETO2	NA	1.17e-18	NP_060562.3	yes	SMESG000018087.1	MDIMQNIDCSYPGIMIFIVMLFSYVQSRSMFDMKIASQPKECSSFINHVNYSITDPSVMYPPAFTDKVNYEYAITTPNYPKNYPTNIQCISLIKAPSYEYNIVIEVREKFELEPSKDCLSDFLEINDGPYGFSKSFGKFCSSESIPKEIVSTGPFIWLRFFSDSSLPHSGFKIVYRFIKQNVKPIINYCYKQTIIPDDDSFNLNTSFLLSEFKNSTKVHDNASIPVECVFDFYVNPELSTFVHKSRFVKQKNFLSCQDNFLELFHSSTVNENIKPKKLSNYYKICEDQDFNERLFTKSYRTSVRVSLKDISKVDDFRFIITPIKIFESKCPEHFSRCDQLYCVSNKLMCNTETNCPLGTDEKCVYGRPIKPGEEVTPNSTIDTISTKKPSGADTSAKSY…	767	0.42	N	2	10-27;403-425;	0.548	N	65-182; 330-362	3.40E-28;0.00413341	G3DSA:2.60.120.290;cd00112	IPR035914;IPR002172	Spermadhesin, CUB domain superfamily;Low-density lipoprotein (LDL) receptor class A repeat	Muscle	14	0.578	0.55	5086	1.462	http://planmine.mpi-cbg.de/planmine/portal.do?class=Contig&externalids=dd_Smed_v6_8579_0_1	dd_Smed_v4_8579_0_1
	dd_Smed_v4_8686_0_1	TM	NA		IPR003961	FN3	CoreM	5	PTPRQ	NA	0.001	XP_016874762.1	yes	SMESG000005260.1	MVTVRFTPFALLCSILLFYSAYSDNASTVNQNTSLSTLSSTETVQMKDIQQTNISSSEILQTYTYQSSESKTTDIRSSPMEISSRFTPMSTVVTEPAGSESSIPIKTFPTYQSTVTYLYPGVVSNLSTSSAFPLHPLNISWERPQTPNGEIVQYYVQVFKTPMNRQCVLTMFLNCTDCRKNVSVPYLPDYGCYQINGPTFNFSNQRFGIIVKDERIRPYTYYGISVNAANVFGWGNLVSVYQETSQYTSGPVDIQSITGIYPHQIHIKWMNPTFENGQIVQYFIWVEDVNGQCVLTMSVNCTDCTPNISVPPWPDNSIINCTAKSGGQFNVTKQLSSIVITDDKILPCITYRVNIRLLNGYGWGNVTGNYTSISPNVSEPISNLSVIFSFPLAPLTIRW…	1323	0.798	Y	2	917-939;951-973;	0.522	N	136-303; 381-525; 605-785; 993-1297	1.39E-12;7.20E-08;5.60E-16;6.20E-79	SSF49265;G3DSA:2.60.40.10;SSF49265;G3DSA:3.90.190.10	IPR036116;IPR013783;IPR036116;IPR029021	Fibronectin type III superfamily;Immunoglobulin-like fold;Fibronectin type III superfamily;Protein-tyrosine phosphatase-like	Neural	32	0.856	3.53	1783	1.56	http://planmine.mpi-cbg.de/planmine/portal.do?class=Contig&externalids=dd_Smed_v6_8686_0_1	dd_Smed_v4_8686_0_1
	dd_Smed_v4_87088_0_1	TM	NA		IPR016201	PSI	ECMaff	1	PLXDC1	ECMaff	2.17e-12	NP_065138.2	yes	SMESG000076946.1	MVLKSDLSGQKYGNLSFSAVLLKNGTIIFLYHKVPRESLPNVIVGISDAYYMDFEKLNIRRIVLYSRITILKIIHSQTQIYFIPKLRNLSSNCFLSTMFTCSPEMQCQWCESLKRCSNGFDRFRQNWLNEKCHEKSQITMEICDFFSTGVFVALIIIVIVLILVTIMAVVFTFFKHWNNPTSRFGRFLIKNRPANIRSRFSKIKFRRDTPYHVTFQ*	216	0.128	N	1	152-174;	0.36	N	10-138	9.4e-29	PTHR13055	IPR031152	Plexin domain-containing protein	NA	NA	NA	NA	124	1.325	http://planmine.mpi-cbg.de/planmine/portal.do?class=Contig&externalids=dd_Smed_v6_87088_0_1	dd_Smed_v4_87088_0_1
	dd_Smed_v4_8718_0_1	TM	NA		IPR006586	ACR	ECMreg	2	ADAM23	ECMreg	1.35e-56	XP_011510388.1	yes	SMESG000036142.1	MQSIFGIFTLIISSGLVWQGLTLQISAEQYKSAFQRFENSGESSRICECWTWPSCISNCTSNSIGKILFESEFNRISKLTTPFIVLIPYQARKQNQKKIDTSTLNKQGHYRMEANFWVHLVNGEDLQLSLHKSKIFGDESKTPNNHLLKYYQTTNAVESNALKKCFYTGTVIRDQSESAVTDSYVAIDTCDGLRGIILYKEIVYGIIPMKHTKSQVNGPIAHFIYPENTNTIERVAENLKTFWYPNSVMSEKMNGNENMLHIIPISIVIDNTLMKLYNFDVESASQFAITLINFVTKSFMSLKQIQIELAKVELWNIEDRSKITKSIKATLNEFLKYQLKISESNVNRAKRNGEITILLSALRFTEDVEYISIPDSICTKRSVSVIQVTSLNQIYHVSR…	1580	0.701	Y	2	750-767;787-809;	0.675	N	105-225; 249-450; 466-544; 545-683; 703-728	7.30E-11;6.50E-22;2.60E-19;7.10E-24;1.30E-04	PF01562;G3DSA:3.40.390.10;SM00050;SM00608;PF07974	IPR002870;IPR024079;IPR001762;IPR006586;IPR013111	Peptidase M12B, propeptide;Metallopeptidase, catalytic domain superfamily;Disintegrin domain;ADAM, cysteine-rich;EGF-like domain, extracellular	Epidermal	35	0.674	0.9	5202	1.63	http://planmine.mpi-cbg.de/planmine/portal.do?class=Contig&externalids=dd_Smed_v6_8718_0_1	dd_Smed_v4_8718_0_1
	dd_Smed_v4_87363_0_1	TM	NA		IPR000001	KR	Reg_SF	1	PLG	ECMreg	1.9e-09	NP_000292.1	yes	SMESG000070685.1	MPTSLYNSNSPFTTQCLTEWDSDGSYYRGSINYDNTSVPCDYWEDHFPHIPHSLINEGNYCRGYGHPKTPKCFVNGKVQSCYIPQCQCYSPYICIGPSDLDLKQFTQIEAEKKCNRLGATGTLKIRSFVHNDFVRKYIANKPGIYWLGYELSPVIGWNKSFNFEHLQPIWGEFYGYRNFDPQKASEFINVVDGNIKKLCVILDNQIPSDYLFWKLEYCFKLHSVICDFSQEGYDVFRDNEKVFTKCAPPPLSLWNNQYVGNVSRTKSGFPCQKWKVNYPNYISQKMKSLASAQEDPLNHNHCRSIGIGYPVCMRDYPGGDFELCDIPVCVNVAYFGQTYQSTTQGNQISSLAVDGRYKNGKHTCSETQNDHNQWWEIELTDRFFIAAIVIVSKFTSETN…	1517	0.106	N	1	1487-1509;	0.773	N	21-96; 104-226; 256-329; 332-466; 591-668; 904-977; 1000-1070; 1161-1302	2.20E-08;4.46E-06;1.20E-06;1.00E-18;3.62E-21;7.73E-19;1.93E-15;1.60E-13	SSF57440;SSF56436;PF00051;G3DSA:2.60.120.260;SSF57440;SSF57440;SSF57440;G3DSA:2.40.20.10	IPR013806;IPR016187;IPR000001;IPR008979;IPR013806;IPR013806;IPR013806;IPR038178	Kringle-like fold;C-type lectin fold;Kringle;Galactose-binding-like domain superfamily;Kringle-like fold;Kringle-like fold;Kringle-like fold;Kringle superfamily	NA	NA	NA	NA	103	1.352	http://planmine.mpi-cbg.de/planmine/portal.do?class=Contig&externalids=dd_Smed_v6_87363_0_1	dd_Smed_v4_87363_0_1
	dd_Smed_v4_87488_0_1	TM	NA		NA	NA	NA	NA	IL7	ECM_SF	7.2	NP_001186817.1	yes	SMESG000054123.1	MASYDQDNFEKKRSNLQTNRKRRSETEIGHKKIISETSVEYKINGIGIKSYVQMLKYLIRSFDKVLNKTFNGKIAENINLHPVMVANLESVIQFFDPKKDMMLNYLITMQEKYRNLVLDDLVFSMKQILGNYVNTKPIVFHRPIVLYSYEEDSKMVDNITLNKGHRFSILNILIVMSTLLAVLEGTLNINIFRNLVEKLALESREYMDVQFIKEHGFQAI*	220	0.101	N	1	167-189;	0.652	N	#N/A	#N/A	#N/A	#N/A	#N/A	NA	NA	NA	NA	285	1.331	http://planmine.mpi-cbg.de/planmine/portal.do?class=Contig&externalids=dd_Smed_v6_87488_0_1	dd_Smed_v4_87488_0_1
	dd_Smed_v4_8779_0_1	TM	NA		NA	NA	NA	NA	PCSK5	ECMreg	0	XP_011517071.1	yes	SMESG000018546.1	MKIRCIVKYFIIILLNQFHFTFATKEHINEYVIQCPGGYSEAKTVAVQMGFILKHKMRGFDDFYVFKYRYDNSENSKFHLHRLKRSVKVNWAEQQYKLTRVKRDFMKIKQIKFSDPLFKKQWYLIRSQFNTKLVDMNVKEAWELGYTGKGVTISILDDGIDYRHDDLKENYDPEASFDINGDDNDPLPNLKSTENRHGTRCAGEVSAKANNSKCGVGIAYNSRIGAVRMLDGDVTDRVEAEALSFKQQHIDIYSGSWGPDDNGQKVEGPAILAKSAFKKGIRYGRNGLGNIYVWASGNGGKKSDSCACDGYASSIYTISISSVSENNRKPWYLESCASTLASTYSSGDGYEQKIISTDLNNKCAFDHTGTSASAPLAAGIIALLIEANSNLTWRDVQYI…	1290	0.711	Y	1	1167-1189;	0.867	N	19-103; 113-404; 446-581; 641-689; 737-781; 786-950	1.40E-13;1.04E-147;1.10E-33;1.38E-05;1.30E-06;4.71E-26	G3DSA:3.30.70.850;cd04059;G3DSA:2.60.120.260;cd00064;SM00261;SSF57184	IPR038466;IPR034182;IPR008979;IPR006212;IPR006212;IPR009030	Peptidase S8, pro-domain superfamily;Kexin/furin catalytic domain;Galactose-binding-like domain superfamily;Furin-like repeat;Furin-like repeat;Growth factor receptor cysteine-rich domain superfamily	Cathepsin+	31	0.556	0.42	6233	1.463	http://planmine.mpi-cbg.de/planmine/portal.do?class=Contig&externalids=dd_Smed_v6_8779_0_1	dd_Smed_v4_8779_0_1
	dd_Smed_v4_89846_0_1	TM	NA		IPR000001	KR	Reg_SF	1	PLG	ECMreg	4.32e-09	NP_000292.1	yes	SMESG000070685.1	MPTSLYNSNSPFTTQCLTEWDSDGSYYRGSINYDNTSVPCDYWEDHFPHIPHSLINEGNYCRGYGHPKTPKCFVNGKVQSCYIPQCQCYSPYICIGPSDLDLKQFTQIEAEKKCNRLGATGTLKIRSFVHNDFVRKYIANKPGIYWLGYELSPVIGWNKSFNFEHLQPIWGEFYGYRNFDPQKASEFINVVDGNIKKLCVILDNQIPSDYLFWKLEYCFKLHSVICDFSQEGYDVFRDNEKVFTKCAPPPLSLWNNQYVGNVSRTKSGFPCQKWKVNYPNYISQKMKSLASAQEDPLNHNHCRSIGIGYPVCMRDYPGGDFELCDIPVCVNVAYFGQTYQSTTQGNQISSLAVDGRYKNGKHTCSETQNDHNQWWEIELTDRFFIAAIVIVSKFTSETN…	1517	0.106	N	1	1487-1509;	0.773	N	21-96; 104-226; 256-329; 332-466; 591-668; 904-977; 1000-1070; 1161-1302	2.20E-08;4.46E-06;1.20E-06;1.00E-18;3.62E-21;7.73E-19;1.93E-15;1.60E-13	SSF57440;SSF56436;PF00051;G3DSA:2.60.120.260;SSF57440;SSF57440;SSF57440;G3DSA:2.40.20.10	IPR013806;IPR016187;IPR000001;IPR008979;IPR013806;IPR013806;IPR013806;IPR038178	Kringle-like fold;C-type lectin fold;Kringle;Galactose-binding-like domain superfamily;Kringle-like fold;Kringle-like fold;Kringle-like fold;Kringle superfamily	NA	NA	NA	NA	84	1.275	http://planmine.mpi-cbg.de/planmine/portal.do?class=Contig&externalids=dd_Smed_v6_89846_0_1	dd_Smed_v4_89846_0_1
	dd_Smed_v4_9111_0_1	TM	NA		NA	NA	NA	NA	SLIT1	Core_glycoprotein	0.98	NP_003052.2	yes	SMESG000035450.1	MIEHINFKFLFIYLLILLTVLFSNSFGDICEDIDCFIETDLSARVLGCDYKVLLANKTNLKFLKCEYDLKRKALFIKPLTAGDNSVDGLLAGGFKVFSESLKEITELHIPHVKINNISRSDFVGLEKLRGLTLMNPGNLEEDSFLDIINSEYFQLYIYCNNEKNHSSGISKLRISSKSWRIVLRDCRYSFGCNLGTCVNGVRIGNEYQVKFQLRNKSPESESVIRSSTCLKSNIHCVKPTTTMLPSSKSDMIIPLQVSTLEISSTISSKVRSYKGFTEEKIKKLKSAEYSYGYKIILVLSIVSCMILIVLIIMVGWWRQRQKRDRKPCRGKHTIVLKDDNLLDDKFDQKYACS*	353	0.854	Y	2	5-27;295-317;	0.216	N	#N/A	#N/A	#N/A	#N/A	#N/A	Cathepsin+	10	0.545	0.32	898	1.618	http://planmine.mpi-cbg.de/planmine/portal.do?class=Contig&externalids=dd_Smed_v6_9111_0_1	dd_Smed_v4_9111_0_1
	dd_Smed_v4_9153_0_1	TM	NA		IPR000483	LRRCT	CoreM	1	SLIT2	Core_glycoprotein	7.2e-16	XP_016864334.1	yes	SMESG000033458.1	MKMYIFRCIYRLLLTLIIELLTIEVCLSIRPTKDSECPELCNQGACKLTMLLCETPGLLQIPMNPPRGIQKVILSNQNFLYPRLTYTNLSRYGSEEIILKKLTISNCSLTSIESEAFSHLIYLQELDLSSNRLLFIYPNTFKSLSLKTLVLDSNRNLQLAKDSFRGLVVQSLSMKDCHLKILTHESIKQISGYLTTLNLADNRLEYLSNDFDLLFRGLDNLNLENNPFNCSCQLKWLALTLQTRTKRRDNSPKHSLLRLTNPVCEYPKNLKGSSIENLSIVSFQCQIPKLQRIDIKVTSEITAEISCISDDMSNSQVKWRYRYNLSPLFYRYPDQNSGVNQASIIVSKKSEFDFYSCLIINENGNATVDIKIKWPTLNKEYVESPINSPPNTVNQFNLR…	508	0.884	Y	1	430-452;	0.741	N	41-168; 169-295	4.70E-15;3.50E-16	G3DSA:3.80.10.10;G3DSA:3.80.10.10	IPR032675;IPR032675	Leucine-rich repeat domain superfamily;Leucine-rich repeat domain superfamily	Neural	20	0.557	0.44	2008	1.441	http://planmine.mpi-cbg.de/planmine/portal.do?class=Contig&externalids=dd_Smed_v6_9153_0_1	dd_Smed_v4_9153_0_1
	dd_Smed_v4_9254_0_1	TM	NA		IPR001791	LamG	CoreM	2	CELSR1	NA	7.63e-12	XP_011528857.1	yes	SMESG000045006.1	PPAIITVKNEGPETYRILTNFTNTIILSQADEYFSFITCKDVNCAYEGVDQNEKIKDFSSLKIYVACSEIRPCLTYIDFGTGYLENKNLSTTYYNSKISIKNSSLETKPKAILNCRNGGKPNGKKCICPDSEDFIVRGPECESLQIRLKQKQFVYALPNSTNTVIEFSIYVTSFQGSIDVLTIKKANQIVMNCAINETAFSLQVVDKSASVPFKIDTPNRWIFIFISITNSETNAWIDDKKILLQQRLPEYYFELDGIPLILNNKINTNNKEICLSNLKVNQQIVDLYLPSYENCQPNCDQCNKNQTCIYQPFKSIGNAKCLCKIGMRSSGDSQCQLTDTGTVSLPNQKVNDVKLINDGEISIVQFIFRTFSPNGILFSMNFSSPTNFISSLKIINSEL…	752	0.125	N	1	600-622;	0.899	N	294-336; 340-462; 517-553; 559-590; 637-752	27;1.08E-09;9.272;1.50E-06;3.90E-10	SM00181;SSF49899;PS50026;PF00008;PF01049	IPR000742;IPR013320;IPR000742;IPR000742;IPR000233	EGF-like domain;Concanavalin A-like lectin/glucanase domain superfamily;EGF-like domain;EGF-like domain;Cadherin, cytoplasmic domain	Pharynx	27	0.635	0.8	1482	1.466	http://planmine.mpi-cbg.de/planmine/portal.do?class=Contig&externalids=dd_Smed_v6_9254_0_1	dd_Smed_v4_9254_0_1
	dd_Smed_v4_9447_0_1	TM	NA		NA	NA	NA	NA	LMAN1	ECMaff	1.14e-63	NP_005561.1	yes	SMESG000078243.1	MLRVLLFICFFINLSLSDVENIHKRHEYNLTFKGPVIVLPNTNEIPFFEIGGHVIPGKDRVRLTTSLPDQQGWIWSKGNASFEGFQIDILFKITGSGRIGADGLALWIVKNKSSGGHALGASNIWNGLGIFFDTYDNDGQNNNPIILAISNDGTKFYDSSTDGRDLNIGHCIRDFRNRPHPVHSRIIYFNHTLEVLVSSGIEETNPVLEECFKVKTNLPHDNYYFGLSAATGTLADDHDVEKFEVHSLINLKNLKKDEENKVLEEMKLYEEDYQKRLNNITDLGETPATSQTTQPSYSDLSKSLLVIWQEITRQNKILKDIMSNVLDLQKSQSSKSLPSPDNEFVSQIDLMRKEFVSIKSSVESLSEKIENPSIIYKQQQSLNQLQVTNENMKSEMVKE…	468	0.878	Y	1	434-456;	0.05	N	24-249	5.27e-59	SSF49899	IPR013320	Concanavalin A-like lectin/glucanase domain superfamily	NA	NA	NA	NA	7385	1.533	http://planmine.mpi-cbg.de/planmine/portal.do?class=Contig&externalids=dd_Smed_v6_9447_0_1	dd_Smed_v4_9447_0_1
	dd_Smed_v4_9465_0_1	TM	NA		NA	NA	NA	NA	EPGN	ECM_SF	0.002	NP_001257920.1	yes	SMESG000077702.1	MKMKTNITTLINVIIFGILISPITTKAILKVYIYNYQNHEDMKHDEKKCETFHWANDHCDPIFEICITEKSLCDVFKTTTNVFDNSKKIYNVFTQTFKRDKFINSISISVRVDDVDSGGISDHIAKFRTSFNIETPGLIDRKTMSVEPANVKVSLQASVSVKCALNYYGNKCEERSDKFICNSSCINGKCNFNYQKDTFFCQCYNGWDGINCNKSIFINNLSSSTKLPTKHTSQRLTTKYNYVVYVSSFDFSTTIIIISLIFVLCISLFSMIYVIRTTKKRNKKSSNLFTATSRPLPTITFTKNLNKESQDPIKQNTLVSQFNQPDTVYDYSTVQIGDSYSERNSNKQNMPENEFEDPYEVPLLSHIESASSTVDDTYEIPIKSEILKY*	389	0.39	N	2	7-29;253-275;	0.06	N	177-213	11.512	PS50026	IPR000742	EGF-like domain	Cathepsin+	10	0.543	0.3	930	1.392	http://planmine.mpi-cbg.de/planmine/portal.do?class=Contig&externalids=dd_Smed_v6_9465_0_1	dd_Smed_v4_9465_0_1
	dd_Smed_v4_9602_0_1	TM	NA		IPR000483	LRRCT	CoreM	1	LRFN4	NA	1.95e-09	XP_005274296.1	yes	SMESG000079433.1	MILKRTLILILYFLILPFFNCDEKCPKVCDICFNDHLSCTVGGLLSIPTNIHESTTKITLIGHEFLSSSLSKSNFSGFFKPKYSIEQLSIRKSNIKVIEKDTFYDLSGLDNLDLSKNKAIIIRNKAFNNLKLKHLKLDHIQGLVLERGAFDGLAVTSLSMKNSSLKTLSFDLMRPISNNLRSLFLSNNHISELDQKFEPLITQLSHLDLTGNPFQCTCKLVWLSRALEKRMGLGLELEFSNSGQYVNFPLCAGPAHVKDKYIHNITEAEFSCEPPSLDVIDIQFENLDIVKLKCSAKLPFKAAPIQVYWQEISDPFSLKDSQLEKNPNDETNLAVTVIRKSSSVNLYQCLAKSSSGNATIRVTINWPPVINRTKPLENNTPNSNNNWFEPSNKQTEKNF…	503	0.792	Y	1	411-433;	0.627	N	25-143; 144-274; 275-365	1.50E-12;1.70E-20;7.794	G3DSA:3.80.10.10;G3DSA:3.80.10.10;PS50835	IPR032675;IPR032675;IPR007110	Leucine-rich repeat domain superfamily;Leucine-rich repeat domain superfamily;Immunoglobulin-like domain	NA	NA	NA	NA	2423	1.445	http://planmine.mpi-cbg.de/planmine/portal.do?class=Contig&externalids=dd_Smed_v6_9602_0_1	dd_Smed_v4_9602_0_1
	dd_Smed_v4_9663_0_1	TM	NA		IPR000742	EGF	Core_SF	2	NOTCH3	NA	1.33e-12	XP_005259981.1	yes	SMESG000063934.1	MTIKLTNSNQYVFITLLFIFYHIYIDRGVSSERVGYLYFKFLCYENFEHLDRNGAECDSVPSKNCDPIFTICINHQYISGIDKDNCQIYYTETSSYDNHETVCNKPTDNRGPLSKLVVKELHFIPKEWFIKINVIDSDQWHNPSDIALFGYQFTQSPSANYSNPIYDNITMYRQDRSIRNPKVKMFISMSAQCDHNRYGEKCEIFCKPSNLYKCSRNGKKLCNEGWKGEQCNEQDLCLYQSCVLDGKCIEIDGKAQCMCNGRIGPHCFPNYNPCRSNPCKNEGRCIPNKTGEVGIRCHCNPNFFGVLCEQSLCEIVPCHNNATCEYDKDFNRKCICLPGYTGILCDQEPIIPVETTPNTAPRRGNSSHGALADKNIQLGSTQTILFFSFGILFCILGVV…	534	0.414	N	2	7-25;383-405;	0.807	N	178-231; 233-268; 273-309; 312-346	1.50E-12;8.639;0.0012;1.10E-04	PF01414;PS50026;SM00181;SM00181	IPR001774;IPR000742;IPR000742;IPR000742	Delta/Serrate/lag-2 (DSL) protein;EGF-like domain;EGF-like domain;EGF-like domain	Cathepsin+	10	0.547	0.33	1212	1.4	http://planmine.mpi-cbg.de/planmine/portal.do?class=Contig&externalids=dd_Smed_v6_9663_0_1	dd_Smed_v4_9663_0_1
	dd_Smed_v4_9829_0_1	TM	NA		IPR001881	EGF_CA	Core_SF	3	LDLR	NA	4.37e-111	NP_000518.1	yes	SMESG000013396.1	MKYLLISCLVISIVCVVSSQYYKRCRRFQFLCQNGKCIPETLHCDGHDNCGDNSDEICDHRETFTCSDSNIILKTELCDGKADCDNDEDPKICVQNKCSIDQFMCRTKPMNCISKTSLCNHNNDCSDGSDESPEACEIINKPLVVQCDNSIHFQCENKQLCISRIYYCDGKSDCSDQSDEKNCPDSENSKSKSQSLADLVKQSTICQNNEFYCGAGSTVPCIAKEWRCDGSYDCPETYKDELNCSNFECSPDKPNRCKTIDSCYDNDQRCDGYPDCTDNSDEEFCSNPSQHNVSCDPFNEFKCVKNNTCIAFQRVCDKTNDCGDGSDERPGGKSENCDKNLCKINNGNCEQKCINFYSHRKCLCKPGYRIDSINETKCIDIDECADHMVCSHKCANYLG…	860	0.84	Y	2	3-22;764-786;	0.975	N	35-56; 69-90; 97-138; 159-180; 219-240; 261-282; 307-328; 338-379; 380-419; 421-738	1.00E-31;1.00E-31;5.10E-10;1.00E-31;1.00E-31;1.00E-31;1.00E-31;0.027;3.00E-09;5.10E-81	PR00261;PR00261;SM00192;PR00261;PR00261;PR00261;PR00261;SM00179;SM00179;G3DSA:2.120.10.30	IPR002172;IPR002172;IPR002172;IPR002172;IPR002172;IPR002172;IPR002172;IPR001881;IPR001881;IPR011042	Low-density lipoprotein (LDL) receptor class A repeat;Low-density lipoprotein (LDL) receptor class A repeat;Low-density lipoprotein (LDL) receptor class A repeat;Low-density lipoprotein (LDL) receptor class A repeat;Low-density lipoprotein (LDL) receptor class A repeat;Low-density lipoprotein (LDL) receptor class A repeat;Low-density lipoprotein (LDL) receptor class A repeat;EGF-like calcium-bind…	NA	NA	NA	NA	2660	1.422	http://planmine.mpi-cbg.de/planmine/portal.do?class=Contig&externalids=dd_Smed_v6_9829_0_1	dd_Smed_v4_9829_0_1
	dd_Smed_v4_9864_0_1	TM	NA		NA	NA	NA	NA	CHRNA7	NA	2.44e-102	NP_000737.1	yes	SMESG000000214.1	MNTLNVLFLSVILFFRDVNAGSYEKRLLKHLFNPNRVDAHNPLERPVKNESLPVEVLFGTTLTQIIDVDEKNQIIKTSIWLSIIWNDYHFHWNPSEYGGITAINVLPNTVWMPDVLLYNSADNNFNAANSVKVVISYDGSMSYVPPGLFKSTCTMDVTWFPFDVQNCTLKFGTWSYDGVDVNLKIQNVNMNSSNGNDSNIGNVEMLYYARSGEWELISSDLRRTVQRYACCETDFIDVKMTIVIGRRITYYLFNFVLPCIIISAVALLDFLLPSDAGEKISLGVTIMLSLSMFQLLLADNMPQSSLSLPLLALYFLSMMVLSTLSILFTVIVLNCHHNDHKVPRFIRVIINQWLAKVLFITPPDSICTISTKASKKPPVIIDKTIYNSKVSHSLLANVL…	512	0.783	Y	4	250-272;279-298;313-335;487-509;	0.015	N	26-495	2.6e-125	PTHR18945	IPR006201	Neurotransmitter-gated ion-channel	Muscle	14	0.586	0.6	3323	1.522	http://planmine.mpi-cbg.de/planmine/portal.do?class=Contig&externalids=dd_Smed_v6_9864_0_1	dd_Smed_v4_9864_0_1
	dd_Smed_v4_9876_0_1	TM	NA		NA	NA	NA	NA	PLG	ECMreg	7.3	NP_000292.1	yes	SMESG000041949.1	MLRVYFVWLVFYFNSVLGDSWSENLYVKALKYSFPLNYSSISKNNFPSKINEIRILPFLFFKPNLNDEESKIQIDGYVAMRWADSQLNKWNYSLPEWRNLSQFPLINLKNYPAHFPQLNDVNSDTVTLYVHSNGEITYWAKLDLTVDCVRLKEFQYPTEKFQCDYEFMLISSNVSQTLVCDSNVFGYNFSCRRYYNFTKGWKKYMEDKLQTWTVDVKINYLDKPQRILFSSVFSRKNRNEEIDYNIIKYVSVILIFQLLILPNCEERYFIGLMTLLSLLFELDSLEKLAAIRDNPAIRLIIYQKALIIIQLVILVESLLVNHVINLKSRASVPEIISYLLWSVYERNLSLRSSTSNLMSRIMFGMHNKRRTINEYIDQPMSDDLIINHQTSSDFNPSIN…	463	0.798	Y	1	440-462;	0.927	N	46-178	5.89e-05	SSF63712	IPR036734	Neurotransmitter-gated ion-channel ligand-binding domain superfamily	Protonephridia	29	0.735	2.06	1619	1.508	http://planmine.mpi-cbg.de/planmine/portal.do?class=Contig&externalids=dd_Smed_v6_9876_0_1	dd_Smed_v4_9876_0_1
	dd_Smed_v4_9877_0_1	TM	NA		NA	NA	NA	NA	CACNA1C	NA	0	NP_001123316.1	yes	SMESG000016040.1	LYKSYMMSSNQKYYINTFLNYDINDKFSSKKRNMFPCLKPDRSCFYFKKTNRLRIFIGKIVNTKAFEAFIMICIFFSCLGLSLTKMYPNNDSNDLNDKLENTELPLILIFAIESIMKIILYGFVLHAKSYLRNFWNVLDFIIVVLGIVTYILSVTDQGKVDIKALRAFRVLRPLRLISKMPSLQIVLNSIIIAIKPLANILLLVLFLIIIFSIVGISLFSGIFHFTCYNNVTKQRMSNPKPCNPRDNSLGYLCDNLPNLPVGQVWSCLDMYNNSLNVLRFPGPNIGITSFDNMGFAMLTVFQIITKEGWTDIMYMVNDVYGNSWPWVFFIPLVILGSYFLLNLIIGILCGQFTKEKLKVERQNEFIKEKQNLKDTDDYLFYKDWIEQGDKIINELLDES…	1648	0.104	N	20	65-84;104-126;133-155;203-225;282-304;324-346;459-481;496-518;585-607;665-687;854-872;887-909;916-938;976-998;1049-1071;1091-1113;1170-1187;1202-1224;1297-1319;1385-1407;	0.855	N	64-356; 458-695; 852-1124; 1170-1417; 1420-1489; 1491-1569	1.80E-56;7.10E-46;1.00E-46;5.90E-52;1.90E-23;1.80E-22	PF00520;PF00520;PF00520;PF00520;PF16905;PF08763	IPR005821;IPR005821;IPR005821;IPR005821;IPR031649;IPR014873	Ion transport domain;Ion transport domain;Ion transport domain;Ion transport domain;Voltage-dependent L-type calcium channel, IQ-associated domain;Voltage-dependent calcium channel, alpha-1 subunit, IQ domain	Protonephridia	40	0.622	0.88	4767	1.433	http://planmine.mpi-cbg.de/planmine/portal.do?class=Contig&externalids=dd_Smed_v6_9877_0_1	dd_Smed_v4_9877_0_1
	dd_Smed_v4_9914_0_1	TM	NA		IPR001627	Sema	CoreM	6	SEMA5A	ECMaff	3.47e-49	NP_003957.2	yes	SMESG000033853.1	MIYYAKYLEFVTILNIFIIPVLSLINLHYPVLNMTSFIHFQNLHQYAMADYGNFKHLSYIPNSDHIYVVSNENEIVRLKLNNLNFDSKYTLKKQCTSEQCEKIIIDVVQFAKDSKILWICFNYMLYSNTNKLEDQMCYALKKENLASDHIAQWTGKTFISSDLEHRTVHSATSDYTYAGLYMKSYKELMIFKNPLVFTHDNLSNVNKINLPRSVIKAPGDIITSFQHNKSVYFLYTETDFLCGCKENVLVTRLIRLCENDKGLTSEQFSVFNKVNVECQQVNSNRAIPPFKYRIATNGHWLSLSKQLVVTFTSNYKEFESSAICVYTIKSIEDAFNSELKKSSEKTSYKFNEYKNICQLFTTGNQDSNFLTNLQTLCKTYPLHRDIVTSQAILYETRTK…	1034	0.279	N	2	7-29;917-939;	0.824	N	212-511; 743-888	6.00E-65;6.00E-65	PTHR11036;PTHR11036	IPR027231;IPR027231	Semaphorin;Semaphorin	Pharynx	27	0.548	0.27	2446	1.367	http://planmine.mpi-cbg.de/planmine/portal.do?class=Contig&externalids=dd_Smed_v6_9914_0_1	dd_Smed_v4_9914_0_1
	dd_Smed_v4_9987_0_1	TM	NA		IPR000082	SEA	CoreM	1	NA	NA	NA	NA	yes	SMESG000045917.1	MLYFSLRLSVLFIFVQFSISLKYGYYFTGTFNQTTQQPFSISEIIHNMSEVSRDFNIEFRGSILNLRNENKTGDMYFIIYSKENSIGGMYKNWVDMSYQLKQIEFYNININFAYFAMMDVELSSASINTQYLSWKLSDYKNILLQLYQSGTAGFNFQFFDPPIPTFNKFFVSFTNSTGIIKAKMLTTMFSSNNYPCSDKYQIYYPVILGNLNATINKVFWDKISIFSSEGTIKYEYYITGTFEVSFLTFLQSKNIINLSYQIFQNISFSFSSFGVLFEGEILLINNSTNTIDFHGSLFRENKDLREINYIYTQIIPAIENVVLKNVKIYNIFQATIYAYLNNLIYNSSNFLQNISAFKDDLKGKILSGLLKENLILLNGNYYEFVLQIQPVEDRIGIFS…	772	0.813	Y	1	732-754;	0.394	N	#N/A	#N/A	#N/A	#N/A	#N/A	Epidermal	24	0.576	0.52	1397	1.359	http://planmine.mpi-cbg.de/planmine/portal.do?class=Contig&externalids=dd_Smed_v6_9987_0_1	dd_Smed_v4_9987_0_1
	dd_Smed_v4_100074_0_1	Unclear_transcript	NA	not in genome	IPR000436	CCP	CoreM	1	CFHR2	NA	1.28e-09	NP_001299601.1	yes	NA	KKIYSKTEDTIEFMCRYGYRELTPKHTFRATCREGKVVYPRCG*	43	0.1	N	0	NA	0.652	N	2-42	6.42e-13	SSF57535	IPR035976	Sushi/SCR/CCP superfamily	NA	NA	NA	NA	79	1.332	http://planmine.mpi-cbg.de/planmine/portal.do?class=Contig&externalids=dd_Smed_v6_100074_0_1	dd_Smed_v4_100074_0_1
	dd_Smed_v4_102111_0_1	Unclear_transcript	NA	not in genome	IPR000436	CCP	CoreM	1	CFHR1	NA	2.18e-39	XP_011507759.1	yes	NA	TEPPQCKDSQGKCGPPPPIDNGDITSLLQSVYLPGSIVEYRCQAYYELRGNRNVVCRNGEWSEPPKCLEACLISEETMRKHHIQLRWK*	88	0.11	N	0	NA	0.604	N	13-72	2.02e-15	SSF57535	IPR035976	Sushi/SCR/CCP superfamily	NA	NA	NA	NA	64	1.396	http://planmine.mpi-cbg.de/planmine/portal.do?class=Contig&externalids=dd_Smed_v6_102111_0_1	dd_Smed_v4_102111_0_1
	dd_Smed_v4_102686_0_1	Unclear_transcript	NA	in genome	NA	NA	NA	NA	ZP3	Core_glycoprotein	8.1	NP_009086.4	yes	NA	KYSIYVKTCKLYFQLFGITDKRNSTYSTIQLSLLHTQIKQMCKFSKKSNRWGHIVTIKLILVTRPIMFVYCIDTYE	76	0.118	N	0	NA	0.72	N	#N/A	#N/A	#N/A	#N/A	#N/A	NA	NA	NA	NA	125	1.328	http://planmine.mpi-cbg.de/planmine/portal.do?class=Contig&externalids=dd_Smed_v6_102686_0_1	dd_Smed_v4_102686_0_1
	dd_Smed_v4_10328_0_1	Unclear_transcript	NA	in genome	NA	NA	NA	NA	OVGP1	ECMaff	0.14	NP_002548.3	yes	SMESG000010272.1	MNGYVLVFSVTGGYGLVTNVIYGYGLVTNATEGYGLVTNVTWGYGLVTNVMDGMELVTNVTDGYGLMTIVTAGYGFVSNVTWG*	83	0.205	N	2	5-27;60-82;	0.288	N	#N/A	#N/A	#N/A	#N/A	#N/A	NA	NA	NA	NA	1075	1.374	http://planmine.mpi-cbg.de/planmine/portal.do?class=Contig&externalids=dd_Smed_v6_10328_0_1	dd_Smed_v4_10328_0_1
	dd_Smed_v4_103778_0_1	Unclear_transcript	NA	not in genome	NA	NA	NA	NA	ITIH1	ECMreg	1.07e-26	NP_002206.2	yes	NA	PCPSAVVPREDGCASWSSEDVRDYIVSVDAVNQPIPIVVNEPAGHLSPMSGVLPVVFLQAPGDCQAAV	68	0.11	N	0	NA	0.879	N	#N/A	#N/A	#N/A	#N/A	#N/A	NA	NA	NA	NA	88	1.427	http://planmine.mpi-cbg.de/planmine/portal.do?class=Contig&externalids=dd_Smed_v6_103778_0_1	dd_Smed_v4_103778_0_1
	dd_Smed_v4_104545_0_1	Unclear_transcript	NA	not in genome	NA	NA	NA	NA	HSPG2	Core_proteoglycan	3.86e-05	XP_011539620.1	yes	NA	SDEDIAYCNSCDPVQKACGPIIGNSTVEKYNIDWACNGEDDCKNGFDEKHCDASDKCKPLKFTCSNGD	68	0.105	N	0	NA	0.522	N	32-51	2.5e-05	PF00057	IPR002172	Low-density lipoprotein (LDL) receptor class A repeat	NA	NA	NA	NA	46	1.352	http://planmine.mpi-cbg.de/planmine/portal.do?class=Contig&externalids=dd_Smed_v6_104545_0_1	dd_Smed_v4_104545_0_1
	dd_Smed_v4_11592_1_1	Unclear_transcript	NA	not in genome	NA	NA	NA	NA	ADAM23	ECMreg	1.7	NP_003803.1	yes	NA	MGLYSYLMDPYGVTSLLHSIIYLSFTFGNVGQLYFIQLLVYYSMLEKCWRFKLLAIRGFIGDGDRDWEIIYGLRTC*	76	0.138	N	1	20-42;	0.548	N	#N/A	#N/A	#N/A	#N/A	#N/A	NA	NA	NA	NA	1576	1.447	http://planmine.mpi-cbg.de/planmine/portal.do?class=Contig&externalids=dd_Smed_v6_11592_0_1	dd_Smed_v4_11592_1_1
	dd_Smed_v4_1268_0_1	Unclear_transcript	NA	not in genome	NA	NA	NA	NA	WFIKKN2	ECM_SF	2.29e-16	NP_001317270.1	yes	NA	VFENISCLNSICSLPKNAGPCKASIPRYYYYSKTGKCEKFIYGGCKGNQNNFQSQTACEQNCHK*	64	0.145	N	0	NA	0.652	N	8-64	4.7e-25	G3DSA:4.10.410.10	IPR036880	Pancreatic trypsin inhibitor Kunitz domain superfamily	Epidermal	11	0.569	0.76	391	1.663	http://planmine.mpi-cbg.de/planmine/portal.do?class=Contig&externalids=dd_Smed_v6_1268_0_1	dd_Smed_v4_1268_0_1
	dd_Smed_v4_14237_0_1	Unclear_transcript	NA	in genome	NA	NA	NA	NA	COMP	Core_glycoprotein	6.4	NP_000086.2	yes	SMEST026421001.1	MLVSILTINIQCLENNNLNGISPDSELYRIFNYIDKNNFLKRQWEEHEKYFKRNAGWRCNRSVYDPYKQLRKHWPIMNVLGGAFG*	85	0.2	N	0	NA	0.154	N	#N/A	#N/A	#N/A	#N/A	#N/A	NA	NA	NA	NA	634	1.435	http://planmine.mpi-cbg.de/planmine/portal.do?class=Contig&externalids=dd_Smed_v6_14237_0_1	dd_Smed_v4_14237_0_1
	dd_Smed_v4_15309_0_1	Unclear_transcript	NA	not in genome	NA	NA	NA	NA	ANGPT1	ECM_SF	0.88	NP_001137.2	yes	NA	MMVELWINKEIKGKYLDFDPSIKDYLEKLRKVFTKNTTIIQDIKAVFEYRQTNEDVYLKTIKSLVDKVMSHEWTVA*	76	0.099	N	0	NA	0.323	N	#N/A	#N/A	#N/A	#N/A	#N/A	NA	NA	NA	NA	317	1.332	http://planmine.mpi-cbg.de/planmine/portal.do?class=Contig&externalids=dd_Smed_v6_15309_0_1	dd_Smed_v4_15309_0_1
	dd_Smed_v4_16323_0_1	Unclear_transcript	NA	not in genome	NA	NA	NA	NA	VWF	Core_glycoprotein	0.83	NP_000543.2	yes	NA	MTISVIGIGHNSIIRNSFNFSPLISFHFQMTLYLFKNICSNFLFLNYCLSNPGIYKVILHILFDMVKQKASKHFLKFVYFVNLKLLS	87	0.154	N	0	NA	0.807	N	#N/A	#N/A	#N/A	#N/A	#N/A	NA	NA	NA	NA	315	1.334	http://planmine.mpi-cbg.de/planmine/portal.do?class=Contig&externalids=dd_Smed_v6_16323_0_1	dd_Smed_v4_16323_0_1
	dd_Smed_v4_16700_0_1	Unclear_transcript	NA	tblastn in genome	NA	NA	NA	NA	NA	NA	NA	NA	yes	NA	VISFINFPVPTASTVLYQHIAIDASISCPQRKHYKIYSTVKFVSISCLPTVSVKLSKHSIIDIIIKMKMSNPNIFIKVCLN*	81	0.155	N	0	NA	0.604	N	#N/A	#N/A	#N/A	#N/A	#N/A	NA	NA	NA	NA	1795	1.398	http://planmine.mpi-cbg.de/planmine/portal.do?class=Contig&externalids=dd_Smed_v6_16700_0_1	dd_Smed_v4_16700_0_1
	dd_Smed_v4_18355_0_1	Unclear_transcript	NA	not in genome	NA	NA	NA	NA	EGFLAM	Core_glycoprotein	7.3	NP_689616.2	yes	NA	TENSAINNDSSVLTDGPSHSNANRRHKPSRNHRRRQRRRAENVLLQANLRSNEYSEAMEHRGPSSVENVSHELDDEIIYAPVKPRSNQNHY*	91	0.11	N	0	NA	0.627	N	#N/A	#N/A	#N/A	#N/A	#N/A	NA	NA	NA	NA	971	1.398	http://planmine.mpi-cbg.de/planmine/portal.do?class=Contig&externalids=dd_Smed_v6_18355_0_1	dd_Smed_v4_18355_0_1
	dd_Smed_v4_20144_0_1	Unclear_transcript	NA	in genome	NA	NA	NA	NA	ANGPTL7	ECM_SF	7.5	NP_066969.1	yes	NA	CHGNCQNLNSKWHGNLRSPYNNYQGICQNPNNNYQKICRKPNNNYQGNCQNPNNNYQGNFQNPNNKCQGNFQNPNNKCHGNCQN	84	0.108	N	0	NA	0.129	N	#N/A	#N/A	#N/A	#N/A	#N/A	NA	NA	NA	NA	223	1.593	http://planmine.mpi-cbg.de/planmine/portal.do?class=Contig&externalids=dd_Smed_v6_20144_0_1	dd_Smed_v4_20144_0_1
	dd_Smed_v4_20343_0_1	Unclear_transcript	NA	in genome	NA	NA	NA	NA	RPTN	ECM_SF	0.25	NP_001116437.1	yes	NA	SYFHHRILIYKIKSQFLFEIFKCIIIIVITMYNYYYIIMPFGLRNSAQIFQIAPLPIARHYRFRKCHRT*	69	0.127	N	1	15-37;	0.807	N	#N/A	#N/A	#N/A	#N/A	#N/A	NA	NA	NA	NA	601	1.322	http://planmine.mpi-cbg.de/planmine/portal.do?class=Contig&externalids=dd_Smed_v6_20343_0_1	dd_Smed_v4_20343_0_1
	dd_Smed_v4_20561_0_1	Unclear_transcript	NA	not in genome	NA	NA	NA	NA	TIGD1	NA	1.53e-08	NP_663748.1	yes	NA	KERLTLLLCSNASEDFISKPMLVYHSENPRVFKKKKVIKSKLPVVWKSNTKAWMAKLFLWIDCVIYLH	68	0.139	N	0	NA	0.36	N	1-56	3.7e-12	PF03184	IPR004875	DDE superfamily endonuclease domain	NA	NA	NA	NA	138	1.375	http://planmine.mpi-cbg.de/planmine/portal.do?class=Contig&externalids=dd_Smed_v6_20561_0_1	dd_Smed_v4_20561_0_1
	dd_Smed_v4_20780_0_1	Unclear_transcript	NA	in genome	NA	NA	NA	NA	MMP13	ECMreg	7.6	NP_002418.1	yes	NA	QQIDIIPAYHLPINNDGSVLTDGASHSNANHRHKPNRNRRRWQRRRAENGLLQVNLGSNEDTELRELSDLMMTEYTTSRQDDELDVIYAP	90	0.11	N	0	NA	0.84	N	#N/A	#N/A	#N/A	#N/A	#N/A	NA	NA	NA	NA	107	1.297	http://planmine.mpi-cbg.de/planmine/portal.do?class=Contig&externalids=dd_Smed_v6_20780_0_1	dd_Smed_v4_20780_0_1
	dd_Smed_v4_20954_0_1	Unclear_transcript	NA	not in genome	NA	NA	NA	NA	FAM200A	NA	9.78e-09	NP_659802.1	yes	NA	KLENLNKQEIFSKTMSVKQKELLASYKVSYRIAKCKTPPFNRRNFGATCSY*	51	0.1	N	0	NA	0.72	N	#N/A	#N/A	#N/A	#N/A	#N/A	NA	NA	NA	NA	220	1.392	http://planmine.mpi-cbg.de/planmine/portal.do?class=Contig&externalids=dd_Smed_v6_20954_0_1	dd_Smed_v4_20954_0_1
	dd_Smed_v4_21326_0_1	Unclear_transcript	NA	tblastn not in genome	NA	NA	NA	NA	NA	NA	NA	NA	yes	NA	GEMVGWEEILRGSTRLRAGLLSFLRELSWLGVCVRGVNIFWMESVEEEFIVFLGGIYSNRYQYVCKYFVRVKILSFKEK	79	0.294	N	0	NA	0.288	N	#N/A	#N/A	#N/A	#N/A	#N/A	NA	NA	NA	NA	127	1.31	http://planmine.mpi-cbg.de/planmine/portal.do?class=Contig&externalids=dd_Smed_v6_21326_0_1	dd_Smed_v4_21326_0_1
	dd_Smed_v4_21343_0_1	Unclear_transcript	NA	in genome	NA	NA	NA	NA	CST11	ECMreg	0.2	NP_543020.2	yes	NA	MNLLMIRFFFIDEVGFSLSMRRGFGGALIAKGPIMQVPSIRNKNVSICAAMSVSVSISRLLQKHYATWWNFDSFYRGLLSFFIQIRNYYNG*	91	0.308	N	0	NA	0.72	N	#N/A	#N/A	#N/A	#N/A	#N/A	NA	NA	NA	NA	1566	1.414	http://planmine.mpi-cbg.de/planmine/portal.do?class=Contig&externalids=dd_Smed_v6_21343_0_1	dd_Smed_v4_21343_0_1
	dd_Smed_v4_22313_0_1	Unclear_transcript	NA	not in genome	NA	NA	NA	NA	LTB	ECM_SF	0.67	NP_002332.1	yes	NA	DLNSEKDKTKNAYRNEQIIKKVVISIPQETNNLKSESCNANPSARTNYGFNKYPESMPRVNEISYAKVLQMPASYKIYI*	79	0.104	N	0	NA	0.789	N	#N/A	#N/A	#N/A	#N/A	#N/A	NA	NA	NA	NA	274	1.317	http://planmine.mpi-cbg.de/planmine/portal.do?class=Contig&externalids=dd_Smed_v6_22313_0_1	dd_Smed_v4_22313_0_1
	dd_Smed_v4_22502_0_1	Unclear_transcript	NA	not in genome	NA	NA	NA	NA	ADAM19	ECMreg	1.9	NP_150377.1	yes	NA	MRVKSFSYLCDFLNAMFYENVQYLSVPYIYSHGYIICKVPPLSQVFQNLTADTDDFVGSIILNILIFTVAVTAATKIIFPSQ*	82	0.168	N	1	56-78;	0.36	N	#N/A	#N/A	#N/A	#N/A	#N/A	NA	NA	NA	NA	1259	1.364	http://planmine.mpi-cbg.de/planmine/portal.do?class=Contig&externalids=dd_Smed_v6_22502_0_1	dd_Smed_v4_22502_0_1
	dd_Smed_v4_23892_0_1	Unclear_transcript	NA	in genome	NA	NA	NA	NA	IL24	ECM_SF	2.5	XP_016855610.1	yes	NA	NTKKENICTIENYLKLKKICLRKNFAYCITCNVCIEIYIKSTLRNLHQRLKERPNPAGKSSVYRHLQQCQPKEERKSISIKILAGDNLHKNLRFKEA	97	0.127	N	0	NA	0.698	N	#N/A	#N/A	#N/A	#N/A	#N/A	NA	NA	NA	NA	292	1.414	http://planmine.mpi-cbg.de/planmine/portal.do?class=Contig&externalids=dd_Smed_v6_23892_0_1	dd_Smed_v4_23892_0_1
	dd_Smed_v4_27293_0_1	Unclear_transcript	NA	not in genome	NA	NA	NA	NA	TGM3	ECMreg	0.79	NP_003236.3	yes	NA	MADVIRVVRSDSSIFLISFDIWVEKIRCKYFLVSFTSIADLRVCHILPTRTGDCWIFFSCRSIGLPISKMVDLYLEIDIYYWV	83	0.146	N	0	NA	0.942	N	#N/A	#N/A	#N/A	#N/A	#N/A	NA	NA	NA	NA	165	1.399	http://planmine.mpi-cbg.de/planmine/portal.do?class=Contig&externalids=dd_Smed_v6_27293_0_1	dd_Smed_v4_27293_0_1
	dd_Smed_v4_32618_0_1	Unclear_transcript	NA	not in genome	NA	NA	NA	NA	ADAM22	ECMreg	8.9	NP_068367.1	yes	NA	KKKKLDERLLHYQKIKHRWTKADSAIKITCVILTGILAVSIAVLSGLGTAGIVEGVAITKGCVLGRSNALYLFSSETLSIGFTARKSFNGKYVKNY*	96	0.153	N	1	31-53;	0.548	N	#N/A	#N/A	#N/A	#N/A	#N/A	NA	NA	NA	NA	494	1.528	http://planmine.mpi-cbg.de/planmine/portal.do?class=Contig&externalids=dd_Smed_v6_32618_0_1	dd_Smed_v4_32618_0_1
	dd_Smed_v4_33762_0_1	Unclear_transcript	NA	not in genome	NA	NA	NA	NA	COL18A1	Core_collagen	1	NP_569712.2	yes	NA	YSFFQQNSVLTIRCPLQVDPVLILVLRPNSPPSQAKQVFEPALHYVQFIGNPLTNNKPGIPFQPPDKNATSKKGKNPNP*	79	0.189	N	0	NA	0.675	N	#N/A	#N/A	#N/A	#N/A	#N/A	NA	NA	NA	NA	125	1.373	http://planmine.mpi-cbg.de/planmine/portal.do?class=Contig&externalids=dd_Smed_v6_33762_0_1	dd_Smed_v4_33762_0_1
	dd_Smed_v4_36699_0_1	Unclear_transcript	NA	in genome	NA	NA	NA	NA	SPON1	Core_glycoprotein	6.6	NP_006099.2	yes	NA	QIQFNNSVFYSNFPFNNKLNFFQTIDSLSRRLRLIIFDTSNYFHSRPQISLHCQGNTPFPSRLTHKFPQYISDDFQ*	76	0.117	N	0	NA	0.604	N	#N/A	#N/A	#N/A	#N/A	#N/A	NA	NA	NA	NA	121	1.382	http://planmine.mpi-cbg.de/planmine/portal.do?class=Contig&externalids=dd_Smed_v6_36699_0_1	dd_Smed_v4_36699_0_1
	dd_Smed_v4_36919_0_1	Unclear_transcript	NA	not in genome	NA	NA	NA	NA	SERPINA1	ECMreg	1.03e-45	XP_016876859.1	yes	NA	YDLKSVLGDVGITEVFSDRADLSGITKEQPLKVSKALHKAALTIDEKGTEAVGSTFLEAIPMSLPPDVEFNRPFLCILYDRNTKSPLFVGKVVNPTQA*	98	0.103	N	0	NA	0.824	N	1-95	7.9e-44	PTHR11461	IPR000215	Serpin family	NA	NA	NA	NA	138	1.363	http://planmine.mpi-cbg.de/planmine/portal.do?class=Contig&externalids=dd_Smed_v6_36919_0_1	dd_Smed_v4_36919_0_1
	dd_Smed_v4_42333_0_1	Unclear_transcript	NA	tblastn not in genome	NA	NA	NA	NA	NA	NA	NA	NA	yes	NA	PYQVLKATETNVVLQLVANKKAEPLMVHVNRCKRCAPQTKQKTDTTKVEYPKLAIKEKQAETAKIEYPKLVIKEKKPDKGILREQSERYP	90	0.115	N	0	NA	0.575	N	#N/A	#N/A	#N/A	#N/A	#N/A	NA	NA	NA	NA	109	1.33	http://planmine.mpi-cbg.de/planmine/portal.do?class=Contig&externalids=dd_Smed_v6_42333_0_1	dd_Smed_v4_42333_0_1
	dd_Smed_v4_42851_0_1	Unclear_transcript	NA	not in genome	NA	NA	NA	NA	SPON1	Core_glycoprotein	1.9	NP_006099.2	yes	NA	PQPKQHRKLLKSNIPIEMCKCSSYANISCREGSGVRKAGIKTSIHVAYRNNWKKRGNLLAALSSSSSRKIDPKSRYTSAQNYLHRVVQ*	88	0.12	N	0	NA	0.867	N	#N/A	#N/A	#N/A	#N/A	#N/A	NA	NA	NA	NA	114	1.407	http://planmine.mpi-cbg.de/planmine/portal.do?class=Contig&externalids=dd_Smed_v6_42851_0_1	dd_Smed_v4_42851_0_1
	dd_Smed_v4_46463_0_1	Unclear_transcript	NA	in genome	NA	NA	NA	NA	WFIKKN2	ECM_SF	1.37e-08	NP_001317270.1	yes	NA	LNVHFLSSVFLVLEFFQDFIIIQNRNNMKVSFMVVVK*	37	0.489	N	0	NA	NA	N	#N/A	#N/A	#N/A	#N/A	#N/A	NA	NA	NA	NA	185	1.363	http://planmine.mpi-cbg.de/planmine/portal.do?class=Contig&externalids=dd_Smed_v6_46463_0_1	dd_Smed_v4_46463_0_1
	dd_Smed_v4_46539_0_1	Unclear_transcript	NA	in genome	NA	NA	NA	NA	F12	ECMreg	0.057	NP_000496.2	yes	NA	PAGSVKEVRGWRKLKISLIIWLYQMILLTISFLQAPKNKNDKYISKQHTIVRTVCSKATHFCFNYSPEMKMKSYSFIFVFFY	82	0.248	N	1	13-35;	0.652	N	#N/A	#N/A	#N/A	#N/A	#N/A	NA	NA	NA	NA	179	1.381	http://planmine.mpi-cbg.de/planmine/portal.do?class=Contig&externalids=dd_Smed_v6_46539_0_1	dd_Smed_v4_46539_0_1
	dd_Smed_v4_48242_0_1	Unclear_transcript	NA	not in genome	IPR013128	Peptidase_C1A	ECMreg	2	CTSV	ECMreg	9.3e-29	NP_001188504.1	yes	SMESG000013991.1	LVKDQLNCGSCWAFSATGALEGQHLRKTGKLISLSEQQLVDCNRPNGNFGCIGGLPYQAFDYVEISEMELEKHYRYYAEDK	81	0.146	N	0	NA	0.575	N	2-80	1.5e-31	PTHR12411	IPR013128	Peptidase C1A	NA	NA	NA	NA	157	1.367	http://planmine.mpi-cbg.de/planmine/portal.do?class=Contig&externalids=dd_Smed_v6_48242_0_1	dd_Smed_v4_48242_0_1
	dd_Smed_v4_48265_0_1	Unclear_transcript	NA	not in genome	NA	NA	NA	NA	PLOD2	ECMreg	0.000161	NP_000926.2	yes	SMESG000014395.1	LGKQPINQQVIMRNQVVRTIPINPSGTHKIRDRLSAIYPHQILHFFSTIRILQYIALNSSNFPPQNPPPCPHFIDKRQHKSLLIPNYVIRNVGN*	94	0.126	N	0	NA	0.855	N	#N/A	#N/A	#N/A	#N/A	#N/A	NA	NA	NA	NA	606	1.4	http://planmine.mpi-cbg.de/planmine/portal.do?class=Contig&externalids=dd_Smed_v6_48265_0_1	dd_Smed_v4_48265_0_1
	dd_Smed_v4_48916_0_1	Unclear_transcript	NA	not in genome	IPR002181	FBG	Core_SF	1	FGB	Core_glycoprotein	8.75e-62	NP_001171670.1	yes	NA	TIHNSMFFSTYDRDNDGWKTTDPRKQCSKEDGGGWWYNRCHAANPNGRYYWGGAYTWDMAKHGTDDGVVWMNWQGSWYSMKKMSMKIRPYFPEQ*	94	0.121	N	0	NA	0.394	N	1-90	4.2e-32	PF00147	IPR002181	Fibrinogen, alpha/beta/gamma chain, C-terminal globular domain	NA	NA	NA	NA	167	1.497	http://planmine.mpi-cbg.de/planmine/portal.do?class=Contig&externalids=dd_Smed_v6_48916_0_1	dd_Smed_v4_48916_0_1
	dd_Smed_v4_49914_0_1	Unclear_transcript	NA	not in genome	NA	NA	NA	NA	TLL2	ECMreg	1.7	NP_036597.1	yes	NA	RGKITEFYFENKENGVLLLIGLNLDEISQYVRLRIHKISGAESNHIESKTFTRTWNLVEAASKRLEHVSIQQNHYTCNSG*	80	0.139	N	0	NA	0.463	N	#N/A	#N/A	#N/A	#N/A	#N/A	NA	NA	NA	NA	839	1.347	http://planmine.mpi-cbg.de/planmine/portal.do?class=Contig&externalids=dd_Smed_v6_49914_0_1	dd_Smed_v4_49914_0_1
	dd_Smed_v4_53693_0_1	Unclear_transcript	NA	in genome	IPR013128	Peptidase_C1A	ECMreg	1	CTSV	ECMreg	4.03e-31	NP_001188504.1	yes	NA	LISLSEQQIVDCDSFDYACNGGFVTDTLTYIKQNGGIESEQDYPYVSGRTKKPNKKCYFKKEKIVGTDTGFVSLPPGDEEALREALVTIGPISIAFSASPLLSGYKNGIYHDYMCADVRINHAVLLVGYGTDE*	133	0.108	N	0	NA	0.84	N	1-133	1.45e-47	cd02248	IPR039417	Papain-like cysteine endopeptidase	NA	NA	NA	NA	134	1.374	http://planmine.mpi-cbg.de/planmine/portal.do?class=Contig&externalids=dd_Smed_v6_53693_0_1	dd_Smed_v4_53693_0_1
	dd_Smed_v4_54228_0_1	Unclear_transcript	NA	in genome	NA	NA	NA	NA	UBC	NA	1.3e-06	NP_066289.3	yes	NA	GSRAWFPCGDHANFMHEFYLFCNYIFVEFDRPPALVNIIYVDNYGEKKSDRR*	52	0.196	N	0	NA	0.522	N	#N/A	#N/A	#N/A	#N/A	#N/A	NA	NA	NA	NA	543	1.385	http://planmine.mpi-cbg.de/planmine/portal.do?class=Contig&externalids=dd_Smed_v6_54228_0_1	dd_Smed_v4_54228_0_1
	dd_Smed_v4_54449_0_1	Unclear_transcript	NA	in genome	NA	NA	NA	NA	ERCC2	NA	8.5	NP_000391.1	yes	NA	KPCDNVTWLTFPNYQFVQSPILTMQNSSAICKNVCTNTINCLIVVFNFTTERCSLFLNGFSALESPNGSSTLFLRACCPETITTTA	86	0.137	N	0	NA	0.129	N	9-56	5.4e-05	PF00024	IPR003609	PAN/Apple domain	NA	NA	NA	NA	64	1.464	http://planmine.mpi-cbg.de/planmine/portal.do?class=Contig&externalids=dd_Smed_v6_54449_0_1	dd_Smed_v4_54449_0_1
	dd_Smed_v4_56316_0_1	Unclear_transcript	NA	not in genome	IPR013128	Peptidase_C1A	ECMreg	1	CTSS	ECMreg	2.16e-15	NP_004070.3	yes	NA	SELNEEWELFKTKFHKQYEPQTEVMRRIIWEENLDFIRQHNLEYDLGKHTYTLGLNGYSDLTNEEFKARLLGNIMNESNPKGS	83	0.101	N	0	NA	0.604	N	7-66	4.1e-25	SM00848	IPR013201	Cathepsin propeptide inhibitor domain (I29)	NA	NA	NA	NA	55	1.28	http://planmine.mpi-cbg.de/planmine/portal.do?class=Contig&externalids=dd_Smed_v6_56316_0_1	dd_Smed_v4_56316_0_1
	dd_Smed_v4_57651_0_1	Unclear_transcript	NA	in genome	NA	NA	NA	NA	ITIH1	ECMreg	1.6	NP_002206.2	yes	NA	LIEAGGGSITLDRETGGGVLGLPHSWRWGIITHGIEWGLVFHFILIFKGSNSSERILSSGYMEEQWSRVKVMTKSFTKTHI	81	0.141	N	0	NA	0.06	N	#N/A	#N/A	#N/A	#N/A	#N/A	NA	NA	NA	NA	277	1.371	http://planmine.mpi-cbg.de/planmine/portal.do?class=Contig&externalids=dd_Smed_v6_57651_0_1	dd_Smed_v4_57651_0_1
	dd_Smed_v4_57689_0_1	Unclear_transcript	NA	in genome	NA	NA	NA	NA	GH2	ECM_SF	1.9	NP_002050.1	yes	NA	RVCVIMIIISSRYFLLKSNMTDATYFGFPVRDQDKVWAPHFSCDKCRQTLTKRFSELRIPWDSKSSAAHSRVHFCLSRRYRT*	82	0.349	N	0	NA	0.675	N	#N/A	#N/A	#N/A	#N/A	#N/A	NA	NA	NA	NA	181	1.372	http://planmine.mpi-cbg.de/planmine/portal.do?class=Contig&externalids=dd_Smed_v6_57689_0_1	dd_Smed_v4_57689_0_1
	dd_Smed_v4_57785_0_1	Unclear_transcript	NA	in genome	NA	NA	NA	NA	CNBP	NA	0.064	NP_001120664.1	yes	NA	KKGNRKILDFLNRKQRLDESNAVYACELICGQPDSRACYNCNRRGHIAKNCNMRRGPNQQRTNNPTGNPQINVFQE*	76	0.111	N	0	NA	0.36	N	31-54	1.79e-06	SSF57756	IPR036875	Zinc finger, CCHC-type superfamily	NA	NA	NA	NA	220	1.348	http://planmine.mpi-cbg.de/planmine/portal.do?class=Contig&externalids=dd_Smed_v6_57785_0_1	dd_Smed_v4_57785_0_1
	dd_Smed_v4_61683_0_1	Unclear_transcript	NA	in genome	NA	NA	NA	NA	FNDC1	Core_glycoprotein	6.9	NP_115921.2	yes	NA	NSVAMEIDSVDLDLIMQFDRAFVSFWPFVEIIQLIPNTVLSAILAAGRNRLNQILKAPNLGGGMRHQGPRRREPLLLYCNENYIYALAHS*	90	0.202	N	1	22-44;	0.964	N	#N/A	#N/A	#N/A	#N/A	#N/A	NA	NA	NA	NA	130	1.374	http://planmine.mpi-cbg.de/planmine/portal.do?class=Contig&externalids=dd_Smed_v6_61683_0_1	dd_Smed_v4_61683_0_1
	dd_Smed_v4_62021_0_1	Unclear_transcript	NA	in genome	NA	NA	NA	NA	SERPINA4	ECMreg	1.2	NP_001275961.1	yes	NA	LGLESLVGVVLFYGFHRSFLAILLNDTLGCFLCIFFMIIFISDRCIFYCQRIWSVSKNYSVDTGLYNFFTRHILNNYF	78	0.227	N	1	20-42;	0.463	N	#N/A	#N/A	#N/A	#N/A	#N/A	NA	NA	NA	NA	275	1.382	http://planmine.mpi-cbg.de/planmine/portal.do?class=Contig&externalids=dd_Smed_v6_62021_0_1	dd_Smed_v4_62021_0_1
	dd_Smed_v4_62391_0_1	Unclear_transcript	NA	not in genome	IPR008993	TIMP-like	ECMreg	1	C4B	NA	2.04e-31	NP_001002029.3	yes	NA	PPKAFIESLVLPRALFRVPGTAGVQAPSFAALARPGEAGRAPSHLAALCAILLEEAVELGTGCPMAGALAHALRGHLLNPAVRVQQVLGVSLEVVSGPIQTHDQ	104	0.24	N	0	NA	0.999	N	#N/A	#N/A	#N/A	#N/A	#N/A	NA	NA	NA	NA	83	1.471	http://planmine.mpi-cbg.de/planmine/portal.do?class=Contig&externalids=dd_Smed_v6_62391_0_1	dd_Smed_v4_62391_0_1
	dd_Smed_v4_62685_0_1	Unclear_transcript	NA	in genome	IPR008160	Collagen	CoreM	1	NA	NA	NA	NA	yes	NA	MHRLSNILGGQRFLTSYLMRLTFCNEGERGVKNWQPKRISKEKRNIYWNIETFLVKNEF*	59	0.352	N	0	NA	0.72	N	#N/A	#N/A	#N/A	#N/A	#N/A	NA	NA	NA	NA	472	1.391	http://planmine.mpi-cbg.de/planmine/portal.do?class=Contig&externalids=dd_Smed_v6_62685_0_1	dd_Smed_v4_62685_0_1
	dd_Smed_v4_63738_0_1	Unclear_transcript	NA	in genome	NA	NA	NA	NA	SEMA4D	ECMaff	7.9	NP_006369.3	yes	NA	YFNIIYLFIREVSSVVYTNISEWFPTSDVATYSCPCEKHRFSKSILHICSSCLSALSIVIVKSSRTEN*	68	0.203	N	0	NA	0.867	N	#N/A	#N/A	#N/A	#N/A	#N/A	NA	NA	NA	NA	206	1.324	http://planmine.mpi-cbg.de/planmine/portal.do?class=Contig&externalids=dd_Smed_v6_63738_0_1	dd_Smed_v4_63738_0_1
	dd_Smed_v4_63761_0_1	Unclear_transcript	NA	in genome	NA	NA	NA	NA	PLXNB1	ECMaff	2.4	NP_001123554.1	yes	NA	NVAPDVSVILPSEFEGSPWNMCERCCDSMSIFSKWGAPDLFIFTANPKWNKI*	52	0.107	N	0	NA	0.652	N	8-52	4.6e-09	PF14214	IPR025476	Helitron helicase-like domain	NA	NA	NA	NA	165	1.244	http://planmine.mpi-cbg.de/planmine/portal.do?class=Contig&externalids=dd_Smed_v6_63761_0_1	dd_Smed_v4_63761_0_1
	dd_Smed_v4_64900_0_1	Unclear_transcript	NA	not in genome	NA	NA	NA	NA	AMBP	ECMreg	5.12e-54	NP_001624.1	yes	NA	QFGFYWNLQQGSGADSDPPTSCCLVDFRPADRSVGEAQQLLIRFTRNATVLLTLLLRVKFVTIALAAPIAEADALPLDSIKCPELDVASAWPLDYGEVTGLHSPAGLQTLLLREEVVAIPHAAA	124	0.3	N	0	NA	0.937	N	#N/A	#N/A	#N/A	#N/A	#N/A	NA	NA	NA	NA	151	1.328	http://planmine.mpi-cbg.de/planmine/portal.do?class=Contig&externalids=dd_Smed_v6_64900_0_1	dd_Smed_v4_64900_0_1
	dd_Smed_v4_66380_0_1	Unclear_transcript	NA	in genome	NA	NA	NA	NA	BRINP2	ECM_SF	6.1	NP_066988.1	yes	NA	DNKLAPYLDIYPDHTLITDNVPFHRSRIVAEDLKRHRISYLPPWSAQINPIEEFFSMVKSKFRATKASNNEI	72	0.101	N	0	NA	0.756	N	14-67	2.2e-09	PF13358	IPR038717	Tc1-like transposase, DDE domain	NA	NA	NA	NA	103	1.337	http://planmine.mpi-cbg.de/planmine/portal.do?class=Contig&externalids=dd_Smed_v6_66380_0_1	dd_Smed_v4_66380_0_1
	dd_Smed_v4_71459_0_1	Unclear_transcript	NA	in genome	NA	NA	NA	NA	GPC2	ECMaff	1	NP_689955.1	yes	NA	KSLVRLNIRIQGSTFILLQSFQQLKMFVQNEARIIKELFKSFDLFLDDSNSLKSFLYSSRHRYYVLLEICSMKFHSNETFDCCY	84	0.261	N	0	NA	0.741	N	#N/A	#N/A	#N/A	#N/A	#N/A	NA	NA	NA	NA	56	1.309	http://planmine.mpi-cbg.de/planmine/portal.do?class=Contig&externalids=dd_Smed_v6_71459_0_1	dd_Smed_v4_71459_0_1
	dd_Smed_v4_72564_0_1	Unclear_transcript	NA	not in genome	IPR013128	Peptidase_C1A	ECMreg	1	CTSL	ECMreg	8.19e-22	NP_001244902.1	yes	NA	NPTCSSEYLDHAVLVVGYGSLNGNNFWIVKNSWGPHWGIEGYILMSKDKDNQCGIATQAIYPVV*	64	0.141	N	0	NA	0.074	N	2-64	7.1e-29	PTHR12411	IPR013128	Peptidase C1A	NA	NA	NA	NA	63	1.397	http://planmine.mpi-cbg.de/planmine/portal.do?class=Contig&externalids=dd_Smed_v6_72564_0_1	dd_Smed_v4_72564_0_1
	dd_Smed_v4_73625_0_1	Unclear_transcript	NA	not in genome	NA	NA	NA	NA	ADIPOQ	Core_glycoprotein	6.2	NP_004788.1	yes	NA	NVITNCLIHVTLIVILKIISNKYSNQSNSKIKVMDHDHFLEFNAFRKAAQSCNLKVTSKVNSLLMYFHNASGHDNQYDNEF*	81	0.444	N	0	NA	0.463	N	#N/A	#N/A	#N/A	#N/A	#N/A	NA	NA	NA	NA	136	1.323	http://planmine.mpi-cbg.de/planmine/portal.do?class=Contig&externalids=dd_Smed_v6_73625_0_1	dd_Smed_v4_73625_0_1
	dd_Smed_v4_7373_0_1	Unclear_transcript	NA	in genome	NA	NA	NA	NA	FREM3	ECMaff	3.4	NP_001161707.1	yes	NA	SSCVGPSLRSSQSSSCVALTFGDLKTHGYITNVAQQRVTIGHEAHFTSGVEIVKTLNPTILFDHANSAFLQIWLIGKYVPSFHRQMLCEPQ*	91	0.157	N	0	NA	0.879	N	#N/A	#N/A	#N/A	#N/A	#N/A	NA	NA	NA	NA	1658	1.409	http://planmine.mpi-cbg.de/planmine/portal.do?class=Contig&externalids=dd_Smed_v6_7373_0_1	dd_Smed_v4_7373_0_1
	dd_Smed_v4_74896_0_1	Unclear_transcript	NA	not in genome	NA	NA	NA	NA	SEMA3E	ECMaff	0.64	NP_036563.1	yes	NA	ICLVDSVNGRDPSRLVEAKIFPKTAFSRRFRSERNTFGWFLLCGIPCSAQGEILGNSRSVMLLNVLGDTRTTMSVRTRIPDFVGPT*	86	0.235	N	0	NA	0.72	N	#N/A	#N/A	#N/A	#N/A	#N/A	NA	NA	NA	NA	71	1.318	http://planmine.mpi-cbg.de/planmine/portal.do?class=Contig&externalids=dd_Smed_v6_74896_0_1	dd_Smed_v4_74896_0_1
	dd_Smed_v4_76475_0_1	Unclear_transcript	NA	not in genome	NA	NA	NA	NA	SERPINC1	ECMreg	1.09e-53	XP_005245255.1	yes	NA	QLQDMGLEDLFSPEKSRLPGIVAEGRSDLYVSDAFHKAFLEVNEEGSEAAASTVISIAGRSLNSDRVTFKANRPFLVLIREVALNTIIFMGRVA	94	0.104	N	0	NA	0.807	N	1-94	3.7e-53	PTHR11461	IPR000215	Serpin family	NA	NA	NA	NA	52	1.373	http://planmine.mpi-cbg.de/planmine/portal.do?class=Contig&externalids=dd_Smed_v6_76475_0_1	dd_Smed_v4_76475_0_1
	dd_Smed_v4_78894_0_1	Unclear_transcript	NA	not in genome	NA	NA	NA	NA	PLOD1	ECMreg	2.34e-23	NP_000293.2	yes	NA	PGVDYEGGGAKFNRYNCSVTDSKIGWVLMSPGKITHLHEGLPTTKGTRYIFVTFINP*	57	0.101	N	0	NA	0.698	N	#N/A	#N/A	#N/A	#N/A	#N/A	NA	NA	NA	NA	65	1.373	http://planmine.mpi-cbg.de/planmine/portal.do?class=Contig&externalids=dd_Smed_v6_78894_0_1	dd_Smed_v4_78894_0_1
	dd_Smed_v4_79199_0_1	Unclear_transcript	NA	not in genome	NA	NA	NA	NA	PLOD1	ECMreg	1.01e-17	NP_001303249.1	yes	NA	FGKAWDPVKGCQQCNRSSSDLSEYPKVTLAIFIDQATPFITEFFNRISHLSYPKSRLNLRISNMVN*	66	0.111	N	0	NA	0.756	N	#N/A	#N/A	#N/A	#N/A	#N/A	NA	NA	NA	NA	268	1.363	http://planmine.mpi-cbg.de/planmine/portal.do?class=Contig&externalids=dd_Smed_v6_79199_0_1	dd_Smed_v4_79199_0_1
	dd_Smed_v4_81651_0_1	Unclear_transcript	NA	in genome	NA	NA	NA	NA	MYH10	NA	6.72e-08	XP_011522182.1	yes	NA	ELSLKLENGFMSSYRVTVSKTCISSNLLSGVASSSMPKINAAPMQINLYADISPNH*	56	0.129	N	0	NA	0.89	N	#N/A	#N/A	#N/A	#N/A	#N/A	NA	NA	NA	NA	384	1.226	http://planmine.mpi-cbg.de/planmine/portal.do?class=Contig&externalids=dd_Smed_v6_81651_0_1	dd_Smed_v4_81651_0_1
	dd_Smed_v4_82454_0_1	Unclear_transcript	NA	not in genome	NA	NA	NA	NA	ITIH4	ECMreg	2.63e-40	NP_001159921.1	yes	NA	GLLFWDGPGKGLRLLLQNTDRFSSHVSGTLGQFYQDVLWGPLDTADDSKRTLKVQGRDYSATRELKLDYQESPPGKEISCWSVEL*	85	0.137	N	0	NA	0.463	N	16-84	8.5e-09	PF06668	IPR010600	Inter-alpha-trypsin inhibitor heavy chain, C-terminal	NA	NA	NA	NA	184	1.304	http://planmine.mpi-cbg.de/planmine/portal.do?class=Contig&externalids=dd_Smed_v6_82454_0_1	dd_Smed_v4_82454_0_1
	dd_Smed_v4_83844_0_1	Unclear_transcript	NA	in genome	NA	NA	NA	NA	BRINP3	ECM_SF	1.9	XP_016856622.1	yes	NA	QIIIYTGIFTVGLVLDNLNILLWGRVNRRRNKNNAILGDYGIYFKEAAFIRIKNYYYSNNHNYKRVHGLTLTVFLVQCSETFNNPTTCGNCDNVDYTNPENPI*	103	0.29	N	1	4-26;	0.323	N	#N/A	#N/A	#N/A	#N/A	#N/A	NA	NA	NA	NA	167	1.368	http://planmine.mpi-cbg.de/planmine/portal.do?class=Contig&externalids=dd_Smed_v6_83844_0_1	dd_Smed_v4_83844_0_1
	dd_Smed_v4_84559_0_1	Unclear_transcript	NA	not in genome	IPR000436	CCP	CoreM	1	APOH	NA	1.7e-38	NP_000033.2	yes	NA	VAIQNKFKNGMLHGQKVSFFCKNKEKKCSYTEDAQCIDGTIEIPKCFKEHSSLAFWKTDASDVKPC*	66	0.11	N	0	NA	0.675	N	1-66	1e-32	PD012422	IPR015104	Beta-2-glycoprotein-1 fifth domain	NA	NA	NA	NA	50	1.347	http://planmine.mpi-cbg.de/planmine/portal.do?class=Contig&externalids=dd_Smed_v6_84559_0_1	dd_Smed_v4_84559_0_1
	dd_Smed_v4_87361_0_1	Unclear_transcript	NA	in genome	NA	NA	NA	NA	CSPG4	ECMaff	4.6	NP_001888.2	yes	NA	AIFITPHEFTHDFLVIQNCVSCASTYFQHNRGHEFEDLQNFSNGL*	45	0.141	N	0	NA	0.604	N	#N/A	#N/A	#N/A	#N/A	#N/A	NA	NA	NA	NA	119	1.281	http://planmine.mpi-cbg.de/planmine/portal.do?class=Contig&externalids=dd_Smed_v6_87361_0_1	dd_Smed_v4_87361_0_1
	dd_Smed_v4_89641_0_1	Unclear_transcript	NA	in genome	NA	NA	NA	NA	LEKR1	NA	9.6	XP_011511118.1	yes	NA	IASHCSPLYTMHPIAPQLHPNCSSLWSISSYYIPQHCLIYYCYRILPSENVIRSLDHNCYSVVTFADQITDLIYQSTVQIDT	82	0.12	N	0	NA	0.964	N	#N/A	#N/A	#N/A	#N/A	#N/A	NA	NA	NA	NA	76	1.323	http://planmine.mpi-cbg.de/planmine/portal.do?class=Contig&externalids=dd_Smed_v6_89641_0_1	dd_Smed_v4_89641_0_1
	dd_Smed_v4_90922_0_1	Unclear_transcript	NA	in genome	NA	NA	NA	NA	CCL2	ECM_SF	1.7	NP_002973.1	yes	NA	PGTKTHTDEWKAFSTLRRNPDYWYWTICHKYNFTNRKTGVQNVESFNSKLKLRIREMKSVAKLIIFCLKFCGWIDFKFNQILIFPIF*	87	0.112	N	0	NA	0.741	N	#N/A	#N/A	#N/A	#N/A	#N/A	NA	NA	NA	NA	103	1.327	http://planmine.mpi-cbg.de/planmine/portal.do?class=Contig&externalids=dd_Smed_v6_90922_0_1	dd_Smed_v4_90922_0_1
	dd_Smed_v4_91651_0_1	Unclear_transcript	NA	not in genome	NA	NA	NA	NA	BCAN	Core_proteoglycan	9.43e-05	NP_068767.3	yes	SMESG000003992.1	KNAKTAGWKESKDQCESKGMMLAELVNEKIYNYVESKVISESWVGGYQLEPNNSPTENWIWYTSGLPINGKIWYNGEPNDYFYKNENRASLYKGG	95	0.125	N	0	NA	0.463	N	6-92	9.45e-12	SSF56436	IPR016187	C-type lectin fold	NA	NA	NA	NA	299	1.291	http://planmine.mpi-cbg.de/planmine/portal.do?class=Contig&externalids=dd_Smed_v6_91651_0_1	dd_Smed_v4_91651_0_1
	dd_Smed_v4_9170_0_1	Unclear_transcript	NA	not in genome	IPR013128	Peptidase_C1A	ECMreg	2	CTSL	ECMreg	1.7e-14	NP_001244902.1	yes	NA	AITRSCSCPDSMSLYSIHSQTALNPLHRQLLSYETQDAGIWIIILSFNSINHNILETKESIRPPSQKKLPYA*	72	0.125	N	0	NA	0.89	N	#N/A	#N/A	#N/A	#N/A	#N/A	NA	NA	NA	NA	2295	1.508	http://planmine.mpi-cbg.de/planmine/portal.do?class=Contig&externalids=dd_Smed_v6_9170_0_1	dd_Smed_v4_9170_0_1
	dd_Smed_v4_91743_0_1	Unclear_transcript	NA	in genome	NA	NA	NA	NA	CTSD	ECMreg	5.7	NP_001900.1	yes	NA	STSLGVVNLSHVFTLFKVLKFCSMLHVIVSNFISIVIVQRLIMLKFVNISNPIICSFSYYNYAPLRIPYRAFHYANQL	78	0.226	N	1	15-37;	0.575	N	#N/A	#N/A	#N/A	#N/A	#N/A	NA	NA	NA	NA	73	1.385	http://planmine.mpi-cbg.de/planmine/portal.do?class=Contig&externalids=dd_Smed_v6_91743_0_1	dd_Smed_v4_91743_0_1
	dd_Smed_v4_93191_0_1	Unclear_transcript	NA	in genome	NA	NA	NA	NA	OTOG	Core_glycoprotein	6.9	NP_001264198.1	yes	NA	WRDEDRITMKFPARKAAVYRQALWDLDFSLSTRGESGCPSHPRHEMTKSNGRARRSNASLGISRLDKQTRGWSLHCIDPKNWNGSLNVLGYYEKA	95	0.142	N	0	NA	0.899	N	#N/A	#N/A	#N/A	#N/A	#N/A	NA	NA	NA	NA	93	1.399	http://planmine.mpi-cbg.de/planmine/portal.do?class=Contig&externalids=dd_Smed_v6_93191_0_1	dd_Smed_v4_93191_0_1
	dd_Smed_v4_93310_0_1	Unclear_transcript	NA	in genome	NA	NA	NA	NA	F9	ECMreg	0.99	NP_000124.1	yes	NA	TEKYKVGPFNSQTFVEFIESEIIPSFRQISEKMLVMDNAFFHRSVVIKFLLITNANTTKFLVPYSPE	67	0.11	N	0	NA	0.948	N	7-67	2.3e-06	PF13358	IPR038717	Tc1-like transposase, DDE domain	NA	NA	NA	NA	47	1.347	http://planmine.mpi-cbg.de/planmine/portal.do?class=Contig&externalids=dd_Smed_v6_93310_0_1	dd_Smed_v4_93310_0_1
	dd_Smed_v4_93616_0_1	Unclear_transcript	NA	not in genome	IPR008160	Collagen	CoreM	1	NA	NA	NA	NA	yes	NA	AGPPGPQGNKGPLGPPGPPGPAGPPGPSGQPGSNGNAGAPGAPGQAGVPGQDGESGSEGACDHCPPPR	68	0.107	N	0	NA	0.109	N	2-60	2.1e-11	PF01391	IPR008160	Collagen triple helix repeat	NA	NA	NA	NA	68	1.409	http://planmine.mpi-cbg.de/planmine/portal.do?class=Contig&externalids=dd_Smed_v6_93616_0_1	dd_Smed_v4_93616_0_1
	dd_Smed_v4_97147_0_1	Unclear_transcript	NA	not in genome	NA	NA	NA	NA	SERPINA3	ECMreg	3.98e-23	NP_001076.2	yes	NA	RNSLQPRRIHELYLPKFSIKSNYELNDTLSQMGIKKIFTDADLSGITGTADLVVSQVVHGAALDVDEEGTEGA	73	0.119	N	0	NA	0.773	N	1-73	2.9e-28	PTHR11461	IPR000215	Serpin family	Muscle	16	0.532	0.25	3579	1.357	http://planmine.mpi-cbg.de/planmine/portal.do?class=Contig&externalids=dd_Smed_v6_97147_0_1	dd_Smed_v4_97147_0_1
	dd_Smed_v4_99486_0_1	Unclear_transcript	NA	not in genome	NA	NA	NA	NA	HSPG2	Core_proteoglycan	1.25e-06	XP_011539620.1	yes	NA	PTIIGLAAIEKKIVTQFHINKTIYYHNRFHLHHPYSQQFHHRHTHKASCHHCYK*	54	0.099	N	0	NA	0.091	N	#N/A	#N/A	#N/A	#N/A	#N/A	NA	NA	NA	NA	88	1.385	http://planmine.mpi-cbg.de/planmine/portal.do?class=Contig&externalids=dd_Smed_v6_99486_0_1	dd_Smed_v4_99486_0_1
