# Supplementary material for: Muscle functions as a connective tissue and source of extracellular matrix in planarians
Source: Nat Commun. 2019 Apr 8;10:1592. doi: 10.1038/s41467-019-09539-6 (PMC6453901; doi:10.1038/s41467-019-09539-6)
Supplement: Supplementary file 6 — Supplementary Data 3 [file 41467_2019_9539_MOESM6_ESM.xlsx]

## Sheet: Sheet1
Supplementary Data 3. Gene lists
Cell_cycle (Fincher et al 2018)	Cell_cycle_names		Protein_secretion	Protein_secretion_homology_hsap		Canonical_muscle	Canonical_muscle_names		myogenesis	myogenesis_names		Conserved_core_matrisome	Conserved_core_matrisome_Smednames	Conserved_core_matrisome_Musnames	PCG_contig	PCG_name (* secreted PCG)		Mouse Signaling Factors	Mouse_protein_secretion
dd_Smed_v4_5764_0_1	MCM5		dd_Smed_v4_10306_0_1	GOGA4		dd_Smed_v4_579_0_1	mhc1		dd_Smed_v4_1021_0_1	sparc		dd_Smed_v4_1579_0_1	col4-1	Col11a1	dd_Smed_v4_4877_0_1	wntA* (chimeric contig, prkag)		Bmp10	Abca1
dd_Smed_v4_5688_0_1	PCNA		dd_Smed_v4_1113_0_1	RAB2A		dd_Smed_v4_432_0_1	mhc2		dd_Smed_v4_10318_0_1	LDB3		dd_Smed_v4_2197_0_1	col4-2	Col11a2	dd_Smed_v4_16209_0_1	wnt11-2*		Bmp15	Adam10
dd_Smed_v4_1260_0_1	TYMS		dd_Smed_v4_11310_0_1	EGFR		dd_Smed_v4_333_0_1	calponin		dd_Smed_v4_10764_0_1	ANKR2		dd_Smed_v4_2337_0_1	col4-3	Col15a1	dd_Smed_v4_11650_0_1	fz4-1		Bmp2	Anp32e
dd_Smed_v4_8206_0_1	FEN1		dd_Smed_v4_1179_0_1	AT1A1		dd_Smed_v4_323_0_1	troponin		dd_Smed_v4_10955_0_1	SIR2		dd_Smed_v4_2500_0_1	col4-4	Col18a1	dd_Smed_v4_7326_0_1	wntP-2*		Bmp3	Ap1g1
dd_Smed_v4_5956_0_1	MCM4		dd_Smed_v4_1208_0_1	COPB		dd_Smed_v4_13910_0_1	titin-like		dd_Smed_v4_11310_0_1	ERBB3		dd_Smed_v4_7811_0_1	col4-5	Col1a1	dd_Smed_v4_14391_0_1	wnt11-1*		Bmp4	Ap2b1
dd_Smed_v4_1651_0_1	RRM1		dd_Smed_v4_1271_0_1	AP2M1		dd_Smed_v4_2544_0_1	titin		dd_Smed_v4_11382_0_1	SH2B1		dd_Smed_v4_1070_0_1	colF-1	Col1a2	dd_Smed_v4_9546_0_1	wntless		Bmp5	Ap2m1
dd_Smed_v4_1568_0_1	UNG		dd_Smed_v4_13079_0_1	SNP23		dd_Smed_v4_436_0_1	tropomyosin		dd_Smed_v4_12264_0_1	KLF5		dd_Smed_v4_702_0_1	colF-2	Col24a1	dd_Smed_v4_6604_0_1	ndl-3		Bmp6	Ap2s1
dd_Smed_v4_15389_0_1	GINS2		dd_Smed_v4_13189_0_1	SSPN					dd_Smed_v4_12275_0_1	DTNA		dd_Smed_v4_649_0_1	colF-3	Col2a1	dd_Smed_v4_8832_0_1	sFRP-2*		Bmp7	Ap3b1
dd_Smed_v4_15465_0_1	DTL		dd_Smed_v4_13255_0_1	SNP23					dd_Smed_v4_1229_0_1	KAD1		dd_Smed_v4_740_0_1	colF-5	Col4a1	dd_Smed_v4_10469_0_1	nlg-7*		Bmp8a	Arcn1
dd_Smed_v4_11558_0_1	PRIM1		dd_Smed_v4_13481_0_1	CAV2					dd_Smed_v4_12621_0_1	KCNH2		dd_Smed_v4_832_0_1	colF-6	Col4a2	dd_Smed_v4_8606_0_1	prep		Bmp8b	Arf1
dd_Smed_v4_4341_0_1	RPA2		dd_Smed_v4_1361_0_1	CLCA					dd_Smed_v4_12634_0_1	myoD		dd_Smed_v4_840_0_1	colF-7	Col4a3	dd_Smed_v4_12674_0_1	ndl-4		Chrd	Arfgap3
dd_Smed_v4_5663_0_1	NASP		dd_Smed_v4_1365_0_1	MPRD					dd_Smed_v4_1282_0_1	MK12		dd_Smed_v4_402_0_1	colF-8	Col4a4	dd_Smed_v4_11285_0_1	ndk		Chrdl1	Arfgef1
dd_Smed_v4_9628_0_1	SLBP		dd_Smed_v4_1452_0_1	VATH					dd_Smed_v4_13189_0_1	SSPN		dd_Smed_v4_701_0_1	colF-9	Col4a5	dd_Smed_v4_17402_0_1	bmp*		Chrdl2	Arfgef2
dd_Smed_v4_4379_0_1	UBR7		dd_Smed_v4_1498_0_1	RER1					dd_Smed_v4_1322_0_1	MARE3		dd_Smed_v4_9565_0_1	colF-10	Col4a6	dd_Smed_v4_12939_2_1	admp-1b*		Fgf1	Gm37240
dd_Smed_v4_11434_0_1	MSH2		dd_Smed_v4_1556_0_1	VPS4B					dd_Smed_v4_13592_0_1	FPPS		dd_Smed_v4_8075_0_1	colF-11	Agrn	dd_Smed_v4_14852_0_1	netrin-2		Fgf2	Arfip1
dd_Smed_v4_8626_0_1	RAD51		dd_Smed_v4_1562_0_1	TMX1					dd_Smed_v4_13756_0_1	KIFC3		dd_Smed_v4_6811_0_1	mp-1	Egflam	dd_Smed_v4_23249_0_1	foxD		Fgf3	Atp1a1
dd_Smed_v4_20567_0_1	RRM2		dd_Smed_v4_1686_0_1	TS101					dd_Smed_v4_1441_0_1	GBRL2		dd_Smed_v4_9030_0_1	mp-2	Hmcn1	dd_Smed_v4_13985_0_1	sFRP-1*		Fgf4	Atp6v1b1
dd_Smed_v4_16942_0_1	CDC45		dd_Smed_v4_1719_0_1	TSN8					dd_Smed_v4_14730_0_1	CAC1H		dd_Smed_v4_3516_1_1	mp-3	Hspg2	dd_Smed_v4_13487_0_1	wnt2*		Fgf5	Atp6v1h
dd_Smed_v4_18778_0_1	CDC6		dd_Smed_v4_1764_0_1	SC24D					dd_Smed_v4_1512_0_1	TAGL		dd_Smed_v4_3649_0_1	agrin	Igfbp7	dd_Smed_v4_9795_0_1	netrin-1		Fgf6	Atp7a
dd_Smed_v4_14547_0_1	EXO1		dd_Smed_v4_1818_0_1	DNM1L					dd_Smed_v4_15128_0_1	HSPB8		dd_Smed_v4_26439_0_1	agrin-like	Lama1	dd_Smed_v4_24180_0_1	notum*		Fgf7	Bnip3
dd_Smed_v4_12580_0_1	TIPIN		dd_Smed_v4_1956_0_1	COPE					dd_Smed_v4_15269_0_1	LARG1		dd_Smed_v4_10946_0_1	egflam	Lama2	dd_Smed_v4_12111_0_1	slit-1		Fgf8	Cav2
dd_Smed_v4_17862_0_1	DSCC1		dd_Smed_v4_1961_0_1	COPD					dd_Smed_v4_1532_0_1	PYGM		dd_Smed_v4_1161_0_1	hmcn-1	Lama3	dd_Smed_v4_28398_0_1	wnt1*		Fgf9	Cd63
dd_Smed_v4_10119_0_1	BLM		dd_Smed_v4_1978_0_1	AP3B1					dd_Smed_v4_1604_0_1	PFKAM		dd_Smed_v4_4437_0_1	ipb7	Lama4	dd_Smed_v4_15469_0_1	nog-1*		Fgf10	Clcn3
dd_Smed_v4_7575_0_1	CLSPN		dd_Smed_v4_203_0_1	ARF1					dd_Smed_v4_1656_0_1	GNAO		dd_Smed_v4_7924_0_1	lamA	Lama5	dd_Smed_v4_345_0_1	tolloid		Fgf11	Cln5
dd_Smed_v4_9168_0_1	POLA1		dd_Smed_v4_2129_0_1	STAM1					dd_Smed_v4_16928_0_1	EPHB3		dd_Smed_v4_6093_0_1	lamB	Lamb1	dd_Smed_v4_15423_0_1	wnt5		Fgf12	Clta
dd_Smed_v4_5543_0_1	CHAF1B		dd_Smed_v4_219_0_1	CATC					dd_Smed_v4_17081_0_1	DAPK2		dd_Smed_v4_7359_0_1	lamC	Lamb2	dd_Smed_v4_4154_0_1	glypican-1		Fgf13	Cltc
dd_Smed_v4_14261_0_1	BIRC5		dd_Smed_v4_2241_0_1	RAB14					dd_Smed_v4_1742_0_1	PGAM2		dd_Smed_v4_11653_0_1	nell2	Lamb3	dd_Smed_v4_8738_0_1	nlg-8*		Fgf14	Cog2
dd_Smed_v4_6668_0_1	CKS2		dd_Smed_v4_2300_0_1	ABCA1					dd_Smed_v4_1772_0_1	AT2A1		dd_Smed_v4_9795_0_1	netrin-1	Lamc1				Fgf15	Copb1
dd_Smed_v4_970_0_1	MKI67		dd_Smed_v4_2308_0_1	YIPF6					dd_Smed_v4_1781_0_1	FLII		dd_Smed_v4_14852_0_1	netrin-2	Lamc2				Fgf16	Copb2
dd_Smed_v4_5865_0_1	SMC4		dd_Smed_v4_2314_0_1	TMED2					dd_Smed_v4_1840_0_1	VAS1		dd_Smed_v4_18181_0_1	netrin-3	Lamc3				Fgf17	Cope
dd_Smed_v4_15869_0_1	AURKB		dd_Smed_v4_2341_0_1	ADA10					dd_Smed_v4_18793_0_1	KCNH1		dd_Smed_v4_8504_0_1	netrin-4	Nell1				Fgf18	Ctsc
dd_Smed_v4_13972_0_1	KIF20B		dd_Smed_v4_2388_0_1	PPT1					dd_Smed_v4_1951_0_1	ACTN3		dd_Smed_v4_9737_0_1	netrin-5	Ntn1				Fgf20	Dnm1l
dd_Smed_v4_17887_0_1	TTK		dd_Smed_v4_2415_0_1	RAB2A					dd_Smed_v4_2009_0_1	ACSL1		dd_Smed_v4_6585_0_1	nid	Ntn3				Fgf21	Dst
dd_Smed_v4_88923_0_1	CDC25C		dd_Smed_v4_2447_0_1	TM1L1					dd_Smed_v4_2017_0_1	ITB1		dd_Smed_v4_6915_0_1	plc	Ntn4				Fgf22	Egfr
dd_Smed_v4_7553_0_1	RANGAP1		dd_Smed_v4_2473_0_1	SCAM1					dd_Smed_v4_2197_0_1	CO4A2		dd_Smed_v4_5786_0_1	sbspon	Ntn5				Fgf23	Ergic3
dd_Smed_v4_14243_0_1	ECT2		dd_Smed_v4_2480_0_1	SNAA					dd_Smed_v4_2393_0_1	PYC		dd_Smed_v4_12111_0_1	slit-1	Ntng1				Fst	Galc
dd_Smed_v4_9585_0_1	KIF23		dd_Smed_v4_2510_0_1	AP3S1					dd_Smed_v4_2554_0_1	SMTN		dd_Smed_v4_1021_0_1	sparc	Ntng2				Fstl1	Gbf1
dd_Smed_v4_2016_0_1	LBR		dd_Smed_v4_2646_0_1	AMD					dd_Smed_v4_2561_0_1	A4		dd_Smed_v4_2400_0_1	spon1	Slit1				Fstl3	Gla
dd_Smed_v4_12391_0_1	NEK2		dd_Smed_v4_2650_0_1	AP2M1					dd_Smed_v4_2912_0_1	MYH9				Slit2				Frzb	Gnas
			dd_Smed_v4_2681_0_1	AP1G1					dd_Smed_v4_2968_0_1	PICK1				Slit3				Sfrp1	Golga4
			dd_Smed_v4_2699_0_1	GALC					dd_Smed_v4_2998_0_1	ADCY9				Sparc				Sfrp2	Gosr2
			dd_Smed_v4_2973_0_1	CLCA					dd_Smed_v4_3_0_1	ACTC				Spon1				Sfrp4	Ica1
			dd_Smed_v4_3125_0_1	CLN5					dd_Smed_v4_3031_0_1	PSN2								Sfrp5	Igf2r
			dd_Smed_v4_3340_0_1	AT1A1					dd_Smed_v4_3040_0_1	FOXO4								Gdf1	Kif1b
			dd_Smed_v4_3529_0_1	AP2S1					dd_Smed_v4_323_0_1	TNNI2								Gdf2	Krt18
			dd_Smed_v4_3749_0_1	AT1A1					dd_Smed_v4_3292_0_1	BIN1								Gdf3	Lamp2
			dd_Smed_v4_3806_0_1	MON2					dd_Smed_v4_333_0_1	CNN3								Gdf5	Lman1
			dd_Smed_v4_3977_0_1	SNP23					dd_Smed_v4_349_0_1	IF4A2								Gdf6	M6pr
			dd_Smed_v4_4076_1_1	CLCN3					dd_Smed_v4_3649_0_1	agrin								Gdf7	Mapk1
			dd_Smed_v4_4230_0_1	SC31A					dd_Smed_v4_373_0_1	CSRP3								Gdf9	Mon2
			dd_Smed_v4_4262_1_1	ICA69					dd_Smed_v4_375_0_1	TNNT2								Gdf10	Napa
			dd_Smed_v4_4316_0_1	KS6A3					dd_Smed_v4_3957_0_1	MYO1C								Gdf11	Napg
			dd_Smed_v4_4489_0_1	STX12					dd_Smed_v4_4193_0_1	SVIL								Gdf15	Ocrl
			dd_Smed_v4_4819_0_1	AP3S1					dd_Smed_v4_4393_0_1	AKT2								Dhh	Pam
			dd_Smed_v4_4864_1_1	SNAG					dd_Smed_v4_4437_0_1	IBP7								Ihh	Ppt1
			dd_Smed_v4_491_0_1	RAB9A					dd_Smed_v4_4668_0_1	LYAG								Shh	Rab14
			dd_Smed_v4_5176_0_1	AN32E					dd_Smed_v4_4765_0_1	SCHI1								Lefty1	Rab22a
			dd_Smed_v4_519_0_1	SODC					dd_Smed_v4_4959_0_1	PPR3C								Lefty2	Rab2a
			dd_Smed_v4_5210_0_1	COG2					dd_Smed_v4_4975_0_1	GDE								Nodal	Rab5a
			dd_Smed_v4_5314_0_1	BIG1					dd_Smed_v4_5037_0_1	FHL1								Tgfb1	Rab9
			dd_Smed_v4_5324_0_1	AP2S1					dd_Smed_v4_510_0_1	ENOB								Tgfb2	Rer1
			dd_Smed_v4_539_0_1	ARFG3					dd_Smed_v4_519_0_1	SODE								Tgfb3	Rps6ka3
			dd_Smed_v4_5395_0_1	BET1					dd_Smed_v4_5261_0_1	WWTR1								Wnt1	Scamp1
			dd_Smed_v4_5697_0_1	VPS45					dd_Smed_v4_5317_0_1	MEF2A								Wnt10a	Scamp3
			dd_Smed_v4_5732_0_1	ARFP1					dd_Smed_v4_5325_0_1	DMD								Wnt10b	Scrn1
			dd_Smed_v4_59_0_1	CLH1					dd_Smed_v4_5468_0_1	LIPA4								Wnt11	Sec22b
			dd_Smed_v4_6117_0_1	DOP1					dd_Smed_v4_5582_0_1	RYR1								Wnt16	Sec24d
			dd_Smed_v4_6167_0_1	GNAS1					dd_Smed_v4_559_0_1	MYL1								Wnt2	Sec31a
			dd_Smed_v4_6365_0_1	KS6A3					dd_Smed_v4_5736_0_1	SPHK1								Wnt2b	Sgms1
			dd_Smed_v4_6372_0_1	SH3G2					dd_Smed_v4_579_0_1	mhc1								Wnt3	Sh3gl2
			dd_Smed_v4_642_0_1	CATC					dd_Smed_v4_5799_0_1	REEP1								Wnt3a	Snap23
			dd_Smed_v4_6735_0_1	STX16					dd_Smed_v4_5819_0_1	IFRD1								Wnt4	Snx2
			dd_Smed_v4_684_0_1	VATB1					dd_Smed_v4_599_0_1	FABPH								Wnt5a	Sod1
			dd_Smed_v4_6981_0_1	CD63					dd_Smed_v4_6015_0_1	SPDEF								Wnt5b	Sspn
			dd_Smed_v4_7108_0_1	KIF1B					dd_Smed_v4_6478_0_1	SNG2								Wnt6	Stam
			dd_Smed_v4_7126_0_1	ATP7A					dd_Smed_v4_672_0_1	FKB1B								Wnt7a	Stx12
			dd_Smed_v4_7277_0_1	ZW10					dd_Smed_v4_6724_0_1	CACP								Wnt7b	Stx16
			dd_Smed_v4_7430_0_1	GOSR2					dd_Smed_v4_7046_0_1	MYLK								Wnt8a	Stx7
			dd_Smed_v4_746_0_1	TMEDA					dd_Smed_v4_7458_0_1	TEAD4								Wnt8b	Tmed10
			dd_Smed_v4_7694_0_1	USO1					dd_Smed_v4_7701_0_1	NAV2								Wnt9a	Tmed2
			dd_Smed_v4_789_0_1	COPB2					dd_Smed_v4_7858_0_1	KCC2B								Wnt9b	Tmx1
			dd_Smed_v4_796_0_1	RAB5A					dd_Smed_v4_791_0_1	MYH11								Nog	Tom1l1
			dd_Smed_v4_8011_0_1	GBF1					dd_Smed_v4_7924_0_1	lamininA								Notum	Tpd52
			dd_Smed_v4_8028_0_1	YKT6					dd_Smed_v4_8002_0_1	LPIN1								Bambi	Tsg101
			dd_Smed_v4_8239_0_1	ERGI3					dd_Smed_v4_8089_0_1	ABLM1								Cer1	Tspan8
			dd_Smed_v4_835_0_1	SNX2					dd_Smed_v4_8100_0_1	RASM									Uso1
			dd_Smed_v4_8369_0_1	SC22B					dd_Smed_v4_8169_0_1	SC6A8									Vamp3
			dd_Smed_v4_8593_0_1	SCAM3					dd_Smed_v4_8943_0_1	ITA7									Vamp4
			dd_Smed_v4_893_0_1	AP2B1					dd_Smed_v4_9030_0_1	COFA1									Vamp7
			dd_Smed_v4_8953_0_1	AN32E					dd_Smed_v4_919_0_1	SPTN1									Vps45
			dd_Smed_v4_8956_0_1	ATP7A					dd_Smed_v4_9385_0_1	HDAC5									Vps4b
			dd_Smed_v4_9447_0_1	LMAN1															Yipf6
			dd_Smed_v4_9632_0_1	MK01															Ykt6
			dd_Smed_v4_9710_0_1	VAMP3															Zw10
