# Supplementary material for: Muscle functions as a connective tissue and source of extracellular matrix in planarians
Source: Nat Commun. 2019 Apr 8;10:1592. doi: 10.1038/s41467-019-09539-6 (PMC6453901; doi:10.1038/s41467-019-09539-6)
Supplement: Supplementary file 7 — Supplementary Data 4 [file 41467_2019_9539_MOESM7_ESM.xlsx]

## Sheet: Sheet1
Supplementary Data 4. RNAi screen results
dd id	Matrisome categorization	Gene description	Phenotype description	Primary data: 7 dpa trunks (4F, cut, 10F, cut)	Repeated 2+ times
NA	control	C. elegans unc-22	none	47/49 wt. 2/49 split tail	yes
dd_Smed_v4_6915_0_1	Core_glycoprotein	plc	reduced head tip tissue during regeneration	8/8 reduced head tip tissue. Lysed 10F	yes
dd_Smed_v4_1161_0_1	Core_glycoprotein	hmcn-1	ruffled epidemis during homeostasis	7/7 ruffled epidermis. Lysed 10F	yes
dd_Smed_v4_10716_0_1	Core_glycoprotein	EGF repeat	ruffled epidemis during homeostasis	7/7 ruffled epidermis	yes
dd_Smed_v4_1021_0_1	Core_glycoprotein	sparc	none clear	6/7 small tail blastema. 1/7 wt	no
dd_Smed_v4_4437_0_1	Core_glycoprotein	Ig repeat	none clear	15/18 wt. 3/18 small tail blastema	no
dd_Smed_v4_10142_0_1	Core_glycoprotein	EGF repeat	none clear	6/9 wt. 3/9 small tail blastema	no
dd_Smed_v4_6524_0_1	Core_glycoprotein_low	TM IgLDL	none clear	13/17 wt. 4/17 small head and tail blastemas	no
dd_Smed_v4_8504_0_1	Core_glycoprotein	netrin-4	none clear	7/12 wt. 5/12 mild pointy head blastema	no
dd_Smed_v4_11655_0_1	TM_receptor	integrin alpha-1	some ruffled epidemis during homeostasis. Named in Seebeck 2017, Bonar 2017	6/11 ruffled epidermis. 5/11 wt.	yes
dd_Smed_v4_4789_0_1	TM_receptor	phred-1	lysing, uncoordinated during homeostasis. See also Adler 2017	7/7 hourglass shape and uncoordinated. Lysed 6F	yes
dd_Smed_v4_7921_0_1	TM_receptor	robo-like receptor Ig FN	cyclopic during regeneration; ectopic medial eye during homoeostasis	14/14 cyclopic	no
dd_Smed_v4_10760_0_1	TM_receptor	neuropilin/tolloid-like	none clear	10/11 wt. 1/11 split tail	no
dd_Smed_v4_13697_0_1	TM_receptor	neurexin-like receptor	none clear	16/16 wt	no
dd_Smed_v4_18393_0_1	TM_receptor	unc-5/netrin receptor-like	none clear	4/6 indented head and split tails. 2/6 wt	no
