# Supplementary material for: Muscle functions as a connective tissue and source of extracellular matrix in planarians
Source: Nat Commun. 2019 Apr 8;10:1592. doi: 10.1038/s41467-019-09539-6 (PMC6453901; doi:10.1038/s41467-019-09539-6)
Supplement: Supplementary file 8 — Supplementary Data 5 [file 41467_2019_9539_MOESM8_ESM.xlsx]

## Sheet: Sheet1
Supplementary Data 5. Differential expression in hmcn-1(RNAi) animals
dd_Smed_v6_contig	baseMean	log2FoldChange	lfcSE	stat	pvalue	padj	Gene name (*Hsap best blast hit)	Tissue (Fincher 2018)	Cluster (Fincher 2018)	AUC (Fincher 2018)
dd_Smed_v6_1161_0_1	942.1	-3.528	0.08888	-39.7	0	0	hmcn-1	Muscle	14	0.82
dd_Smed_v6_1228_0_1	2206	-0.6149	0.053	-11.6	3.995e-31	6.132e-28	RPS6KB2*	NA	NA	NA
dd_Smed_v6_1140_0_1	6176	-0.4035	0.04201	-9.604	7.666e-22	8.826e-19	DYNC1H1*	Parapharyngeal	38	0.684
dd_Smed_v6_3408_0_1	520.1	-0.7254	0.08711	-8.328	8.201e-17	7.553e-14	AHCYL2*	Phyarnx	37	0.708
dd_Smed_v6_323_0_1	7412	-0.2848	0.04124	-6.907	4.947e-12	2.848e-09	troponin	Muscle	13	0.979
dd_Smed_v6_711_0_1	11110	-0.244	0.0398	-6.129	8.817e-10	3.383e-07	MYH1*	Muscle	14	0.943
dd_Smed_v6_249_0_1	20640	-0.2387	0.03925	-6.081	1.196e-09	4.235e-07	MYH7*	Muscle	14	0.923
dd_Smed_v6_660_0_1	1904	-0.3362	0.05548	-6.061	1.356e-09	4.459e-07	CALM1*	Muscle	13	0.899
dd_Smed_v6_5468_0_1	1198	-0.3972	0.0657	-6.046	1.486e-09	4.561e-07	PTPRF*	Neural	36	0.596
dd_Smed_v6_637_0_1	1662	-0.4293	0.07394	-5.806	6.389e-09	1.839e-06	CTTN*	Cathepsin+ cell	17	0.616
dd_Smed_v6_445_0_1	3417	-0.2707	0.04729	-5.725	1.033e-08	2.799e-06	MYL9*	Muscle	13	0.929
dd_Smed_v6_210_1_1	682.5	-0.5905	0.1048	-5.635	1.752e-08	4.246e-06	CRISPLD2*	Neural	36	0.809
dd_Smed_v6_375_0_1	6552	-0.2752	0.04876	-5.644	1.665e-08	4.246e-06	RAB28*	Muscle	14	0.954
dd_Smed_v6_2373_0_1	2554	-0.3107	0.05555	-5.594	2.221e-08	4.871e-06	SOGA3*	Muscle	14	0.814
dd_Smed_v6_1649_0_1	682.7	-0.4352	0.07793	-5.585	2.337e-08	4.891e-06	QRICH2*	Intestine	30	0.676
dd_Smed_v6_810_0_1	7071	-0.2207	0.0408	-5.41	6.307e-08	1.263e-05	FLNB*	Muscle	14	0.783
dd_Smed_v6_356_0_1	697.5	-0.4528	0.08644	-5.238	1.622e-07	3.113e-05	dd_356	Parapharyngeal	38	1
dd_Smed_v6_405_0_1	5337	-0.2276	0.04357	-5.222	1.768e-07	3.256e-05	TPM1*	Muscle	14	0.961
dd_Smed_v6_2265_0_1	3112	-0.2585	0.05068	-5.101	3.381e-07	5.988e-05	HSP90B1*	Muscle	14	0.928
dd_Smed_v6_373_0_1	2234	-0.2739	0.05552	-4.934	8.053e-07	0.0001373	CSRP1*	Muscle	13	0.864
dd_Smed_v6_436_0_1	4675	-0.22	0.04505	-4.883	1.044e-06	0.0001717	tropomyosin	Muscle	14	0.95
dd_Smed_v6_1772_0_1	7912	-0.2291	0.04732	-4.841	1.293e-06	0.0002052	ATP2A2*	Muscle	14	0.892
dd_Smed_v6_432_0_1	35050	-0.2231	0.04679	-4.768	1.86e-06	0.0002762	MhcA*	Muscle	14	0.952
dd_Smed_v6_1010_0_1	2530	-0.2328	0.04975	-4.679	2.879e-06	0.0004143	EF-hand domain	Muscle	14	0.82
dd_Smed_v6_223_0_1	5681	-0.1943	0.0432	-4.499	6.84e-06	0.0008339	MYL6B*	Muscle	13	0.968
dd_Smed_v6_333_0_1	6681	-0.185	0.04114	-4.497	6.881e-06	0.0008339	calponin	Muscle	14	0.904
dd_Smed_v6_2197_0_1	3453	-0.2099	0.04715	-4.452	8.516e-06	0.001006	col4-2	Muscle	13	0.966
dd_Smed_v6_402_0_1	13110	-0.1733	0.0394	-4.399	1.089e-05	0.001253	colF-8	Muscle	14	0.976
dd_Smed_v6_740_0_1	8221	-0.2561	0.05922	-4.324	1.533e-05	0.00168	colF-5	Muscle	14	0.95
dd_Smed_v6_5675_0_1	1719	-0.3255	0.07748	-4.202	2.648e-05	0.00271	Zinc finger domain	Neural	23	0.789
dd_Smed_v6_1745_0_1	5604	-0.1874	0.04537	-4.131	3.617e-05	0.003544	FLNA*	Muscle	14	0.815
dd_Smed_v6_1210_0_1	2592	-0.2094	0.05175	-4.046	5.221e-05	0.004906	PDZ, LIM domain	Muscle	13	0.864
dd_Smed_v6_2337_0_1	3381	-0.1977	0.04883	-4.049	5.143e-05	0.004906	col4-3	Muscle	13	0.961
dd_Smed_v6_1132_0_1	3201	-0.1879	0.04706	-3.994	6.509e-05	0.005877	VIL1*	Muscle	14	0.871
dd_Smed_v6_2381_0_1	1723	-0.2413	0.06076	-3.971	7.152e-05	0.006334	MYH1*	Muscle	14	0.804
dd_Smed_v6_292_0_1	621.8	-0.3431	0.08774	-3.91	9.232e-05	0.007683	ND4*	Intestine	19	0.675
dd_Smed_v6_5582_0_1	1719	-0.2328	0.05958	-3.907	9.343e-05	0.007683	RYR2*	Muscle	14	0.725
dd_Smed_v6_3773_0_1	1630	-0.2196	0.05614	-3.912	9.147e-05	0.007683	DYRK1B*	Phyarnx	27	0.567
dd_Smed_v6_430_0_1	2853	-0.1988	0.05159	-3.853	0.0001167	0.009264	dd_430	Epidermal	24	0.573
dd_Smed_v6_35_0_1	4915	-0.2076	0.05401	-3.845	0.0001206	0.009414	YBX2*	Neoblast	0	0.818
dd_Smed_v6_701_0_1	12260	-0.1614	0.04226	-3.819	0.0001342	0.0103	colF-9	Muscle	14	0.961
dd_Smed_v6_273_0_1	1518	-0.228	0.06073	-3.754	0.0001742	0.01294	CNN3*	Muscle	14	0.806
dd_Smed_v6_2554_0_1	911.6	-0.2688	0.07195	-3.736	0.0001873	0.01347	SMTN*	Muscle	13	0.826
dd_Smed_v6_555_0_1	507.8	-0.3439	0.09217	-3.732	0.0001903	0.01349	SH3D19*	Intestine	30	0.603
dd_Smed_v6_649_0_1	22920	-0.1674	0.04527	-3.698	0.0002169	0.01469	colF-3; colF-4	Muscle	14	0.948
dd_Smed_v6_1434_0_1	1569	-0.2271	0.06215	-3.654	0.0002577	0.01653	MHCA*	Muscle	14	0.857
dd_Smed_v6_832_0_1	12180	-0.1553	0.0425	-3.654	0.0002585	0.01653	colF-6	Muscle	14	0.96
dd_Smed_v6_990_0_1	2985	-0.1765	0.04881	-3.616	0.0002989	0.0186	CALU*	Muscle	14	0.819
dd_Smed_v6_866_0_1	1750	-0.2028	0.05663	-3.581	0.0003424	0.02075	TTN*	Muscle	13	0.729
dd_Smed_v6_7344_0_1	897.4	-0.2594	0.07276	-3.566	0.0003626	0.02141	SPTBN1*	Muscle	13	0.725
dd_Smed_v6_450_0_1	1509	-0.2206	0.0622	-3.547	0.0003897	0.02243	Calponin domain	Muscle	14	0.913
dd_Smed_v6_116_0_1	1428	-0.2158	0.06123	-3.525	0.0004237	0.02409	DYNLL2*	Epidermal	24	0.811
dd_Smed_v6_1837_0_1	512.4	-0.3615	0.10371	-3.486	0.0004898	0.02623	Ubiquitin-like domain	Parapharyngeal	38	0.556
dd_Smed_v6_9220_0_1	581.4	-0.335	0.09587	-3.495	0.0004749	0.02623	PLG*	NA	NA	NA
dd_Smed_v6_5321_0_1	1433	-0.2254	0.06442	-3.499	0.0004675	0.02623	PI16*	Muscle	14	0.697
dd_Smed_v6_702_0_1	10630	-0.1544	0.04428	-3.488	0.000487	0.02623	COL2A1*	Muscle	14	0.966
dd_Smed_v6_69_0_1	12520	-0.1376	0.03961	-3.474	0.0005123	0.02712	dd_69	Epidermal	2	0.982
dd_Smed_v6_188_0_1	1374	-0.2885	0.08332	-3.462	0.0005359	0.02773	dd_188	Neoblast	5	0.671
dd_Smed_v6_2438_0_1	4382	-0.176	0.05099	-3.452	0.0005564	0.02847	TTN*	Muscle	13	0.824
dd_Smed_v6_5620_0_1	1073	-0.2228	0.06471	-3.443	0.0005746	0.02908	TNS1*	Protonephridia	40	0.716
dd_Smed_v6_472_0_1	1138	-0.2279	0.06726	-3.388	0.0007034	0.03446	TUBB4B*	NA	NA	NA
dd_Smed_v6_94_0_1	935	-0.2819	0.08339	-3.381	0.0007226	0.03503	dd_94	Epidermal	24	0.638
dd_Smed_v6_344_0_1	541.2	-0.3399	0.10146	-3.35	0.0008077	0.03757	cytochrome b	Intestine	19	0.626
dd_Smed_v6_2928_0_1	1445	-0.2156	0.0648	-3.327	0.0008773	0.04	TTN*	Muscle	14	0.765
dd_Smed_v6_2544_0_1	6437	-0.1437	0.04317	-3.328	0.0008757	0.04	TTN*	Muscle	14	0.878
dd_Smed_v6_1579_0_1	4247	-0.1554	0.04691	-3.314	0.0009212	0.04159	col4-1	Muscle	13	0.966
dd_Smed_v6_1760_1_1	3524	-0.1526	0.04613	-3.309	0.0009377	0.0419	RTL1*	Neural	23	0.583
dd_Smed_v6_210_0_1	6893	-0.1425	0.04318	-3.301	0.0009639	0.04227	GLIPR1*	Neural	36	0.994
dd_Smed_v6_493_0_1	6362	-0.1602	0.04859	-3.296	0.0009794	0.04255	RCN2*	Parapharyngeal	12	0.646
dd_Smed_v6_2888_0_1	366.9	-0.3339	0.10157	-3.287	0.001011	0.04313	PDLIM2*	Muscle	13	0.856
dd_Smed_v6_4789_0_1	1892	-0.1861	0.05679	-3.277	0.001051	0.04399	phred-1	Muscle	14	0.768
dd_Smed_v6_4065_0_1	1691	0.72	0.0612	11.71	1.17e-31	2.69e-28	DCTN1*	Cathepsin+ cell	17	0.561
dd_Smed_v6_1491_0_1	952	0.76	0.0925	8.18	2.89e-16	2.22e-13	dd_1491	NA	NA	NA
dd_Smed_v6_958_0_1	3888	0.34	0.0472	7.28	3.3e-13	2.17e-10	EML1*	Neural	36	0.602
dd_Smed_v6_4280_0_1	762.6	0.56	0.0821	6.82	9.26e-12	4.74e-09	SARDH*	Cathepsin+ cell	31	0.692
dd_Smed_v6_3571_0_1	898.5	0.46	0.0694	6.61	3.82e-11	1.76e-08	STK4*	Epidermal	24	0.669
dd_Smed_v6_50_0_1	27390	0.23	0.0355	6.43	1.24e-10	5.21e-08	SLC25A30*	Neoblast	22	0.761
dd_Smed_v6_1547_0_1	1886	0.38	0.0686	5.61	2.03e-08	4.67e-06	THNSL2*	Cathepsin+ cell	28	0.679
dd_Smed_v6_3663_0_1	1769	0.28	0.0575	4.83	1.34e-06	0.000205	CLCA1*	Cathepsin+ cell	17	0.7
dd_Smed_v6_452_0_1	6266	0.22	0.0482	4.6	4.22e-06	0.000588	TUBA1A*	Intestine	30	0.894
dd_Smed_v6_2234_0_1	2552	0.26	0.0559	4.57	4.99e-06	0.000676	Tyr kinase domain	Cathepsin+ cell	17	0.689
dd_Smed_v6_154_0_1	9665	0.19	0.0412	4.55	5.33e-06	0.000702	Perilipin domain	Intestine	30	0.865
dd_Smed_v6_790_0_1	12410	0.23	0.0501	4.53	5.98e-06	0.000764	PRSS12*	Intestine	6	0.714
dd_Smed_v6_3132_0_1	877.5	0.3	0.0696	4.34	1.42e-05	0.0016	dd_3132	Cathepsin+ cell	39	0.689
dd_Smed_v6_583_0_1	4577	0.19	0.0437	4.28	1.87e-05	0.002	Perilipin domain	Intestine	30	0.824
dd_Smed_v6_2925_0_1	1154	0.28	0.0656	4.24	2.19e-05	0.0023	SGSM3*	Phyarnx	37	0.565
dd_Smed_v6_2364_0_1	667.2	0.35	0.0835	4.15	3.36e-05	0.00336	7tm domain	Cathepsin+ cell	10	0.602
dd_Smed_v6_763_0_1	6302	0.2	0.0501	4.03	5.58e-05	0.00514	dd_763	Cathepsin+ cell	17	0.923
dd_Smed_v6_1691_0_1	857.6	0.34	0.0866	3.91	9.11e-05	0.00768	DNASE2*	Cathepsin+ cell	41	0.917
dd_Smed_v6_415_0_1	2840	0.21	0.0526	3.9	9.67e-05	0.00782	XBP1*	Epidermal	2	0.819
dd_Smed_v6_2083_0_1	1797	0.23	0.0624	3.76	0.000174	0.0129	CYP450	Cathepsin+ cell	31	0.644
dd_Smed_v6_1433_0_1	1455	0.22	0.0587	3.74	0.000184	0.0134	VAPA*	Intestine	30	0.624
dd_Smed_v6_2917_0_1	1101	0.27	0.0728	3.71	0.000211	0.0145	dd_2917	Cathepsin+ cell	10	0.738
dd_Smed_v6_385_0_1	1122	0.98	0.2642	3.71	0.000208	0.0145	dd_385	NA	NA	NA
dd_Smed_v6_87_0_1	5139	0.17	0.0456	3.68	0.000233	0.0156	DUF3421 domain	Intestine	30	0.981
dd_Smed_v6_6221_0_1	1146	0.25	0.0684	3.67	0.000239	0.0157	Tyr kinase domain	Cathepsin+ cell	17	0.622
dd_Smed_v6_2743_0_1	966	0.26	0.0706	3.63	0.000286	0.018	SHOC2*	Cathepsin+ cell	31	0.542
dd_Smed_v6_1659_0_1	416.3	0.36	0.1007	3.61	0.000311	0.0191	Cysteine proteinase domain	Cathepsin+ cell	10	0.569
dd_Smed_v6_2818_0_1	617.7	0.34	0.0964	3.57	0.000357	0.0213	dd_2818	Cathepsin+ cell	17	0.905
dd_Smed_v6_4876_0_1	467.5	0.33	0.0924	3.55	0.000379	0.0221	dd_4876	Intestine	30	0.644
dd_Smed_v6_1019_0_1	979.3	0.25	0.0724	3.49	0.00048	0.0262	DNAseI-like domain	Cathepsin+ cell	17	0.624
dd_Smed_v6_4614_0_1	334.7	0.37	0.1073	3.47	0.000529	0.0277	DCXR*	Intestine	43	0.868
dd_Smed_v6_1144_0_1	3764	0.17	0.0512	3.4	0.000675	0.0334	dd_1144	Intestine	6	0.795
dd_Smed_v6_2092_0_1	1780	0.21	0.0604	3.4	0.00067	0.0334	ETS1*	Cathepsin+ cell	4	0.674
dd_Smed_v6_329_0_1	8486	0.13	0.0398	3.38	0.000736	0.0353	CTSD*	Cathepsin+ cell	17	0.906
dd_Smed_v6_915_0_1	4211	0.15	0.0452	3.37	0.000751	0.0356	GRN*	Cathepsin+ cell	41	0.882
dd_Smed_v6_680_0_1	485.8	0.32	0.0957	3.37	0.000766	0.036	dd_680	Epidermal	35	0.887
dd_Smed_v6_7065_0_1	388.4	0.37	0.1127	3.31	0.000946	0.0419	EFCAB6*	Neural	33	0.581
dd_Smed_v6_54_0_1	7959	0.15	0.0441	3.29	0.001	0.0431	DUF3421 domain	Intestine	30	0.981
dd_Smed_v6_2703_0_1	699.3	0.27	0.0812	3.28	0.00104	0.0438	PGS1*	Intestine	30	0.587
dd_Smed_v6_182_0_1	410.7	0.41	0.1245	3.27	0.00109	0.0453	dd_182	Intestine	19	0.624
dd_Smed_v6_974_0_1	2329	0.17	0.0539	3.24	0.00121	0.0496	TRAF2*	Intestine	30	0.677
