# Supplementary material for: Muscle functions as a connective tissue and source of extracellular matrix in planarians
Source: Nat Commun. 2019 Apr 8;10:1592. doi: 10.1038/s41467-019-09539-6 (PMC6453901; doi:10.1038/s41467-019-09539-6)
Supplement: Supplementary file 9 — Supplementary Data 6 [file 41467_2019_9539_MOESM9_ESM.xlsx]

## Sheet: Sheet1
Supplementary Data 6. Primers and accession numbers for genes cloned
gene	dd_v4 id	outer forward	inner forward	reverse	Genbank
col4-1	dd_Smed_v4_1579_0_1	TGACACTGGGTTGCCAGG	GAAGCTGAAAAGATTCCTGGAG	CGGAACACCAGGTGGACC	MK430143
col4-2	dd_Smed_v4_2197_0_1	TGCACATGGACCTCGAGG	TGGTGATGCTGGAGATGAAGG	TTGAACACCGGGCTCACC	MK430144
col4-3	dd_Smed_v4_2337_0_1	TAAAGGGGCTGCGTGTGG	TGGTGATAAAGGTCCAAAGGGG	ACACAAACCCGACACCTGG	MK430145
col4-4	dd_Smed_v4_2500_0_1	CGGGGGATCAAGGGTTCC	GGCTCAAAAGGGTTTAAGGGG	ACCCTTGATGCCGACTGC	MK430146
col4-5	dd_Smed_v4_7811_0_1	ATGGGCGACGTTGGTGAG	TGGATCACCAGGATTGCAAGG	TGAGCTCCTGGATCCCCC	MK430147
colF-1	dd_Smed_v4_1070_0_1	CAGTGGTCCGGTTGGTCC	GCATGCCAGGAAATCCAGG	CTGAGCCACCAAGAGGGC	MK430148
colF-2	dd_Smed_v4_702_0_1	CACCAGGAAATGTCGGACAG	ACAAGGTTCTGTAGGTCCGC	CCCCAATATCACGAATCGGC	MK430149
colF-3	dd_Smed_v4_649_0_1	AGGGTGATCCAGGGCCTC	GGACCTTCAGGGGATATCGG	ATCGTTTCCAGCAGGCCC	MK430150
colF-4	dd_Smed_v4_649_0_1	CAGTTGGTTCCCCGGGTC	ACGCAGGTCATCCAGGAG	AGACCGCCTGCTTTTCCC	MK430151
colF-5	dd_Smed_v4_740_0_1	TTGGTGAACGCGGAGGAC	AGCAAGAGGTGTGAGAGGC	TCCCGGGGATCCAGGATC	MK430152
colF-6	dd_Smed_v4_832_0_1	GAGAAGCAGGCCCCACTG	ACTAAAGGAGAACCAGGACCG	ACCCCATTTTCCCTGCGG	MK430153
colF-7	dd_Smed_v4_840_0_1	ATCCGGGTGCAAAGGGTG	ATATGGGCTCACCTGGCG	TGGCCCAGCAATTCCAGG	MK430154
colF-8	dd_Smed_v4_402_0_1	CAAAACTGGGGCTCAAGGTG	GGGACAAATGGGACCTCAAG	TCGGTTTTCTTGGCAGAGATC	MK430155
colF-9	dd_Smed_v4_701_0_1	ATCCGGGCCAACAAGGTG	TGGGAGAAAAGGGCGACG	GTGGTCCCGGTTGTCCAG	MK430156
colF-10	dd_Smed_v4_9565_0_1	GGTATTGGAGGAAACCCGGG	GGCCAAAAAGGAGAAAAAGGGG	ACGCATGTCAGCAAAGGC	MK430157
colF-11	dd_Smed_v4_8075_0_1	GCGAAAAAGGCCCACGTG	ACTGGACTTAGAGGCGTAGAC	GCTCCTTGTGGTCCAGGC	MK430158
mp-1	dd_Smed_v4_6811_0_1	ACTCCCACAAGTGCTCCAC	CCATATTTTCCCCATTGGTACCC	CATGCTCCTGGCTCACCC	MK430159
mp-2	dd_Smed_v4_9030_0_1	TGCCAACCACAACTACCAC	CGTTGCAGTCCACTACAACC	ACTCGATGTCCAATCGCGG	MK430160
mp-3	dd_Smed_v4_3516_1_1	TCGACAACCTCGCAAACAAC	ACCTTGCAACAAACCACAAC	ACGGACCTCGCTCATTAACG	MK430161
hmcn-1	dd_Smed_v4_1161_0_1	GTCTGGGGCAGAGGCATC	AGAACGTTGTCCAAGAAACAAGG	ACACAGTTGGCTCCACCG	MK430162
plc	dd_Smed_v4_6915_0_1	TGTCGGCGGTAAACCACC	CTATTGGCGTTGTGATGGCG	TCGGTCCACTTCGTTGCC	MK430163
phmus-1	dd_Smed_v4_8356_0_1	GGAACCGTCTATGAATGCGC	ACGTAAAGGAAGAATGCCCCC	CCCGAATATCCCGCTGGG	MK430164
sparc	dd_Smed_v4_1021_0_1	CATGCCGCACCTGGGATG	ATACAGAAACATGCGTGCACAC	AAACAAGCAGTTCAAAACCGTTC	MK430165
phred-1	dd_Smed_v4_4789_0_1	CAAAACGCCGGCTGTGTC	CTTTGGTGTTGGGGTTCGG	TCCTTCGCAGTGTGAGGC	MK430166
dd_10716	dd_Smed_v4_10716_0_1	TGCCGGATTGTGGAGAGC	TTGCGTCAAAAGCAGATGC	TCCCGGCATACAAGAGCAC	MK430167
inta-1	dd_Smed_v4_11655_0_1	TGGATGCCCCAACTGTGG	TGGGTGGTTCTAAAGTTCCAG	TCTAACGGCGAAGGACCAAG	MK430168
dd_4437	dd_Smed_v4_4437_0_1	TGTTTCTGCCAAGGATATGGAC	TGATAAGTGCCCACCAGCTG	CGGATCCGTTTATAATTCCAAGC	MK430169
dd_10142	dd_Smed_v4_10142_0_1	ATCGACCGTGGCCTATGC	TGTTGTTCGATTTTTCAAGTGGC	AGCCTTACTGCTGGTGGC	MK430170
dd_6524	dd_Smed_v4_6524_0_1	GAGGGCCATGCTCAGTGG	TGTCGAATCCACGAACGGG	GGTTTGTTTCGCTCCGGTG	MK430171
netrin-4	dd_Smed_v4_8504_0_1	TGCAGTGAGCTTCCCGAC	GTCACGACAATGGTAAAAAGTGG	TTCGTTCCCAAGACGGCC	MK430172
dd_7912	dd_Smed_v4_7921_0_1	ATGGTGCCATTGTCCCGG	TGGATGACGGAAATCAAGGTC	AACCGAGAGTTGCCGGTG	MK430173
dd_10760	dd_Smed_v4_10760_0_1	ACTACCCAGTTAACGTTGATTGC	AGCTCCATCTCCTAGCATGAC	TGTTGAAAAATTTGGCAGACTGG	MK430174
dd_13697	dd_Smed_v4_13697_0_1	CATGCGGGAGAGTGGCTC	TGCCCAACGGATTTCAATCG	CCAGCCTCGTGATCCCAC	MK430175
dd_18393	dd_Smed_v4_18393_0_1	GCGCAACATTCTGCCGAG	ACTTGGTCCGGATGGTCAC	CCGGCAGCTGTGATTTTGG	MK430176
