# Supplementary material for: Muscle functions as a connective tissue and source of extracellular matrix in planarians
Source: Nat Commun. 2019 Apr 8;10:1592. doi: 10.1038/s41467-019-09539-6 (PMC6453901; doi:10.1038/s41467-019-09539-6)
Supplement: Supplementary file 13 — Source Data [file 41467_2019_9539_MOESM13_ESM.xlsx]

## Sheet: Figure 5 c
timepoint	RNAi	irradiation	experiment	animal	area (um^2)	smedwi+ outside	collagen+ outside	smedwi+ outside/mm^2	collagen+ outside/mm^2
12 d RNAi	control	NA	1	1	1.84402e+06	0	3	0	1.62688
12 d RNAi	control	NA	1	2	1.80427e+06	0	5	0	2.7712
12 d RNAi	control	NA	1	3	1.79687e+06	0	6	0	3.33913
12 d RNAi	control	NA	2	4	3.02529e+06	0	9	0	2.97492
12 d RNAi	control	NA	2	5	860963	0	2	0	2.32298
12 d RNAi	hmcn-1	NA	1	1	2.61983e+06	1	7	0.381704	2.67193
12 d RNAi	hmcn-1	NA	1	2	1.30851e+06	0	3	0	2.29268
12 d RNAi	hmcn-1	NA	2	3	2.61306e+06	0	7	0	2.67885
12 d RNAi	hmcn-1	NA	2	4	1.22192e+06	1	8	0.818384	6.54708
23 d RNAi	control	0k rad	1	1	4.6835e+06	0	9	0	1.92164
23 d RNAi	control	0k rad	1	2	2.51801e+06	0	9	0	3.57425
23 d RNAi	control	0k rad	1	3	3.60323e+06	0	8	0	2.22023
23 d RNAi	control	0k rad	2	4	1.50123e+06	0	9	0	5.99507
23 d RNAi	control	0k rad	2	5	3.09168e+06	0	12	0	3.88138
23 d RNAi	hmcn-1	0k rad	1	1	1.87056e+06	78	62	41.6988	33.1452
23 d RNAi	hmcn-1	0k rad	1	2	3.15183e+06	175	161	55.5233	51.0815
23 d RNAi	hmcn-1	0k rad	1	3	3.85877e+06	199	422	51.5708	109.361
23 d RNAi	hmcn-1	0k rad	2	4	998575	11	40	11.0157	40.0571
23 d RNAi	hmcn-1	0k rad	2	5	3.0754e+06	39	170	12.6813	55.2774
23 d RNAi	control	6k rad	1	1	2.47252e+06	0	5	0	2.02223
23 d RNAi	control	6k rad	1	2	1.62816e+06	0	5	0	3.07095
23 d RNAi	control	6k rad	1	3	779784	0	0	0	0
23 d RNAi	control	6k rad	2	4	3.97529e+06	0	10	0	2.51554
23 d RNAi	control	6k rad	2	5	1.02802e+06	0	3	0	2.91823
23 d RNAi	control	6k rad	2	6	598115	0	3	0	5.01576
23 d RNAi	hmcn-1	6k rad	1	1	3.54371e+06	0	64	0	18.0601
23 d RNAi	hmcn-1	6k rad	1	2	1.75375e+06	0	15	0	8.55309
23 d RNAi	hmcn-1	6k rad	1	3	1.43131e+06	0	14	0	9.78128
23 d RNAi	hmcn-1	6k rad	2	4	470543	0	27	0	57.3805
23 d RNAi	hmcn-1	6k rad	2	5	1.01001e+06	0	21	0	20.792
23 d RNAi	hmcn-1	6k rad	2	6	4.87803e+06	0	87	0	17.8351
23 d RNAi	hmcn-1	6k rad	2	7	1.69013e+06	0	10	0	5.91671
23 d RNAi	hmcn-1	6k rad	2	8	2.74287e+06	0	29	0	10.5729

## Sheet: Supplementary Figure 7b
time	RNAi	worm	eye-to-tip (mm)	length (mm)	ratio
pre-amputation	control	1	0.352	7.852	0.0448293
pre-amputation	control	2	0.434	7.325	0.0592491
pre-amputation	control	3	0.39	7.184	0.0542873
pre-amputation	control	4	0.471	7.18	0.0655989
pre-amputation	control	5	0.46	8.791	0.0523262
pre-amputation	control	7	0.395	5.462	0.0723178
pre-amputation	control	8	0.473	8.651	0.0546758
pre-amputation	control	9	0.417	5.644	0.0738838
pre-amputation	control	10	0.357	5.678	0.0628743
pre-amputation	control	11	0.421	6.944	0.0606279
10 dpa	control	1	0.264	4.033	0.06546
10 dpa	control	2	0.219	4.709	0.0464581
10 dpa	control	3	0.215	3.878	0.0554409
10 dpa	control	4	0.23	3.914	0.0587634
10 dpa	control	5	0.229	3.654	0.062671
10 dpa	control	7	0.267	3.477	0.0767903
10 dpa	control	8	0.267	4.169	0.0640441
10 dpa	control	9	0.25	4.062	0.061546
10 dpa	control	10	0.245	3.628	0.0675303
10 dpa	control	11	0.219	3.059	0.071592
20 dpa	control	1	0.2805	4.3015	0.0652191
20 dpa	control	2	0.294	4.962	0.0592503
20 dpa	control	3	0.2625	4.3575	0.0601778
20 dpa	control	4	0.1905	3.842	0.0495812
20 dpa	control	5	0.2645	4.0975	0.0645455
20 dpa	control	7	0.3015	4.104	0.0741536
20 dpa	control	8	0.316	4.307	0.0733689
20 dpa	control	9	0.272	3.9785	0.068491
20 dpa	control	10	0.253	3.523	0.0718138
20 dpa	control	11	0.283	3.992	0.0708918
pre-amputation	perlecan	2	0.424	6.617	0.0640774
pre-amputation	perlecan	3	0.403	7.836	0.0514293
pre-amputation	perlecan	4	0.372	7.329	0.0507573
pre-amputation	perlecan	6	0.459	9.157	0.0501256
pre-amputation	perlecan	7	0.427	6.957	0.061377
pre-amputation	perlecan	8	0.413	6.609	0.0624905
pre-amputation	perlecan	9	0.419	6.167	0.0679423
pre-amputation	perlecan	10	0.383	6.519	0.0587513
pre-amputation	perlecan	11	0.311	3.825	0.0813072
pre-amputation	perlecan	12	0.404	7.229	0.055886
pre-amputation	perlecan	13	0.389	5.473	0.0710762
10 dpa	perlecan	2	0.206	4.291	0.0480075
10 dpa	perlecan	3	0.209	3.596	0.0581201
10 dpa	perlecan	4	0.141	4.242	0.033239
10 dpa	perlecan	6	0.131	3.367	0.038907
10 dpa	perlecan	7	0.146	4.2795	0.0341436
10 dpa	perlecan	8	0.174	3.728	0.0466738
10 dpa	perlecan	9	0.179	3.2905	0.0543887
10 dpa	perlecan	10	0.128	3.177	0.0402896
10 dpa	perlecan	11	0.152	2.539	0.0598661
10 dpa	perlecan	12	0.157	3.78	0.0415344
10 dpa	perlecan	13	0.1245	3.628	0.0340657
20 dpa	perlecan	2	0.1525	3.8205	0.040018
20 dpa	perlecan	3	0.136	4.566	0.0297854
20 dpa	perlecan	4	0.17	3.681	0.046291
20 dpa	perlecan	6	0.1235	4.3245	0.0288336
20 dpa	perlecan	7	0.15	4.737	0.0316488
20 dpa	perlecan	8	0.164	3.872	0.0423554
20 dpa	perlecan	9	0.1315	3.4385	0.0382542
20 dpa	perlecan	10	0.156	3.606	0.0432612
20 dpa	perlecan	11	0.135	3.511	0.0384506
20 dpa	perlecan	12	0.125	3.835	0.0325945
20 dpa	perlecan	13	0.1825	3.903	0.0467727

## Sheet: Supplementary Figure 10c
RNAi	H3P+ cells per mm2
control	305.243
control	155.158
control	257.028
control	322.134
control	210.334
hmcn-1	318.001
hmcn-1	210.718
hmcn-1	339.827
hmcn-1	158.792
